# Supplementary material for: Synthesis, crystal structure and Hirshfeld surface analysis of 1-(12-bromo­dodec­yl)indoline-2,3-dione
Source: Acta Crystallogr E Crystallogr Commun. 2023 Oct 19;79(Pt 11):1033–6. doi: 10.1107/S2056989023009052 (PMC10626969; doi:10.1107/S2056989023009052)
Supplement: Supplementary file 1 [file e-79-01033-sup1.cif]

##############################################################################
#                                                                            #
# This CIF contains the data in a paper accepted for publication in          #
# Acta Crystallographica Section E. It conforms to the requirements of       #
# Notes for Authors for Acta Crystallographica Section E, and has been       #
# peer reviewed under the auspices of the IUCr Commission on Journals.       #
#                                                                            #
# Full details of the Crystallographic Information File format               #
# are given in the paper "The Crystallographic Information File (CIF):       #
# a New Standard Archive File for Crystallography" by S. R. Hall, F. H.      #
# Allen and I. D. Brown [Acta Cryst. (1991), A47, 655-685].                  #
#                                                                            #
# The current version of the core CIF dictionary is obtainable from          #
# ftp://ftp.iucr.org/pub/cif_core.dic.                                       #
#                                                                            #
# Software is freely available for graphical display of the structure(s)     #
# in this CIF. For information consult the CIF software page                 #
# http://www.iucr.org/resources/cif/software.                                #
#                                                                            #
# This file may be used for bona fide research purposes within the           #
# scientific community so long as proper attribution is given to the journal # 
# article from which it was obtained.                                        #
#                                                                            #
##############################################################################
data_global
_audit_creation_method     'APEX4 v2022.1-1'
_journal_date_recd_electronic     2023-09-25
_journal_date_accepted     2023-10-15
_journal_name_full     'Acta Crystallographica, Section E'
_journal_year     2023
_journal_volume     79
_journal_issue     11
_journal_page_first     0
_journal_page_last     0
_journal_paper_category     GO
_journal_paper_doi     10.1107/S2056989023009052
_journal_coeditor_code     HB8077
_publ_contact_author_name     'Nohaila Rharmili'
_publ_contact_author_address
;
Laboratory of Applied Organic Chemistry, Faculty of Science and Technology, University of Sidi Mohamed Ben Abdellah B.P. 2202, Fez, Morocco
;
_publ_contact_author_email     Nohaila.rharmili@usmba.ac.ma
_publ_contact_author_fax     ?
_publ_contact_author_phone     ?
_publ_section_title
;
Synthesis, crystal structure and Hirshfeld surface analysis of
1-(12-bromododecyl)indoline-2,3-dione
;
_publ_section_title_footnote     .
loop_
    _publ_author_name
    _publ_author_footnote
    _publ_author_address
    'Rharmili, Nohaila' .
;
Laboratory of Applied Organic Chemistry, Faculty of Science and Technology,
University of Sidi Mohamed Ben Abdellah BP 2202, Fez,
Morocco
;
    'Abdellaoui, Omar' .
;
Laboratory of Applied Organic Chemistry, Faculty of Science and Technology,
University of Sidi Mohamed Ben Abdellah BP 2202, Fez,
Morocco
;
    'Haoudi, Amal' .
;
Laboratory of Applied Organic Chemistry, Faculty of Science and Technology,
University of Sidi Mohamed Ben Abdellah BP 2202, Fez,
Morocco
;
    'Mague, Joel T.' .
;
Department of Chemistry, Tulane University, New Orleans, LA 70118,
USA
;
    'H\"okelek, Tuncer' .
;
Department of Physics, Hacettepe University, 06800 Beytepe, Ankara, T\"urkiye
;
    'Ouazzani Chahdi, Fouad' .
;
Laboratory of Applied Organic Chemistry, Faculty of Science and Technology,
University of Sidi Mohamed Ben Abdellah BP 2202, Fez,
Morocco
;
    'Kandri Rodi, Youssef' .
;
Laboratory of Applied Organic Chemistry, Faculty of Science and Technology,
University of Sidi Mohamed Ben Abdellah BP 2202, Fez,
Morocco
;
    'Mazzah, Ahmed' .
;
University of Lille, CNRS, UAR 3290, MSAP, Miniaturization for Synthesis,
Analysis and Proteomics, F-59000 Lille,
France
;
    'Sebbar, Nada Kheira' .
;
Laboratory of Organic and physical Chemistry, Applied Bioorganic Chemistry Team,
Faculty of Sciences, Ibnou Zohr University, Agadir,
Morocco
Laboratory of Heterocyclic Organic Chemistry,
Medicines Science Research Center, Pharmacochemistry Competence Center,
 Mohammed V University in Rabat,
Faculty of Sciences,
Morocco
;
_publ_section_synopsis
;
The pendant dodecyl chain in the title compound adopts an all-<i>trans</i>
conformation apart from the <i>gauche</i> terminal C---C---C---Br moiety.
;
data_I
_audit_creation_method     'SHELXL-2019/1'
_chemical_name_systematic
;
1-(12-Bromododecyl)indoline-2,3-dione
;
_chemical_name_common     ?
_chemical_formula_moiety     'C20 H28 Br N O2'
_chemical_formula_sum     'C20 H28 Br N O2'
_chemical_formula_iupac     'C20 H28 Br N O2'
_chemical_formula_weight     394.34
_chemical_melting_point     ?
_space_group_crystal_system     monoclinic
_space_group_name_H-M_alt     'P 21/c'
_space_group_name_Hall     '-P 2ybc'
loop_
    _space_group_symop_operation_xyz
    'x, y, z'
    '-x, y+1/2, -z+1/2'
    '-x, -y, -z'
    'x, -y-1/2, z-1/2'
_cell_length_a     20.5385(5)
_cell_length_b     8.1977(2)
_cell_length_c     12.3185(3)
_cell_angle_alpha     90
_cell_angle_beta     105.2310(10)
_cell_angle_gamma     90
_cell_volume     2001.19(8)
_cell_formula_units_Z     4
_cell_measurement_reflns_used     9620
_cell_measurement_theta_min     6.6070
_cell_measurement_theta_max     74.6592
_cell_measurement_temperature     150.(2)
_exptl_crystal_description     column
_exptl_crystal_colour     yellow
_exptl_crystal_size_max     0.228
_exptl_crystal_size_mid     0.068
_exptl_crystal_size_min     0.048
_exptl_crystal_density_diffrn     1.309
_exptl_crystal_density_meas     ?
_exptl_crystal_density_method     'not measured'
_exptl_crystal_F_000     824
_exptl_absorpt_coefficient_mu     2.878
_exptl_absorpt_correction_type     multi-scan
_exptl_absorpt_process_details
;
(<i>SADABS</i>; Krause <i>et al.</i>, 2015)
;
_exptl_absorpt_correction_T_min     0.74
_exptl_absorpt_correction_T_max     0.87
_exptl_special_details
;
The diffraction data were obtained from 14 sets of frames,
each of width 0.5\% in \w or \f, collected with scan parameters
determined by the "strategy" routine in <i>APEX4</i>. The scan
time was \q-dependent and ranged from 3 to 12 sec/frame.
;
_diffrn_ambient_temperature     150(2)
_diffrn_source     'INCOATEC I\mS micro----focus source'
_diffrn_source_power     0.05
_diffrn_source_voltage     50
_diffrn_source_current     1.0
_diffrn_radiation_type     CuK\a
_diffrn_radiation_wavelength     1.54178
_diffrn_radiation_monochromator     mirror
_diffrn_measurement_device_type     'Bruker D8 VENTURE PHOTON 3 CPAD'
_diffrn_measurement_device     'Bruker D8 VENTURE PHOTON 3 CPAD'
_diffrn_measurement_method     '\f and \w scans'
_diffrn_detector_area_resol_mean     7.3910
_diffrn_reflns_number     42466
_diffrn_reflns_av_R_equivalents     0.0380
_diffrn_reflns_av_unetI/netI     0.0200
_diffrn_reflns_theta_min     5.841
_diffrn_reflns_theta_max     74.717
_diffrn_reflns_theta_full     74.700
_diffrn_measured_fraction_theta_max     0.994
_diffrn_measured_fraction_theta_full     0.994
_diffrn_reflns_limit_h_min     -25
_diffrn_reflns_limit_h_max     25
_diffrn_reflns_limit_k_min     -10
_diffrn_reflns_limit_k_max     10
_diffrn_reflns_limit_l_min     -15
_diffrn_reflns_limit_l_max     15
_refine_special_details
;
Refinement of F^2^ against ALL reflections.  The weighted R-factor wR and
goodness of fit S are based on F^2^, conventional R-factors R are based
on F, with F set to zero for negative F^2^. The threshold expression of
F^2^ > 2sigma(F^2^) is used only for calculating R-factors(gt) etc. and is
not relevant to the choice of reflections for refinement.  R-factors based
on F^2^ are statistically about twice as large as those based on F, and R-
factors based on ALL data will be even larger. H-atoms attached to carbon
were placed in calculated positions (C---H = 0.95 - 0.99 \%A). All were
included as riding contributions with isotropic displacement parameters
1.2 - 1.5 times those of the attached atoms.
;
_reflns_number_total     4091
_reflns_number_gt     3810
_reflns_threshold_expression     'I > 2\s(I)'
_refine_ls_structure_factor_coef     Fsqd
_refine_ls_matrix_type     full
_refine_ls_R_factor_all     0.0323
_refine_ls_R_factor_gt     0.0303
_refine_ls_wR_factor_gt     0.0822
_refine_ls_wR_factor_ref     0.0839
_refine_ls_goodness_of_fit_ref     1.060
_refine_ls_restrained_S_all     1.060
_refine_ls_number_reflns     4091
_refine_ls_number_parameters     217
_refine_ls_number_restraints     0
_refine_ls_hydrogen_treatment     constr
_refine_ls_weighting_scheme     calc
_refine_ls_weighting_details
              'w=1/[\s^2^(Fo^2^)+(0.0459P)^2^+0.8387P] where P=(Fo^2^+2Fc^2^)/3'
_atom_sites_solution_hydrogens     geom
_atom_sites_solution_primary     dual
_atom_sites_solution_secondary     difmap
_refine_ls_shift/su_max     0.001
_refine_ls_shift/su_mean     0.000
_refine_diff_density_max     0.441
_refine_diff_density_min     -0.660
_refine_ls_extinction_method     none
_refine_ls_extinction_coef     .
loop_
    _atom_type_symbol
    _atom_type_description
    _atom_type_scat_dispersion_real
    _atom_type_scat_dispersion_imag
    _atom_type_scat_source
    'C' 'C' 0.0181 0.0091
                         'International Tables Vol C Tables 4.2.6.8 and 6.1.1.4'
    'H' 'H' 0.0000 0.0000
                         'International Tables Vol C Tables 4.2.6.8 and 6.1.1.4'
    'Br' 'Br' -0.6763 1.2805
                         'International Tables Vol C Tables 4.2.6.8 and 6.1.1.4'
    'N' 'N' 0.0311 0.0180
                         'International Tables Vol C Tables 4.2.6.8 and 6.1.1.4'
    'O' 'O' 0.0492 0.0322
                         'International Tables Vol C Tables 4.2.6.8 and 6.1.1.4'
_computing_data_collection
;
APEX4 (Bruker, 2021)
;
_computing_cell_refinement
;
SAINT (Bruker, 2021)
;
_computing_data_reduction
;
SAINT (Bruker, 2021)
;
_computing_structure_solution
;
<i>SHELXT</i> (Sheldrick, 2015a)
;
_computing_structure_refinement
;
<i>SHELXL2019/1</i> (Sheldrick, 2015b)
;
_computing_molecular_graphics
;
DIAMOND (Brandenburg & Putz, 2012)
;
_computing_publication_material
;
SHELXTL (Sheldrick, 2008)
;
loop_
    _atom_site_type_symbol
    _atom_site_label
    _atom_site_fract_x
    _atom_site_fract_y
    _atom_site_fract_z
    _atom_site_U_iso_or_equiv
    _atom_site_adp_type
    _atom_site_calc_flag
    _atom_site_occupancy
    _atom_site_disorder_assembly
    _atom_site_disorder_group
    Br Br1 0.23573(2) 0.63104(3) -0.09416(2) 0.04517(9) Uani d 1 . .
    O O1 0.94289(6) 0.56654(16) 1.23349(9) 0.0368(3) Uani d 1 . .
    O O2 0.85863(7) 0.82935(15) 1.10434(10) 0.0389(3) Uani d 1 . .
    N N1 0.86491(7) 0.66570(16) 0.95494(10) 0.0284(3) Uani d 1 . .
    C C1 0.89366(8) 0.51288(19) 0.94215(12) 0.0279(3) Uani d 1 . .
    C C2 0.89087(9) 0.4326(2) 0.84263(13) 0.0342(3) Uani d 1 . .
    H H2 0.868176 0.478183 0.771913 0.041 Uiso calc 1 . .
    C C3 0.92292(10) 0.2814(2) 0.85063(15) 0.0408(4) Uani d 1 . .
    H H3 0.921145 0.221844 0.783763 0.049 Uiso calc 1 . .
    C C4 0.95722(11) 0.2157(2) 0.95316(17) 0.0441(4) Uani d 1 . .
    H H4 0.978553 0.112444 0.955471 0.053 Uiso calc 1 . .
    C C5 0.96083(9) 0.2996(2) 1.05346(15) 0.0381(4) Uani d 1 . .
    H H5 0.984786 0.255493 1.123970 0.046 Uiso calc 1 . .
    C C6 0.92842(8) 0.44880(19) 1.04685(12) 0.0291(3) Uani d 1 . .
    C C7 0.92153(8) 0.5672(2) 1.13243(12) 0.0295(3) Uani d 1 . .
    C C8 0.87763(8) 0.70783(19) 1.06527(12) 0.0288(3) Uani d 1 . .
    C C9 0.82336(8) 0.75912(19) 0.86123(13) 0.0305(3) Uani d 1 . .
    H H9A 0.846127 0.762987 0.799706 0.037 Uiso calc 1 . .
    H H9B 0.819151 0.872468 0.886282 0.037 Uiso calc 1 . .
    C C10 0.75317(8) 0.6868(2) 0.81630(13) 0.0331(3) Uani d 1 . .
    H H10A 0.727660 0.697533 0.873860 0.040 Uiso calc 1 . .
    H H10B 0.756986 0.569283 0.800587 0.040 Uiso calc 1 . .
    C C11 0.71523(8) 0.7737(2) 0.70892(13) 0.0341(3) Uani d 1 . .
    H H11A 0.711684 0.890940 0.725920 0.041 Uiso calc 1 . .
    H H11B 0.741989 0.765068 0.653024 0.041 Uiso calc 1 . .
    C C12 0.64480(9) 0.7080(2) 0.65650(15) 0.0368(4) Uani d 1 . .
    H H12A 0.616860 0.722365 0.710190 0.044 Uiso calc 1 . .
    H H12B 0.647686 0.589718 0.642263 0.044 Uiso calc 1 . .
    C C13 0.61065(9) 0.7937(2) 0.54628(15) 0.0383(4) Uani d 1 . .
    H H13A 0.607081 0.911480 0.561449 0.046 Uiso calc 1 . .
    H H13B 0.639655 0.782183 0.494000 0.046 Uiso calc 1 . .
    C C14 0.54078(9) 0.7290(2) 0.48892(16) 0.0417(4) Uani d 1 . .
    H H14A 0.511876 0.738333 0.541513 0.050 Uiso calc 1 . .
    H H14B 0.544331 0.611842 0.471812 0.050 Uiso calc 1 . .
    C C15 0.50706(9) 0.8189(3) 0.38039(15) 0.0409(4) Uani d 1 . .
    H H15A 0.502037 0.935261 0.398112 0.049 Uiso calc 1 . .
    H H15B 0.536913 0.813268 0.329128 0.049 Uiso calc 1 . .
    C C16 0.43816(10) 0.7513(3) 0.31976(16) 0.0441(4) Uani d 1 . .
    H H16A 0.409126 0.750231 0.372436 0.053 Uiso calc 1 . .
    H H16B 0.443516 0.637118 0.297345 0.053 Uiso calc 1 . .
    C C17 0.40299(9) 0.8494(2) 0.21510(16) 0.0407(4) Uani d 1 . .
    H H17A 0.396679 0.962919 0.237824 0.049 Uiso calc 1 . .
    H H17B 0.432541 0.852711 0.163291 0.049 Uiso calc 1 . .
    C C18 0.33462(9) 0.7797(2) 0.15255(15) 0.0401(4) Uani d 1 . .
    H H18A 0.341349 0.670770 0.122508 0.048 Uiso calc 1 . .
    H H18B 0.306601 0.765498 0.206143 0.048 Uiso calc 1 . .
    C C19 0.29721(10) 0.8881(2) 0.05611(17) 0.0414(4) Uani d 1 . .
    H H19A 0.292143 0.998012 0.086216 0.050 Uiso calc 1 . .
    H H19B 0.324937 0.899538 0.001841 0.050 Uiso calc 1 . .
    C C20 0.22811(10) 0.8256(2) -0.00592(17) 0.0439(4) Uani d 1 . .
    H H20A 0.203421 0.911798 -0.056606 0.053 Uiso calc 1 . .
    H H20B 0.202084 0.798731 0.048907 0.053 Uiso calc 1 . .
loop_
    _atom_site_aniso_label
    _atom_site_aniso_U_11
    _atom_site_aniso_U_22
    _atom_site_aniso_U_33
    _atom_site_aniso_U_12
    _atom_site_aniso_U_13
    _atom_site_aniso_U_23
    Br1 0.04657(13) 0.04566(14) 0.04404(13) -0.00114(8) 0.01324(9) -0.01268(8)
    O1 0.0439(6) 0.0442(7) 0.0219(5) -0.0049(5) 0.0078(4) 0.0027(5)
    O2 0.0566(7) 0.0320(6) 0.0324(6) 0.0056(5) 0.0192(5) -0.0036(5)
    N1 0.0378(7) 0.0268(6) 0.0222(6) 0.0072(5) 0.0106(5) 0.0020(5)
    C1 0.0337(7) 0.0273(7) 0.0249(7) 0.0043(6) 0.0116(6) 0.0020(6)
    C2 0.0437(9) 0.0350(8) 0.0255(7) 0.0052(7) 0.0120(6) -0.0016(6)
    C3 0.0544(10) 0.0344(9) 0.0381(9) 0.0054(8) 0.0202(8) -0.0067(7)
    C4 0.0571(11) 0.0319(9) 0.0494(10) 0.0138(8) 0.0246(9) 0.0036(7)
    C5 0.0446(9) 0.0365(9) 0.0360(8) 0.0110(7) 0.0153(7) 0.0110(7)
    C6 0.0351(7) 0.0303(8) 0.0239(7) 0.0034(6) 0.0114(6) 0.0041(6)
    C7 0.0346(7) 0.0314(8) 0.0243(7) -0.0012(6) 0.0109(6) 0.0033(6)
    C8 0.0374(8) 0.0285(7) 0.0229(7) 0.0006(6) 0.0124(6) 0.0004(6)
    C9 0.0374(8) 0.0297(7) 0.0255(7) 0.0056(6) 0.0103(6) 0.0067(6)
    C10 0.0368(8) 0.0338(8) 0.0302(7) 0.0029(6) 0.0113(6) 0.0063(6)
    C11 0.0339(8) 0.0383(8) 0.0306(8) 0.0028(6) 0.0096(6) 0.0071(6)
    C12 0.0353(8) 0.0396(9) 0.0365(8) 0.0003(7) 0.0114(7) 0.0037(7)
    C13 0.0327(8) 0.0468(10) 0.0357(8) 0.0007(7) 0.0098(7) 0.0031(7)
    C14 0.0365(9) 0.0459(10) 0.0413(9) -0.0022(7) 0.0079(7) 0.0006(8)
    C15 0.0333(8) 0.0515(10) 0.0379(9) -0.0005(8) 0.0093(7) 0.0002(8)
    C16 0.0389(9) 0.0501(10) 0.0401(9) -0.0043(8) 0.0050(7) -0.0003(8)
    C17 0.0367(9) 0.0468(10) 0.0377(9) -0.0005(7) 0.0084(7) -0.0011(7)
    C18 0.0384(9) 0.0433(9) 0.0367(9) -0.0009(7) 0.0067(7) -0.0011(7)
    C19 0.0449(10) 0.0335(8) 0.0429(9) 0.0040(7) 0.0062(8) -0.0043(7)
    C20 0.0440(10) 0.0399(9) 0.0442(10) 0.0116(8) 0.0050(8) -0.0084(8)
_geom_special_details
;
 All esds (except the esd in the dihedral angle between two l.s. planes)
 are estimated using the full covariance matrix.  The cell esds are taken
 into account individually in the estimation of esds in distances, angles
 and torsion angles; correlations between esds in cell parameters are only
 used when they are defined by crystal symmetry.  An approximate (isotropic)
 treatment of cell esds is used for estimating esds involving l.s. planes.
;
loop_
    _geom_bond_atom_site_label_1
    _geom_bond_atom_site_label_2
    _geom_bond_site_symmetry_2
    _geom_bond_distance
    _geom_bond_publ_flag
    Br1 C20 . 1.9593(18) ?
    O1 C7 . 1.2064(19) ?
    O2 C8 . 1.214(2) ?
    N1 C8 . 1.3595(19) ?
    N1 C1 . 1.4113(19) ?
    N1 C9 . 1.4593(19) ?
    C1 C2 . 1.379(2) ?
    C1 C6 . 1.402(2) ?
    C2 C3 . 1.395(2) ?
    C2 H2 . 0.9500 ?
    C3 C4 . 1.384(3) ?
    C3 H3 . 0.9500 ?
    C4 C5 . 1.399(3) ?
    C4 H4 . 0.9500 ?
    C5 C6 . 1.385(2) ?
    C5 H5 . 0.9500 ?
    C6 C7 . 1.467(2) ?
    C7 C8 . 1.560(2) ?
    C9 C10 . 1.522(2) ?
    C9 H9A . 0.9900 ?
    C9 H9B . 0.9900 ?
    C10 C11 . 1.524(2) ?
    C10 H10A . 0.9900 ?
    C10 H10B . 0.9900 ?
    C11 C12 . 1.519(2) ?
    C11 H11A . 0.9900 ?
    C11 H11B . 0.9900 ?
    C12 C13 . 1.526(2) ?
    C12 H12A . 0.9900 ?
    C12 H12B . 0.9900 ?
    C13 C14 . 1.519(2) ?
    C13 H13A . 0.9900 ?
    C13 H13B . 0.9900 ?
    C14 C15 . 1.524(3) ?
    C14 H14A . 0.9900 ?
    C14 H14B . 0.9900 ?
    C15 C16 . 1.521(3) ?
    C15 H15A . 0.9900 ?
    C15 H15B . 0.9900 ?
    C16 C17 . 1.530(3) ?
    C16 H16A . 0.9900 ?
    C16 H16B . 0.9900 ?
    C17 C18 . 1.524(2) ?
    C17 H17A . 0.9900 ?
    C17 H17B . 0.9900 ?
    C18 C19 . 1.521(3) ?
    C18 H18A . 0.9900 ?
    C18 H18B . 0.9900 ?
    C19 C20 . 1.514(3) ?
    C19 H19A . 0.9900 ?
    C19 H19B . 0.9900 ?
    C20 H20A . 0.9900 ?
    C20 H20B . 0.9900 ?
loop_
    _geom_angle_atom_site_label_1
    _geom_angle_atom_site_label_2
    _geom_angle_atom_site_label_3
    _geom_angle_site_symmetry_1
    _geom_angle_site_symmetry_3
    _geom_angle
    _geom_angle_publ_flag
    C8 N1 C1 . . 111.16(12) ?
    C8 N1 C9 . . 125.20(13) ?
    C1 N1 C9 . . 123.53(13) ?
    C2 C1 C6 . . 122.08(14) ?
    C2 C1 N1 . . 127.01(14) ?
    C6 C1 N1 . . 110.90(13) ?
    C1 C2 C3 . . 116.91(15) ?
    C1 C2 H2 . . 121.5 ?
    C3 C2 H2 . . 121.5 ?
    C4 C3 C2 . . 121.89(16) ?
    C4 C3 H3 . . 119.1 ?
    C2 C3 H3 . . 119.1 ?
    C3 C4 C5 . . 120.73(16) ?
    C3 C4 H4 . . 119.6 ?
    C5 C4 H4 . . 119.6 ?
    C6 C5 C4 . . 117.98(16) ?
    C6 C5 H5 . . 121.0 ?
    C4 C5 H5 . . 121.0 ?
    C5 C6 C1 . . 120.39(14) ?
    C5 C6 C7 . . 132.69(15) ?
    C1 C6 C7 . . 106.93(13) ?
    O1 C7 C6 . . 131.37(15) ?
    O1 C7 C8 . . 123.61(15) ?
    C6 C7 C8 . . 105.03(12) ?
    O2 C8 N1 . . 127.38(15) ?
    O2 C8 C7 . . 126.65(14) ?
    N1 C8 C7 . . 105.96(12) ?
    N1 C9 C10 . . 112.60(13) ?
    N1 C9 H9A . . 109.1 ?
    C10 C9 H9A . . 109.1 ?
    N1 C9 H9B . . 109.1 ?
    C10 C9 H9B . . 109.1 ?
    H9A C9 H9B . . 107.8 ?
    C9 C10 C11 . . 110.67(13) ?
    C9 C10 H10A . . 109.5 ?
    C11 C10 H10A . . 109.5 ?
    C9 C10 H10B . . 109.5 ?
    C11 C10 H10B . . 109.5 ?
    H10A C10 H10B . . 108.1 ?
    C12 C11 C10 . . 114.56(14) ?
    C12 C11 H11A . . 108.6 ?
    C10 C11 H11A . . 108.6 ?
    C12 C11 H11B . . 108.6 ?
    C10 C11 H11B . . 108.6 ?
    H11A C11 H11B . . 107.6 ?
    C11 C12 C13 . . 112.25(14) ?
    C11 C12 H12A . . 109.2 ?
    C13 C12 H12A . . 109.2 ?
    C11 C12 H12B . . 109.2 ?
    C13 C12 H12B . . 109.2 ?
    H12A C12 H12B . . 107.9 ?
    C14 C13 C12 . . 114.24(15) ?
    C14 C13 H13A . . 108.7 ?
    C12 C13 H13A . . 108.7 ?
    C14 C13 H13B . . 108.7 ?
    C12 C13 H13B . . 108.7 ?
    H13A C13 H13B . . 107.6 ?
    C13 C14 C15 . . 113.28(16) ?
    C13 C14 H14A . . 108.9 ?
    C15 C14 H14A . . 108.9 ?
    C13 C14 H14B . . 108.9 ?
    C15 C14 H14B . . 108.9 ?
    H14A C14 H14B . . 107.7 ?
    C16 C15 C14 . . 113.84(16) ?
    C16 C15 H15A . . 108.8 ?
    C14 C15 H15A . . 108.8 ?
    C16 C15 H15B . . 108.8 ?
    C14 C15 H15B . . 108.8 ?
    H15A C15 H15B . . 107.7 ?
    C15 C16 C17 . . 113.24(16) ?
    C15 C16 H16A . . 108.9 ?
    C17 C16 H16A . . 108.9 ?
    C15 C16 H16B . . 108.9 ?
    C17 C16 H16B . . 108.9 ?
    H16A C16 H16B . . 107.7 ?
    C18 C17 C16 . . 113.39(16) ?
    C18 C17 H17A . . 108.9 ?
    C16 C17 H17A . . 108.9 ?
    C18 C17 H17B . . 108.9 ?
    C16 C17 H17B . . 108.9 ?
    H17A C17 H17B . . 107.7 ?
    C19 C18 C17 . . 112.64(16) ?
    C19 C18 H18A . . 109.1 ?
    C17 C18 H18A . . 109.1 ?
    C19 C18 H18B . . 109.1 ?
    C17 C18 H18B . . 109.1 ?
    H18A C18 H18B . . 107.8 ?
    C20 C19 C18 . . 114.25(16) ?
    C20 C19 H19A . . 108.7 ?
    C18 C19 H19A . . 108.7 ?
    C20 C19 H19B . . 108.7 ?
    C18 C19 H19B . . 108.7 ?
    H19A C19 H19B . . 107.6 ?
    C19 C20 Br1 . . 110.79(13) ?
    C19 C20 H20A . . 109.5 ?
    Br1 C20 H20A . . 109.5 ?
    C19 C20 H20B . . 109.5 ?
    Br1 C20 H20B . . 109.5 ?
    H20A C20 H20B . . 108.1 ?
loop_
    _geom_torsion_atom_site_label_1
    _geom_torsion_atom_site_label_2
    _geom_torsion_atom_site_label_3
    _geom_torsion_atom_site_label_4
    _geom_torsion_site_symmetry_1
    _geom_torsion_site_symmetry_2
    _geom_torsion_site_symmetry_3
    _geom_torsion_site_symmetry_4
    _geom_torsion
    _geom_torsion_publ_flag
    C8 N1 C1 C2 . . . . -179.95(16) ?
    C9 N1 C1 C2 . . . . 3.8(3) ?
    C8 N1 C1 C6 . . . . -1.14(19) ?
    C9 N1 C1 C6 . . . . -177.41(14) ?
    C6 C1 C2 C3 . . . . 1.6(3) ?
    N1 C1 C2 C3 . . . . -179.68(16) ?
    C1 C2 C3 C4 . . . . -1.3(3) ?
    C2 C3 C4 C5 . . . . 0.1(3) ?
    C3 C4 C5 C6 . . . . 0.8(3) ?
    C4 C5 C6 C1 . . . . -0.5(3) ?
    C4 C5 C6 C7 . . . . 179.77(18) ?
    C2 C1 C6 C5 . . . . -0.8(3) ?
    N1 C1 C6 C5 . . . . -179.66(15) ?
    C2 C1 C6 C7 . . . . 179.05(15) ?
    N1 C1 C6 C7 . . . . 0.16(18) ?
    C5 C6 C7 O1 . . . . 0.3(3) ?
    C1 C6 C7 O1 . . . . -179.48(17) ?
    C5 C6 C7 C8 . . . . -179.49(18) ?
    C1 C6 C7 C8 . . . . 0.71(16) ?
    C1 N1 C8 O2 . . . . -178.14(16) ?
    C9 N1 C8 O2 . . . . -1.9(3) ?
    C1 N1 C8 C7 . . . . 1.52(17) ?
    C9 N1 C8 C7 . . . . 177.72(14) ?
    O1 C7 C8 O2 . . . . -1.5(3) ?
    C6 C7 C8 O2 . . . . 178.29(16) ?
    O1 C7 C8 N1 . . . . 178.80(15) ?
    C6 C7 C8 N1 . . . . -1.37(16) ?
    C8 N1 C9 C10 . . . . -101.92(18) ?
    C1 N1 C9 C10 . . . . 73.83(19) ?
    N1 C9 C10 C11 . . . . -172.10(13) ?
    C9 C10 C11 C12 . . . . 179.03(14) ?
    C10 C11 C12 C13 . . . . -177.09(15) ?
    C11 C12 C13 C14 . . . . 178.41(15) ?
    C12 C13 C14 C15 . . . . 178.72(16) ?
    C13 C14 C15 C16 . . . . 177.83(17) ?
    C14 C15 C16 C17 . . . . 176.30(16) ?
    C15 C16 C17 C18 . . . . 178.65(16) ?
    C16 C17 C18 C19 . . . . 174.02(16) ?
    C17 C18 C19 C20 . . . . -178.23(16) ?
    C18 C19 C20 Br1 . . . . -70.41(19) ?
loop_
    _geom_hbond_atom_site_label_D
    _geom_hbond_atom_site_label_H
    _geom_hbond_atom_site_label_A
    _geom_hbond_site_symmetry_A
    _geom_hbond_distance_DH
    _geom_hbond_distance_HA
    _geom_hbond_distance_DA
    _geom_hbond_angle_DHA
    _geom_hbond_publ_flag
    C2 H2 O2 4_575 0.95 2.56 3.441(2) 154 yes
    C3 H3 O1 4_565 0.95 2.51 3.271(2) 137 y
    C5 H5 O1 2_747 0.95 2.51 3.424(2) 160 y
    C9 H9A O2 4_575 0.99 2.60 3.503(2) 152 yes
    C20 H20A O2 3_676 0.99 2.47 3.393(2) 156 yes
    C20 H20B Cg2 3_666 0.99 2.96 3.756(2) 139 y
_shelx_space_group_comment
;
The symmetry employed for this shelxl refinement is uniquely defined
by the following loop, which should always be used as a source of
symmetry information in preference to the above space-group names.
They are only intended as comments.
;
_shelx_estimated_absorpt_T_min     0.560
_shelx_estimated_absorpt_T_max     0.874
_shelx_hkl_file
;
   0   0  -1   -0.20    0.40
   0   0   1    3.50    0.80
   0   0   1    0.00    0.40
   0   0   3    1.30    1.30
   0   0  -3    2.30    1.70
   0   0   3    2.20    1.50
   0   0   4 3206.08  105.19
   0   0  -4 3057.59  106.19
   0   0  -5    4.40    2.60
   0   0   5    0.30    1.60
   0   0  -6 1220.68   49.00
   0   0   6 1225.78   47.10
   0   0   7    1.60    2.30
   0   0  -7   -3.00    1.90
   0   0   8  107.69   13.40
   0   0  -8   87.59    7.40
   0   0  -8   89.19   13.10
   0   0  -8   94.39    8.90
   0   0  -8   85.29    6.70
   0   0  -9   -4.20    2.50
   0   0  -9    0.50    3.00
   0   0  -9    0.20    2.50
   0   0  -9    4.10    5.20
   0   0   9    0.20    4.00
   0   0   9    0.30    3.40
   0   0  -9    3.40    2.80
   0   0  -9   -2.30    3.10
   0   0  -9    0.30    3.00
   0   0  -9   -2.80    3.60
   0   0   9   -2.00    3.60
   0   0 -10    4.80    2.80
   0   0 -10    2.80    2.80
   0   0  10    4.40    4.00
   0   0  10    7.60    3.10
   0   0 -10    4.30    6.00
   0   0 -10    4.80    3.50
   0   0 -10    6.40    3.30
   0   0 -10   12.30    4.10
   0   0 -10    6.10    3.00
   0   0 -10   -0.20    2.90
   0   0  10    7.40    6.40
   0   0 -11    3.40    2.80
   0   0 -11   -0.20    2.80
   0   0 -11   -0.40    8.00
   0   0 -11  -10.50    3.20
   0   0 -11    0.70    2.80
   0   0  11   -4.90    3.90
   0   0  11   -4.70    7.00
   0   0  11    1.50    2.40
   0   0 -11   -0.60    2.30
   0   0 -11    2.70    2.90
   0   0 -12    4.70    2.50
   0   0 -12    5.90    2.80
   0   0  12    8.50    2.70
   0   0 -12    3.10    2.80
   0   0 -12    6.00    3.00
   0   0 -12    5.70    2.30
   0   0 -13    1.20    1.80
   0   0  13   -1.10    1.50
   0   0 -13   -3.50    2.10
   0   0 -13   -0.10    1.60
   0   0 -13   -3.30    1.70
   0   0  13    0.40    2.00
   0   0 -13    3.80    2.40
   0   0 -14   -1.40    2.20
   0   0  14    0.40    1.30
   0   0 -14    2.90    1.60
   0   0 -14    7.30    2.70
   0   0 -14    0.80    1.20
   0   0  14    2.50    1.40
   0   1   0    0.90    0.60
   0   1   0    0.30    0.60
   0  -1   0    1.00    0.50
   0   1   2  257.27   11.10
   0   1   2  265.17   11.90
   0   1  -2  261.97    9.80
   0   1  -2  268.57    9.80
   0  -1  -2  262.87   11.90
   0  -1  -2  266.97   11.40
   0   1   3  602.24   24.10
   0   1   3  607.44   23.10
   0   1  -3  643.24   22.40
   0   1  -3  569.04   22.00
   0  -1  -3  582.24   23.00
   0  -1   3  569.44   21.30
   0  -1  -3  598.04   24.00
   0  -1   3  620.04   21.60
   0   1  -4 1412.26   48.80
   0   1   4 1431.16   50.59
   0   1   4 1405.36   49.30
   0   1  -4 1253.27   48.60
   0  -1   4 1393.36   48.00
   0  -1  -4 1353.86   50.49
   0  -1  -4 1352.36   48.80
   0   1  -5 1507.25   56.39
   0   1   5 1360.26   50.39
   0   1   5 1348.77   51.49
   0   1  -5 1356.06   50.19
   0  -1  -5 1255.57   49.20
   0  -1  -5 1377.16   52.19
   0  -1   5 1356.66   49.30
   0   1   6  358.66   19.00
   0   1   6  337.47   23.00
   0   1  -6  382.46   19.40
   0  -1   6  381.06   18.40
   0  -1  -6  358.86   20.50
   0   1   7  574.64   28.00
   0   1  -7  569.74   28.50
   0  -1   7  583.64   27.30
   0  -1  -7  579.04   30.30
   0   1   8  316.07   20.50
   0   1  -8  319.37   14.70
   0   1  -8  312.77   15.00
   0   1  -8  318.77   14.90
   0   1  -8  307.17   21.00
   0   1  -8  322.17   14.90
   0   1  -8  312.67   15.00
   0   1  -8  334.77   14.60
   0  -1  -8  326.07   14.90
   0  -1   8  347.87   20.50
   0  -1  -8  316.47   14.70
   0  -1  -8  355.46   23.80
   0  -1  -8  312.27   14.40
   0   1  -9    6.60    3.00
   0   1  -9    3.20    3.00
   0   1  -9    9.80    3.20
   0   1   9    3.80    4.40
   0   1  -9    6.10    3.10
   0   1   9    4.70    2.70
   0   1   9    0.60    5.00
   0   1  -9    4.60    3.10
   0   1  -9    0.80    3.80
   0   1  -9    6.10    3.40
   0  -1  -9    3.70    3.30
   0  -1  -9    7.30    4.40
   0  -1  -9    0.30    4.40
   0  -1   9   -2.30    5.00
   0  -1  -9    5.00    3.30
   0  -1  -9    8.90    3.70
   0  -1  -9    5.90    3.10
   0  -1  -9    5.90    3.10
   0  -1   9    0.80    3.80
   0  -1  -9    7.00    3.00
   0   1 -10   36.80    5.30
   0   1 -10   44.70   10.70
   0   1 -10   52.39    6.60
   0   1 -10   57.49    7.10
   0   1  10   38.50   10.70
   0   1  10   42.90    6.40
   0   1 -10   44.40    5.90
   0   1 -10   48.10    5.30
   0   1 -10   42.40    5.60
   0   1  10   46.20    5.30
   0  -1 -10   40.80    6.00
   0  -1  10   41.30    5.80
   0  -1 -10   48.20    6.30
   0  -1 -10   47.10    5.90
   0  -1  10   44.20    9.60
   0  -1 -10   47.30   13.20
   0  -1 -10   36.30    5.20
   0  -1  10   43.70    6.40
   0  -1 -10   48.30    5.70
   0  -1 -10   36.90    5.00
   0   1 -11   -4.10    6.40
   0   1 -11    4.70    2.50
   0   1 -11    3.30    2.80
   0   1 -11   -1.90    2.90
   0   1 -11    3.60    2.40
   0   1  11   -0.80    4.40
   0   1 -11    1.80    2.30
   0   1  11    6.50    2.60
   0   1 -11    0.80    2.60
   0   1  11    3.50    2.90
   0  -1 -11    4.60    3.00
   0  -1 -11   -2.50    2.30
   0  -1 -11    5.40    2.70
   0  -1 -11    3.10    2.60
   0  -1 -11   -3.00    3.00
   0  -1  11    6.00    4.00
   0  -1 -11    2.00    3.70
   0  -1  11    2.70    3.10
   0  -1  11   -1.00    6.40
   0   1 -12  535.75   21.60
   0   1 -12  521.75   22.00
   0   1  12  533.45   20.40
   0   1 -12  525.25   21.70
   0   1 -12  556.14   21.30
   0   1 -12  529.25   21.90
   0   1  12  527.15   22.30
   0   1 -12  522.75   21.80
   0  -1 -12  535.15   21.80
   0  -1 -12  498.35   21.10
   0  -1 -12  523.75   21.30
   0  -1 -12  519.75   21.90
   0  -1 -12  520.75   20.60
   0  -1  12  534.75   21.00
   0  -1 -12  517.65   21.20
   0   1 -13    5.30    2.40
   0   1 -13    3.60    2.10
   0   1  13    5.20    1.80
   0   1 -13    4.10    1.80
   0   1 -13    6.60    2.40
   0   1  13    5.30    2.40
   0   1 -13    7.20    2.30
   0  -1  13    6.00    2.30
   0  -1  13    6.10    2.20
   0  -1 -13    2.70    1.90
   0  -1 -13    3.00    2.20
   0  -1 -13   14.10    2.90
   0  -1 -13    0.20    3.00
   0   1 -14    6.90    1.90
   0   1 -14    4.60    1.60
   0   1 -14    3.80    1.40
   0   1 -14    1.40    1.70
   0   1  14    4.90    1.80
   0   1 -14    7.30    2.00
   0   1  14    5.00    1.90
   0  -1  14    6.90    1.80
   0  -1 -14    8.50    2.00
   0  -1  14    4.10    1.70
   0  -1 -14    3.20    1.40
   0   2   2  200.78    9.60
   0   2   2  219.68   11.30
   0  -2  -2  210.48   10.30
   0  -2  -2  195.98   10.40
   0   2   4  523.25   22.30
   0   2   4  492.25   23.90
   0   2  -4  572.34   21.20
   0  -2  -4  526.95   23.80
   0  -2   4  553.74   20.00
   0  -2   4  483.35   19.70
   0  -2  -4  514.25   22.70
   0   2   5  458.35   21.40
   0   2   5  454.65   23.20
   0   2  -5  486.15   20.90
   0  -2  -5  435.06   21.50
   0  -2  -5  478.55   23.20
   0  -2   5  464.75   19.60
   0  -2   5  434.06   19.90
   0   2   6  752.42   35.30
   0   2   6  729.53   32.40
   0   2  -6  774.12   32.00
   0  -2  -6  699.33   32.40
   0  -2  -6  760.42   34.80
   0  -2   6  764.42   30.90
   0   2   7  474.75   25.50
   0   2  -7  498.75   25.30
   0  -2  -7  510.65   28.40
   0  -2   7  517.85   24.60
   0   2  -8    5.50    4.20
   0   2  -8    0.70    2.70
   0   2  -8    9.10    3.60
   0   2  -8    2.90    3.20
   0   2   8   -2.00    4.80
   0   2  -8    4.60    3.10
   0   2  -8    9.60    3.20
   0   2  -8    2.00    2.80
   0   2   8    4.40    2.40
   0   2   8    5.50    3.00
   0  -2  -8    3.40    2.70
   0  -2  -8    5.80    3.50
   0  -2   8   -0.20    2.80
   0  -2  -8    2.40    3.00
   0  -2  -8   11.90    6.10
   0   2   9  904.51   45.60
   0   2  -9  894.71   35.40
   0   2  -9  961.40   35.70
   0   2  -9  964.10   34.80
   0   2   9  869.31   35.50
   0   2  -9  984.90   35.70
   0   2  -9  998.60   36.10
   0   2  -9  948.01   45.50
   0   2   9  961.30   35.90
   0   2  -9  950.70   35.40
   0   2   9  951.30   33.90
   0   2  -9  977.80   35.80
   0  -2  -9  927.91   34.80
   0  -2  -9  945.81   50.09
   0  -2  -9  980.20   35.20
   0  -2  -9  902.31   35.00
   0  -2  -9  970.90   35.60
   0  -2  -9  904.91   35.20
   0  -2   9  996.80   43.80
   0   2 -10   22.90    8.30
   0   2 -10   19.40    4.40
   0   2  10   17.40    3.20
   0   2 -10   17.10    3.70
   0   2 -10   20.90    4.40
   0   2 -10   24.20    4.20
   0   2 -10   17.70    4.20
   0   2  10   16.50    4.30
   0   2 -10   18.00    4.20
   0   2  10   23.40    5.10
   0  -2 -10   13.10    4.20
   0  -2  10   20.50    7.40
   0  -2  10   12.70    5.50
   0  -2 -10   14.60    4.00
   0  -2 -10   25.10    4.50
   0  -2 -10    7.70    4.40
   0  -2 -10   15.30    3.80
   0   2 -11   69.39    6.80
   0   2 -11   79.39    7.00
   0   2 -11   76.89    6.80
   0   2 -11   86.99    7.30
   0   2 -11   68.59    6.70
   0   2 -11   76.79    6.70
   0   2  11   84.79    5.70
   0   2  11   93.59    7.50
   0  -2 -11   80.39    7.10
   0  -2  11   69.59    7.50
   0  -2 -11   76.09    7.00
   0  -2 -11   79.49    6.60
   0  -2  11   84.09   14.70
   0  -2 -11   84.79    6.80
   0  -2 -11   87.79    7.90
   0  -2  11   76.99    7.30
   0   2 -12    8.80    2.90
   0   2 -12    8.00    2.50
   0   2 -12    5.10    2.60
   0   2 -12    8.50    2.70
   0   2  12    5.00    2.60
   0   2 -12    4.80    2.40
   0   2 -12    5.90    2.20
   0   2  12    6.90    1.90
   0  -2 -12    5.20    2.40
   0  -2  12    3.60    2.80
   0  -2 -12    9.00    2.90
   0  -2 -12    4.20    2.50
   0   2 -13  139.89    7.90
   0   2  13  133.39    7.60
   0   2 -13  133.79    7.80
   0   2 -13  138.19    7.00
   0   2 -13  134.89    7.70
   0   2  13  136.79    8.10
   0   2 -13  131.29    7.60
   0  -2 -13  138.79    7.60
   0  -2 -13  142.89    7.60
   0  -2  13  136.59    7.30
   0  -2 -13  137.89    7.10
   0   2 -14   -0.60    1.20
   0   2 -14    1.50    1.30
   0   2 -14   -2.70    1.40
   0   2  14   -1.50    1.50
   0   2 -14   -1.50    1.50
   0   2 -14    0.20    1.20
   0   2  14   -0.10    1.60
   0  -2  14    0.60    1.30
   0  -2  14   -1.60    1.10
   0  -2 -14   -0.10    1.20
   0   3   0    0.60    1.30
   0   3   0    2.50    2.00
   0  -3   0    2.30    1.60
   0  -3   0    6.10    2.50
   0   3   1  585.04   23.70
   0   3  -1  583.24   21.50
   0   3  -1  562.64   21.40
   0  -3   1  540.75   20.10
   0  -3   1  493.85   20.40
   0  -3  -1  603.44   22.40
   0   3  -2  714.73   26.00
   0   3   2  704.03   29.80
   0  -3  -2  738.23   28.80
   0   3   3  116.09    9.70
   0   3  -3  133.09    6.60
   0  -3  -3  101.99    8.90
   0  -3  -3  109.79    8.60
   0   3  -4 1880.91   60.09
   0   3   4 1614.54   61.99
   0   3   4 1519.05   64.69
   0  -3   4 1757.02   58.59
   0  -3  -4 1744.53   64.49
   0  -3  -4 1818.22   64.09
   0  -3   4 1757.12   58.99
   0   3   5 1442.56   56.19
   0   3   5 1411.46   59.49
   0   3  -5 1567.04   54.29
   0  -3  -5 1418.26   58.59
   0  -3  -5 1547.55   57.89
   0  -3   5 1588.94   53.39
   0  -3   5 1454.15   53.29
   0   3  -6   19.70    5.00
   0   3   6   13.90    5.90
   0  -3  -6   11.70    7.20
   0  -3  -6   13.30    5.50
   0  -3   6   17.90    4.40
   0   3  -7  282.47   14.00
   0   3  -7  301.27   14.10
   0   3  -7  332.07   18.50
   0   3  -7  304.67   14.40
   0   3   7  307.77   14.30
   0   3  -7  293.47   14.00
   0   3   7  304.77   12.20
   0   3  -7  313.57   14.10
   0  -3  -7  305.57   14.10
   0  -3  -7  278.77   11.80
   0  -3  -7  310.47   14.00
   0  -3   7  340.37   17.90
   0   3  -8  287.77   14.00
   0   3   8  298.17   12.00
   0   3  -8  306.77   14.40
   0   3  -8  285.47   14.00
   0   3  -8  282.17   13.90
   0   3  -8  299.87   14.30
   0   3  -8  283.87   14.10
   0   3  -8  315.77   13.90
   0   3  -8  288.87   19.00
   0   3   8  275.47   14.60
   0   3   8  302.67   14.30
   0  -3   8  304.27   18.50
   0  -3  -8  257.07   13.50
   0  -3  -8  287.77   13.50
   0  -3  -8  298.07   13.90
   0   3  -9   21.80    4.50
   0   3   9   17.70    4.20
   0   3  -9   19.60    3.90
   0   3  -9   17.50    4.10
   0   3   9   18.40    2.90
   0   3  -9   15.90    3.60
   0   3  -9   23.30    7.30
   0   3  -9   19.50    4.10
   0   3  -9   26.10    4.50
   0   3  -9   25.00    4.40
   0   3   9   12.40    3.60
   0  -3   9   19.30    6.40
   0  -3  -9   15.80    3.40
   0  -3  -9   16.80    3.50
   0  -3  -9    9.90    4.50
   0   3  10  185.28    8.40
   0   3 -10  173.18   17.10
   0   3 -10  184.98   10.70
   0   3  10  189.98   11.60
   0   3  10  173.28   10.80
   0   3 -10  195.58   10.90
   0   3 -10  186.98   10.90
   0   3 -10  208.18   11.30
   0   3 -10  192.18   10.00
   0   3 -10  194.28   11.00
   0   3 -10  196.68   11.00
   0  -3 -10  187.58   10.60
   0  -3 -10  196.78   10.60
   0  -3 -10  168.48   10.90
   0  -3  10  178.68   15.90
   0   3 -11  165.58    9.80
   0   3 -11  174.88   10.10
   0   3 -11  187.18   10.40
   0   3 -11  171.08   10.10
   0   3 -11  175.98    9.10
   0   3  11  178.48   10.70
   0   3 -11  159.58   10.00
   0   3  11  185.08   10.10
   0  -3 -11  187.18   10.00
   0  -3 -11  189.68   10.00
   0  -3  11  174.08   10.60
   0  -3 -11  168.28   10.10
   0   3 -12   25.30    3.70
   0   3 -12   23.40    3.60
   0   3 -12   29.10    4.30
   0   3 -12   33.40    4.30
   0   3  12   25.70    3.80
   0   3  12   28.70    4.30
   0   3 -12   30.20    4.10
   0   3 -12   32.20    3.70
   0  -3 -12   23.60    3.40
   0  -3  12   22.70    3.80
   0  -3 -12   24.30    3.70
   0   3  13   30.50    3.40
   0   3 -13   38.50    3.70
   0   3 -13   27.50    3.50
   0   3  13   30.10    3.80
   0   3 -13   27.80    3.30
   0   3 -13   26.30    3.30
   0  -3  13   39.80    3.70
   0  -3 -13   28.20    3.30
   0  -3 -13   38.80    3.60
   0   3 -14   15.30    2.10
   0   3 -14   11.70    1.80
   0   3 -14    9.70    1.50
   0   3 -14   11.40    1.80
   0   3  14    8.30    1.80
   0  -3  14   13.70    1.80
   0  -3 -14    8.20    1.60
   0  -3  14   12.80    1.80
   0   4   0  260.27   13.70
   0   4   0  216.58   14.20
   0  -4   0  262.27   12.80
   0   4  -1 2119.99   77.99
   0   4   1 2276.07   80.19
   0   4  -1 2330.07   78.09
   0  -4  -1 2227.78   78.49
   0  -4   1 2252.47   76.39
   0   4   2  417.56   21.30
   0   4  -2  392.06   18.10
   0   4  -2  448.86   18.00
   0  -4   2  406.86   16.50
   0  -4  -2  408.26   19.80
   0  -4   2  363.36   17.40
   0   4   3   59.29    9.20
   0   4  -3   80.49    6.00
   0  -4   3   73.39    5.30
   0  -4   3   73.59    6.40
   0  -4  -3   89.69   10.90
   0   4   4  616.44   31.10
   0   4  -4  610.54   24.40
   0  -4  -4  615.04   28.80
   0  -4   4  613.84   23.50
   0  -4   4  562.84   24.30
   0   4   5  258.97   19.90
   0   4  -5  275.87   14.30
   0  -4   5  274.57   13.70
   0  -4  -5  241.58   17.30
   0   4  -6 2062.89   70.89
   0   4  -6 2031.90   70.39
   0   4  -6 2043.20   70.49
   0   4  -6 2038.70   70.49
   0   4  -6 2153.78   75.39
   0   4   6 2090.29   84.89
   0   4   6 2076.99   71.09
   0   4  -6 2023.90   70.99
   0   4   6 2047.90   70.29
   0   4   6 2019.20   70.49
   0  -4  -6 2126.89   70.79
   0  -4  -6 2008.10   68.99
   0  -4  -6 2089.29   80.59
   0  -4   6 2154.38   74.19
   0   4   7  172.88    9.80
   0   4  -7  155.28    9.80
   0   4  -7  179.78   10.10
   0   4   7  169.18   10.00
   0   4  -7  179.38   10.30
   0   4   7  171.18   10.10
   0   4  -7  182.58   13.40
   0   4  -7  165.98   10.00
   0   4  -7  173.38   10.10
   0   4  -7  184.28   10.70
   0   4   7  171.48   10.70
   0  -4   7  195.38   13.10
   0  -4  -7  179.98   10.30
   0  -4  -7  172.18    8.30
   0  -4  -7  155.78    9.90
   0   4   8   19.00    3.90
   0   4   8   22.30    4.30
   0   4  -8   24.10    6.60
   0   4  -8   16.70    4.00
   0   4  -8   21.80    4.20
   0   4  -8   13.10    3.60
   0   4  -8   18.20    3.80
   0   4   8   16.30    4.30
   0   4  -8   20.60    4.40
   0   4  -8   22.20    4.40
   0  -4  -8   20.60    4.00
   0  -4  -8   17.10    2.50
   0  -4   8   18.10    5.60
   0  -4  -8   16.20    3.80
   0   4   9   33.10    5.10
   0   4   9   23.20    4.20
   0   4  -9   21.80    4.00
   0   4  -9   30.00    4.60
   0   4  -9   18.90    7.00
   0   4   9   14.60    4.40
   0   4  -9   24.30    4.50
   0   4  -9   29.10    4.60
   0   4  -9   27.60    4.30
   0   4  -9   25.80    4.40
   0  -4  -9   24.20    4.20
   0  -4  -9   26.50    4.40
   0  -4   9   28.00    7.20
   0  -4  -9   29.70    4.70
   0   4  10  689.83   27.60
   0   4 -10  703.43   27.10
   0   4 -10  710.33   27.20
   0   4 -10  686.83   27.10
   0   4 -10  688.53   27.00
   0   4  10  670.13   27.00
   0   4 -10  744.53   27.40
   0   4  10  703.63   26.60
   0   4 -10  675.93   26.40
   0  -4  10  653.43   34.00
   0  -4 -10  708.43   27.00
   0  -4 -10  694.13   26.70
   0  -4 -10  625.64   25.50
   0   4 -11   17.10    3.40
   0   4 -11   12.90    2.90
   0   4 -11   15.40    3.20
   0   4 -11   15.60    3.30
   0   4  11   13.30    3.10
   0   4 -11   16.80    3.50
   0   4  11   17.20    3.20
   0  -4 -11   12.90    3.10
   0  -4  11   16.80    4.50
   0  -4 -11   12.50    3.10
   0   4 -12   97.09    6.00
   0   4 -12   97.19    6.40
   0   4  12   90.59    6.00
   0   4 -12   95.89    6.40
   0   4 -12   99.59    6.30
   0   4  12  101.99    6.70
   0   4 -12   97.79    6.30
   0  -4 -12   91.29    6.20
   0  -4 -12   95.59    6.10
   0  -4  12  110.39    6.80
   0   4 -13   17.00    2.30
   0   4  13   19.50    2.60
   0   4 -13   11.80    2.00
   0   4  13   23.00    2.60
   0   4 -13   17.00    2.20
   0   4 -13   17.40    2.50
   0  -4 -13   18.70    2.60
   0  -4  13   23.50    2.80
   0  -4 -13   18.90    2.60
   0   5   0    0.10    2.10
   0  -5   0    2.00    2.50
   0   5  -1   56.79    8.00
   0   5   1   32.70    6.90
   0  -5   1   59.19    6.10
   0  -5  -1   55.09    8.30
   0   5  -2 1344.57   49.90
   0   5   2 1204.18   54.09
   0  -5   2 1310.07   48.60
   0  -5  -2 1411.76   52.89
   0   5   3  108.99   14.90
   0   5  -3  129.39    9.20
   0  -5   3  120.29    8.40
   0  -5  -3  118.59   11.40
   0   5   4  149.79    9.10
   0   5   4  133.39    8.90
   0   5  -4  147.99    9.00
   0   5  -4  147.79   10.10
   0   5   4  146.49    9.50
   0   5  -4  147.99    9.20
   0   5   4  158.98    9.30
   0   5  -4  134.19    9.00
   0   5   4  149.29    9.10
   0   5   4  158.68   15.40
   0   5  -4  166.68    9.40
   0   5  -4  146.39    9.40
   0  -5  -4  173.08   14.50
   0  -5   4  146.59    9.60
   0   5  -5  227.28   13.60
   0   5  -5  241.18   11.60
   0   5  -5  214.58   11.60
   0   5  -5  211.48   11.40
   0   5  -5  210.58   10.90
   0   5   5  228.88   11.60
   0   5   5  228.38   11.80
   0   5   5  250.17   20.70
   0   5   5  222.78   12.30
   0   5   5  216.18   11.70
   0   5  -5  203.18   11.30
   0   5   5  209.88   11.30
   0   5  -5  222.78   11.80
   0   5   5  217.38   11.60
   0  -5  -5  212.68   17.90
   0  -5   5  231.48   13.30
   0  -5  -5  220.38   10.40
   0   5  -6  127.09   10.30
   0   5   6  115.59    8.20
   0   5   6  119.09    8.30
   0   5  -6  100.89    7.80
   0   5   6  100.49   17.70
   0   5   6  117.59    8.80
   0   5  -6  111.39    7.80
   0   5   6   98.49    8.30
   0   5  -6  122.99    8.30
   0   5  -6  115.59    8.20
   0   5  -6  103.99    7.80
   0   5   6  116.69    8.30
   0   5  -6  125.09    8.20
   0  -5  -6  107.19    6.70
   0  -5  -6  127.89    8.40
   0  -5  -6   98.79   15.60
   0  -5  -6  102.89    8.90
   0  -5   6  114.49    9.90
   0   5  -7   35.70    5.00
   0   5   7   35.10    5.10
   0   5  -7   45.10    5.40
   0   5  -7   27.50    6.40
   0   5  -7   39.40    5.40
   0   5   7   25.20    4.50
   0   5  -7   43.40    5.60
   0   5   7   50.19    5.90
   0   5  -7   33.30    4.90
   0   5   7   41.30    5.90
   0   5  -7   45.80    5.70
   0  -5  -7   34.80    4.00
   0  -5   7   44.70    8.20
   0  -5  -7   37.00    5.50
   0  -5  -7   27.20    4.40
   0   5  -8  236.58   12.10
   0   5  -8  227.58   12.10
   0   5  -8  214.58   16.10
   0   5  -8  231.08   12.10
   0   5   8  231.98   12.70
   0   5   8  225.68   12.40
   0   5  -8  242.98   12.10
   0   5  -8  235.38   12.20
   0   5   8  242.68   11.80
   0   5  -8  250.67   12.40
   0  -5  -8  226.98    9.60
   0  -5   8  234.58   16.00
   0  -5  -8  248.28   12.60
   0  -5  -8  215.88   11.70
   0   5   9  237.28   11.80
   0   5  -9  252.57   12.40
   0   5   9  257.97   13.10
   0   5  -9  251.27   12.50
   0   5  -9  243.48   12.50
   0   5  -9  234.18   12.30
   0   5  -9  243.18   12.10
   0   5   9  254.57   13.00
   0   5  -9  256.27   12.50
   0  -5  -9  217.18   11.50
   0  -5  -9  266.67   12.40
   0  -5   9  261.47   17.60
   0  -5  -9  262.77   12.80
   0   5 -10   -0.20    2.20
   0   5  10   -2.50    2.20
   0   5 -10    0.20    2.30
   0   5 -10    1.10    2.20
   0   5  10    6.50    3.40
   0   5 -10    1.30    2.00
   0   5 -10   -0.70    1.90
   0   5 -10   -0.50    1.90
   0   5  10    0.10    1.90
   0  -5 -10    1.60    2.20
   0  -5 -10    0.60    2.70
   0  -5 -10    4.90    2.70
   0   5  11  168.78    8.40
   0   5 -11  185.48    8.70
   0   5  11  170.68    9.30
   0   5 -11  156.58    8.60
   0   5 -11  178.28    9.00
   0   5 -11  178.38    9.20
   0   5 -11  170.48    8.90
   0  -5 -11  171.78    8.70
   0  -5 -11  185.08    9.10
   0   5 -12   16.10    2.60
   0   5 -12   19.20    2.50
   0   5  12   14.70    2.50
   0   5  12   18.70    2.60
   0   5 -12   17.20    2.50
   0   5 -12   16.50    2.30
   0   5 -12   18.70    2.60
   0  -5 -12   12.50    2.30
   0  -5 -12   15.40    2.50
   0  -5  12   17.10    3.00
   0   6   0   15.60    3.40
   0   6   0    8.80    4.30
   0   6   0   12.30    3.30
   0   6   0   12.40    3.60
   0   6   0   11.00    3.50
   0   6   0   14.90    4.20
   0   6   0    9.30    3.20
   0  -6   0   12.50    4.70
   0   6  -1  410.26   17.80
   0   6  -1  413.56   17.50
   0   6   1  392.56   17.00
   0   6   1  393.26   23.70
   0   6  -1  394.16   17.00
   0   6   1  413.96   17.20
   0   6  -1  392.26   17.00
   0   6   1  396.86   17.20
   0   6  -1  365.56   21.40
   0   6   1  409.76   17.90
   0   6   1  371.36   17.00
   0   6   1  403.16   17.40
   0   6  -1  382.06   16.90
   0   6  -1  376.36   16.80
   0  -6   1  386.86   20.90
   0  -6  -1  423.16   23.10
   0   6   2  225.48   11.50
   0   6   2  206.68   11.00
   0   6   2  252.27   18.80
   0   6  -2  206.98   14.30
   0   6  -2  208.58   10.80
   0   6   2  226.88   11.70
   0   6  -2  205.08   11.80
   0   6   2  236.68   12.20
   0   6  -2  214.98   11.00
   0   6  -2  175.18   11.30
   0   6   2  220.58   11.50
   0   6   2  200.48   11.40
   0   6  -2  213.48   11.40
   0   6  -2  216.48   11.80
   0   6  -2  215.88   11.30
   0   6   2  217.88   11.20
   0  -6  -2  242.28   17.20
   0  -6   2  220.98   14.00
   0   6   3  578.74   23.10
   0   6   3  574.24   22.60
   0   6   3  591.94   23.60
   0   6   3  531.65   32.00
   0   6   3  600.04   23.30
   0   6  -3  577.94   23.30
   0   6   3  554.04   22.50
   0   6  -3  564.54   22.50
   0   6  -3  525.25   21.90
   0   6  -3  530.75   26.40
   0   6  -3  555.24   22.70
   0   6   3  570.64   22.70
   0   6  -3  550.54   22.20
   0   6  -3  546.15   22.20
   0  -6  -3  526.75   22.00
   0  -6  -3  625.24   31.80
   0  -6   3  573.34   26.00
   0   6   4   28.20    4.80
   0   6  -4   41.00    5.40
   0   6  -4   38.90    5.30
   0   6   4   42.30    5.70
   0   6   4   26.90    4.30
   0   6   4   24.80    4.20
   0   6  -4   28.60    6.50
   0   6   4   32.00   10.00
   0   6  -4   34.30    5.00
   0   6   4   22.30    4.60
   0   6  -4   33.80    4.60
   0   6  -4   33.40    4.90
   0   6  -4   35.90    5.40
   0   6   4   28.00    4.70
   0  -6  -4   31.20    4.60
   0  -6   4   39.20    7.30
   0  -6  -4   24.80    8.40
   0   6   5   68.19    6.50
   0   6   5   75.99    7.10
   0   6  -5   70.49    6.70
   0   6   5   69.09    6.80
   0   6  -5   66.49    6.40
   0   6  -5   69.89    6.40
   0   6  -5   55.39    6.30
   0   6   5   75.99    7.00
   0   6   5   37.70   11.70
   0   6   5   85.79    6.90
   0   6  -5   84.69    6.90
   0   6  -5   70.79    6.70
   0   6  -5   72.59   10.10
   0   6   5   83.79    7.50
   0  -6  -5   69.39    6.70
   0  -6  -5   66.49    5.90
   0  -6   5   65.29    9.70
   0  -6  -5   85.49   14.80
   0   6   6  178.38   10.50
   0   6   6  184.78   10.40
   0   6   6  177.68   10.20
   0   6  -6  193.78   10.70
   0   6  -6  175.78    9.60
   0   6  -6  180.28   10.30
   0   6   6  192.88   10.50
   0   6  -6  181.28   10.30
   0   6  -6  173.48   10.30
   0   6  -6  165.98   10.00
   0   6   6  177.68   10.90
   0   6  -6  167.48   13.30
   0   6   6  196.88   10.80
   0   6   6  138.59   25.20
   0  -6  -6  182.38   10.40
   0  -6   6  175.48   13.40
   0  -6  -6  179.78    9.10
   0   6  -7  504.35   20.80
   0   6   7  533.35   21.90
   0   6   7  516.55   20.90
   0   6  -7  509.35   21.40
   0   6   7  553.04   22.30
   0   6  -7  526.15   21.20
   0   6  -7  484.15   19.90
   0   6   7  486.75   20.40
   0   6   7  536.35   21.80
   0   6  -7  515.25   21.30
   0   6  -7  551.84   21.60
   0   6  -7  468.05   25.60
   0  -6   7  496.35   25.60
   0  -6  -7  522.15   19.50
   0  -6  -7  535.15   21.80
   0   6   8   -0.70    2.10
   0   6  -8   -1.30    2.30
   0   6  -8    1.60    2.20
   0   6   8    3.00    2.80
   0   6  -8    4.30    2.50
   0   6  -8   -2.10    2.70
   0   6   8   -0.50    2.60
   0   6  -8    1.90    2.30
   0  -6  -8   -2.50    1.70
   0  -6  -8    3.00    2.60
   0   6   9  199.18   10.80
   0   6  -9  212.28   10.40
   0   6  -9  195.08   10.10
   0   6   9  191.08    9.90
   0   6  -9  212.78   10.60
   0   6  -9  224.98   10.90
   0   6   9  221.68   11.30
   0   6  -9  206.98   10.40
   0  -6  -9  208.68   10.10
   0  -6  -9  213.18   11.00
   0   6 -10  144.09    7.60
   0   6 -10  134.69    7.50
   0   6  10  124.39    6.90
   0   6  10  119.89    7.40
   0   6 -10  141.89    7.50
   0   6 -10  119.89    6.80
   0   6 -10  135.49    7.40
   0  -6 -10  122.99    7.00
   0  -6 -10  134.69    7.70
   0   6 -11    3.90    1.80
   0   6 -11    3.70    1.50
   0   6 -11    7.00    1.70
   0   6  11    5.70    2.50
   0   6 -11    5.80    1.80
   0   6  11    6.70    2.00
   0  -6 -11    4.80    1.80
   0   6 -12    5.80    1.40
   0   6  12    9.60    1.90
   0   6 -12    4.60    1.30
   0  -6 -12    7.00    1.70
   0   7   0    5.90    2.80
   0   7   0    0.00    2.30
   0   7   0   -3.90    3.80
   0   7   0    2.60    2.60
   0   7   0   -2.00    2.60
   0   7   0   -0.90    2.40
   0   7   0    7.30    3.50
   0  -7   0    4.30    4.60
   0   7   1  137.79    8.80
   0   7  -1  139.99    9.10
   0   7  -1  146.29    9.40
   0   7   1  143.29    8.80
   0   7   1  140.69    9.40
   0   7   1  135.69    9.20
   0   7   1  135.49    9.10
   0   7   1  119.09    8.60
   0   7  -1  124.99    8.20
   0   7  -1  139.29    9.00
   0   7  -1  137.89    8.70
   0   7  -1  137.79    8.80
   0   7   1  127.79   16.70
   0   7  -1  121.89   12.70
   0  -7   1  143.59   12.80
   0   7   2  107.39    7.60
   0   7  -2   94.19    7.50
   0   7   2   93.89    7.90
   0   7  -2   97.79    7.70
   0   7  -2   95.79    7.10
   0   7   2   73.99   14.00
   0   7  -2   94.69    7.20
   0   7   2  104.29    7.40
   0   7  -2   91.09   13.10
   0   7   2  108.49    8.10
   0   7  -2  104.89    7.90
   0   7  -2  102.89    7.90
   0   7   2  109.49    8.00
   0   7   2   94.09    7.60
   0  -7   2  103.09   13.20
   0  -7  -2  102.69    8.10
   0   7  -3    9.70    3.40
   0   7   3    8.20    2.90
   0   7   3    7.70    3.70
   0   7   3    8.60    3.20
   0   7  -3    5.10    3.90
   0   7  -3    4.80    2.70
   0   7   3   13.90    3.80
   0   7  -3   14.80    3.60
   0   7   3    9.30    3.20
   0   7  -3    5.80    4.70
   0   7  -3   11.40    3.20
   0   7   3    7.20    3.20
   0   7   3   17.40    7.60
   0   7  -3    7.60    2.90
   0  -7  -3   10.80    3.80
   0  -7   3   13.30    5.90
   0  -7  -3   16.50    3.90
   0   7  -4    3.50    3.40
   0   7   4    4.20    2.80
   0   7  -4    7.50    3.00
   0   7   4    4.70    3.30
   0   7   4    7.40    3.30
   0   7   4    4.80    8.00
   0   7   4    2.90    2.70
   0   7  -4    3.60    2.40
   0   7  -4    1.70    4.40
   0   7   4    4.00    3.00
   0   7  -4    8.60    3.30
   0   7  -4    6.50    2.70
   0   7   4    6.90    3.00
   0   7  -4    6.80    2.50
   0  -7  -4    1.50    2.80
   0  -7  -4    3.30    3.20
   0  -7  -4    0.70    7.50
   0  -7   4    5.60    4.50
   0   7  -5  400.66   17.90
   0   7  -5  388.06   17.10
   0   7   5  411.96   17.30
   0   7   5  424.86   18.50
   0   7   5  386.06   17.00
   0   7  -5  367.36   16.10
   0   7  -5  416.16   17.80
   0   7  -5  400.46   16.90
   0   7   5  415.26   18.00
   0   7   5  420.36   17.60
   0   7   5  420.96   18.10
   0   7  -5  395.96   17.30
   0  -7  -5  415.16   17.70
   0  -7  -5  399.16   16.50
   0  -7   5  352.16   21.40
   0   7   6  122.59    8.10
   0   7  -6  140.19    8.60
   0   7   6  125.99    8.40
   0   7  -6  137.19    8.50
   0   7  -6  128.09    7.60
   0   7  -6  135.79    8.40
   0   7   6  145.79    9.20
   0   7  -6  135.39    8.70
   0   7   6  127.19    8.70
   0   7   6  126.59    8.30
   0   7   6  135.29    8.40
   0  -7  -6  131.79    8.40
   0  -7  -6  136.19    7.50
   0   7   7   -1.60    2.80
   0   7  -7    2.20    2.40
   0   7   7   -0.20    2.30
   0   7  -7   -1.00    1.80
   0   7  -7    0.80    2.20
   0   7   7   -1.30    2.50
   0   7   7    1.80    2.20
   0   7  -7    0.10    2.40
   0   7  -7   -4.30    2.20
   0   7  -7   -7.90    6.00
   0  -7  -7    5.80    2.70
   0  -7  -7    2.50    1.80
   0   7   8  147.89    8.50
   0   7   8  139.19    8.30
   0   7  -8  138.29    7.90
   0   7  -8  153.18    8.10
   0   7  -8  147.79    7.80
   0   7  -8  143.19    7.90
   0   7   8  140.19    7.80
   0   7  -8  143.59    8.00
   0  -7  -8  142.29    8.00
   0  -7  -8  144.59    8.40
   0   7  -9   31.70    3.50
   0   7   9   33.90    4.10
   0   7  -9   33.10    3.80
   0   7   9   37.10    4.00
   0   7   9   35.70    3.60
   0   7  -9   41.80    3.90
   0   7  -9   41.90    3.70
   0   7  -9   35.30    3.50
   0  -7  -9   34.70    4.10
   0  -7  -9   42.20    4.00
   0   7 -10   16.90    2.30
   0   7 -10   14.50    2.10
   0   7  10   13.50    2.30
   0   7 -10   16.10    2.50
   0  -7 -10   13.20    2.50
   0  -7 -10    9.70    2.30
   0   8   0   29.10    4.50
   0   8   0   30.90    4.50
   0   8   0   32.80    5.00
   0   8   0   34.70    4.50
   0   8   0   30.10    4.40
   0   8   0   32.90    4.70
   0  -8   0   27.60    8.50
   0  -8   0   39.50    5.80
   0   8  -1  124.09    7.80
   0   8  -1  134.29    8.70
   0   8   1  128.49    8.70
   0   8  -1  131.59    8.30
   0   8   1  120.29    7.90
   0   8   1  124.89    7.90
   0   8  -1  126.09    8.40
   0   8  -1  125.79    7.90
   0   8   1  121.59    8.10
   0   8   1  124.09    8.60
   0   8   1  122.99    8.10
   0   8  -1  110.59    7.60
   0  -8   1  108.59   15.60
   0  -8  -1   90.89   21.10
   0  -8  -1   99.79    8.20
   0   8   2   33.10    4.30
   0   8   2   32.80    4.50
   0   8   2   47.90    5.90
   0   8  -2   34.30    4.40
   0   8  -2   42.20    5.20
   0   8  -2   41.80    5.60
   0   8   2   28.10    4.40
   0   8   2   35.90    5.20
   0   8  -2   42.60    5.20
   0   8  -2   37.50    4.60
   0   8  -2   30.30    4.50
   0   8   2   36.90    4.70
   0  -8  -2   35.70    4.90
   0   8   3   90.09    6.40
   0   8  -3   83.89    6.10
   0   8   3   73.39    6.10
   0   8  -3   75.49    6.60
   0   8  -3   75.09    5.80
   0   8   3   84.29    6.90
   0   8   3   73.59    6.20
   0   8  -3   79.89    6.50
   0   8  -3   78.09    6.50
   0   8   3   83.89    6.90
   0   8   3   70.09    6.50
   0  -8  -3   71.79    6.10
   0  -8  -3   64.79    6.20
   0   8  -4  101.99    7.00
   0   8  -4   97.99    7.00
   0   8   4  100.39    7.30
   0   8   4   90.39    6.70
   0   8   4   98.89    7.20
   0   8   4   91.09    6.60
   0   8  -4   86.89    6.30
   0   8   4   91.89    6.80
   0   8   4  100.79    7.40
   0   8  -4   91.19    6.20
   0   8  -4   89.79    6.80
   0  -8  -4   91.29    6.30
   0  -8  -4   87.49    6.90
   0   8  -5    8.50    3.30
   0   8   5    6.70    2.80
   0   8  -5    9.30    2.60
   0   8  -5    7.00    2.30
   0   8  -5    9.10    2.50
   0   8   5   12.60    3.10
   0   8   5    9.90    2.90
   0   8  -5    6.80    2.50
   0   8   5    5.00    2.40
   0   8   5    8.10    2.80
   0  -8  -5    9.40    2.60
   0  -8  -5    6.20    2.70
   0   8   6  164.18    8.40
   0   8   6  167.28    9.10
   0   8   6  161.68    8.50
   0   8   6  151.18    8.50
   0   8   6  174.58    9.30
   0   8  -6  166.48    8.00
   0   8  -6  166.28    8.70
   0   8  -6  162.88    8.40
   0   8  -6  176.38    9.00
   0   8  -6  188.58    8.90
   0  -8  -6  188.58    8.10
   0  -8  -6  178.58    8.80
   0   8  -7   46.70    4.00
   0   8   7   44.70    4.40
   0   8   7   37.20    4.00
   0   8  -7   40.90    3.90
   0   8   7   39.80    3.90
   0   8  -7   51.69    4.30
   0   8   7   43.80    4.30
   0   8  -7   50.79    4.30
   0  -8  -7   44.40    4.20
   0  -8  -7   46.70    4.40
   0  -8  -7   43.50    3.00
   0   8   8    9.20    2.40
   0   8  -8    6.80    2.30
   0   8  -8   10.30    1.90
   0   8  -8    7.20    1.80
   0   8   8    9.60    2.20
   0   8  -8    9.00    2.00
   0  -8  -8    6.50    2.00
   0  -8  -8    6.60    1.90
   0   8   9   -0.40    1.20
   0   8  -9   -0.20    1.10
   0   8  -9    0.90    1.30
   0  -8  -9   -0.60    1.50
   0  -8  -9   -1.00    1.50
   0   9   0    0.20    2.20
   0   9   0    2.90    2.00
   0   9   0   -0.20    1.30
   0   9   0   -1.20    1.60
   0   9   0    1.60    1.70
   0  -9   0   -0.70    2.40
   0   9   1    0.30    1.60
   0   9  -1    1.10    2.30
   0   9  -1    1.40    1.80
   0   9   1    0.80    1.70
   0   9   1    1.40    1.70
   0   9  -1   -0.40    1.70
   0   9  -1    3.70    1.60
   0   9   1   -1.30    2.20
   0   9  -1    0.00    1.60
   0   9   1    2.70    1.80
   0  -9  -1   -1.70    2.10
   0  -9   1    0.00    3.10
   0   9   2  328.87   14.40
   0   9   2  323.77   13.90
   0   9   2  333.17   14.20
   0   9  -2  332.97   13.90
   0   9  -2  340.87   13.40
   0   9   2  331.47   14.30
   0   9  -2  321.17   13.50
   0   9  -2  315.97   14.00
   0   9  -2  330.97   14.40
   0   9   2  346.47   13.50
   0  -9   2  349.96   14.00
   0  -9  -2  324.77   13.20
   0   9  -3    0.60    1.60
   0   9   3    0.70    1.70
   0   9   3    0.40    2.50
   0   9   3    1.10    1.70
   0   9  -3    1.10    1.70
   0   9  -3    1.80    1.80
   0   9  -3    5.80    1.80
   0   9   3    1.30    1.60
   0   9  -3    0.00    1.50
   0   9   3    3.70    2.00
   0  -9  -3    0.90    1.70
   0   9  -4   93.59    5.70
   0   9  -4   85.29    5.20
   0   9   4   93.59    5.80
   0   9   4   78.99    5.20
   0   9  -4   85.59    5.00
   0   9  -4   88.89    5.80
   0   9   4   91.29    5.90
   0   9  -4   85.29    5.30
   0   9   4  101.39    5.90
   0  -9  -4   96.69    5.20
   0   9   5   41.80    3.80
   0   9  -5   35.40    3.50
   0   9   5   30.60    3.30
   0   9  -5   43.60    3.70
   0   9  -5   40.10    3.30
   0   9   5   36.50    3.60
   0   9  -5   33.50    3.30
   0   9   5   37.20    3.40
   0  -9  -5   41.00    3.70
   0  -9  -5   42.60    3.10
   0   9  -6   32.40    3.10
   0   9   6   31.30    3.20
   0   9  -6   37.00    3.20
   0   9  -6   37.80    3.30
   0   9   6   32.60    3.10
   0  -9  -6   39.30    3.40
   0   9  -7   58.09    3.70
   0   9   7   62.79    3.80
   0  -9  -7   76.99    4.10
   0  10   0    5.50    1.50
   0  10   0    6.50    1.70
   0  10   0    8.10    1.90
   0  10   0    3.00    1.20
   0 -10   0    3.70    1.60
   0  10   1   15.90    2.00
   0  10  -1   16.30    2.10
   0  10  -1   12.70    1.90
   0  10  -1   19.80    2.60
   0  10   1   15.70    2.10
   0  10   1   15.20    2.30
   0  10  -1   13.30    2.00
   0  10   1   15.00    2.00
   0 -10   1   13.30    2.10
   0 -10  -1   21.60    2.30
   0  10  -2   12.70    2.10
   0  10   2   10.70    1.70
   0  10   2   10.10    1.80
   0  10   2    8.60    1.80
   0  10  -2   11.50    1.70
   0  10   2    7.80    1.50
   0  10  -2   12.50    1.80
   0 -10  -2   13.50    1.80
   0 -10  -2   10.10    1.80
   0  10  -3   55.09    3.20
   0  10   3   62.09    3.50
   0  10   3   56.59    3.50
   0  10  -3   54.09    3.50
   0  10   3   61.39    3.60
   0  10  -3   56.09    3.40
   0 -10  -3   67.89    3.20
   0 -10  -3   58.49    3.40
   1   0 -15   -0.40    1.00
  -1   0  15    0.60    1.30
   1   0 -14  160.68    7.90
   1   0 -14  178.48    8.40
  -1   0  14  177.98    7.60
   1   0 -14  160.28    7.70
   1   0 -14  178.88    8.20
  -1   0  13    0.80    1.70
  -1   0  13    0.60    1.90
   1   0 -13    0.00    2.40
   1   0 -13   -0.90    1.60
   1   0 -13    0.80    2.10
   1   0 -13   -1.70    2.20
   1   0 -13    0.50    1.70
   1   0 -12  510.15   20.60
   1   0 -12  494.35   20.60
   1   0 -12  489.95   20.90
   1   0 -12  531.15   21.60
  -1   0  12  517.25   20.30
   1   0 -12  496.65   21.10
   1   0 -12  461.75   19.40
   1   0 -11    0.10    2.70
   1   0 -11    1.40    2.60
  -1   0  11   -2.80    6.70
   1   0 -11    0.80    2.40
  -1   0  11   -2.70    2.40
   1   0 -11   -5.40    7.40
   1   0 -11    2.10    2.40
   1   0 -11    1.80    2.70
   1   0 -11   -3.00    3.20
   1   0 -10  185.48   10.30
   1   0 -10  179.28   10.90
   1   0 -10  186.68   10.60
   1   0 -10  162.08   21.10
   1   0 -10  180.08   10.40
   1   0 -10  193.38   11.00
  -1   0  10  176.88   10.50
   1   0 -10  172.18   10.60
   1   0 -10  177.38   10.90
  -1   0  10  196.48   17.50
  -1   0   9    2.50    3.80
   1   0  -9    3.30    2.80
   1   0  -9   -7.40    3.00
   1   0  -9   -4.20    2.80
   1   0  -9    0.00    2.80
   1   0  -9    1.40    2.60
   1   0  -9   -0.20    3.60
   1   0  -9   -3.40    3.60
   1   0  -9   -5.10    2.40
  -1   0   9    3.20    4.10
   1   0  -8 2640.24   99.49
  -1   0   8 2637.74   96.69
  -1   0   7    1.30    2.20
   1   0  -7   -0.80    2.00
  -1   0   6   94.79    8.00
   1   0  -6   88.19    8.40
   1   0  -5    0.70    1.80
  -1   0   5    0.20    1.60
  -1   0   3    0.20    1.20
   1   0  -3   -1.10    1.10
   1   0  -2  461.25   17.00
  -1   0   2  478.75   16.70
  -1   0   2  450.15   16.50
   1   0  -1    2.50    0.70
   1   0   1    0.50    0.70
  -1   0  -1    0.00    0.60
   1   0   1    1.40    0.70
  -1   0  -1   -0.60    0.60
   1   0   3    1.50    1.70
  -1   0  -3    0.70    1.50
   1   0   3    2.00    1.70
  -1   0  -4 2084.79   71.19
   1   0   4 2007.40   69.99
   1   0   4 1965.40   69.79
   1   0   5    0.20    1.80
  -1   0  -5   -0.30    1.90
  -1   0  -6 3103.59  108.79
   1   0   6 2972.90  105.99
   1   0   7    1.10    2.60
  -1   0  -7    2.00    3.20
  -1   0  -8 3054.09  104.09
  -1   0  -8 3081.99  103.39
  -1   0  -8 3115.49  104.29
  -1   0  -8 2950.50  103.89
  -1   0  -8 3198.88  116.69
   1   0   8 3209.88  113.29
  -1   0  -9   -6.30    3.10
  -1   0  -9   -3.00    2.40
   1   0   9   -0.90    4.30
  -1   0  -9    5.70    3.20
  -1   0  -9   -0.20    2.60
   1   0   9   -3.40    3.40
  -1   0  -9    3.20    4.90
   1   0   9   -0.10    3.10
  -1   0  -9    7.40    3.70
  -1   0  -9    4.40    2.80
  -1   0  -9   13.20    4.40
   1   0  10  567.84   22.50
   1   0  10  563.54   33.30
  -1   0 -10  569.04   23.60
  -1   0 -10  536.95   22.30
  -1   0 -10  552.74   36.50
  -1   0 -10  575.24   23.80
  -1   0 -10  516.65   23.10
  -1   0 -10  593.64   23.10
  -1   0 -10  583.04   23.10
  -1   0 -10  561.04   23.40
   1   0  10  567.54   24.00
   1   0  11    2.70    3.60
  -1   0 -11    2.60    4.80
   1   0  11    3.60    2.70
   1   0  11   -4.30    8.80
  -1   0 -11   -0.10    2.30
  -1   0 -11    6.20    3.20
  -1   0 -11    1.60    2.80
  -1   0 -11   -2.50    2.10
  -1   0 -11   -0.50    3.10
  -1   0 -11    0.60   19.90
  -1   0 -12  209.38   11.10
  -1   0 -12  211.78   10.80
   1   0  12  212.18   10.40
  -1   0 -12  202.18   11.10
  -1   0 -12  204.18   10.90
  -1   0 -12  219.18   11.40
  -1   0 -13    1.10    1.70
  -1   0 -13   -0.10    2.30
   1   0  13   -1.20    1.60
  -1   0 -13   -0.30    1.70
   1   0  13   -0.80    1.60
  -1   0 -13   -0.80    1.50
  -1   0 -13    0.20    2.20
  -1   0 -14  127.09    6.50
   1   0  14  144.79    5.70
  -1   0 -14  137.19    6.90
   1   0  14  143.39    7.10
   1   1 -14   25.40    3.00
  -1   1  14   27.10    3.30
  -1   1  14   25.90    3.30
   1   1 -14   22.40    2.90
   1   1 -14   21.50    2.90
   1   1 -14   19.10    2.50
  -1   1  14   26.90    2.40
   1   1 -14   28.00    3.00
  -1  -1  14   33.40    3.00
  -1  -1  14   22.70    2.90
   1  -1 -14   22.10    2.80
   1  -1 -14   23.40    2.90
  -1   1  13    1.50    1.60
  -1   1  13    0.60    1.70
   1   1 -13    3.30    2.20
   1   1 -13    0.00    1.60
   1   1 -13    2.60    2.10
   1   1 -13   -1.00    1.60
   1   1 -13    1.40    2.10
   1  -1 -13    2.80    2.50
   1  -1 -13    6.30    2.30
   1  -1 -13    1.50    1.60
   1  -1 -13    0.00    2.90
  -1  -1  13    3.80    1.90
   1  -1 -13    1.20    2.20
   1  -1 -13   -2.90    3.10
  -1  -1  13    1.60    2.00
   1   1 -12  103.29    7.60
  -1   1  12  101.99    6.80
   1   1 -12  110.89    7.90
   1   1 -12  104.09    7.60
   1   1 -12   99.49    7.30
   1   1 -12  109.29    7.80
  -1   1  12  108.49    8.10
   1   1 -12  107.39    7.30
  -1  -1  12   92.09    7.30
   1  -1 -12  103.69    7.70
   1  -1 -12  106.79    7.40
   1  -1 -12  111.39    7.80
   1  -1 -12  107.89    7.30
   1  -1 -12  106.69    7.80
   1  -1 -12  113.59    8.10
  -1   1  11  191.08   23.10
  -1   1  11  228.98   12.60
  -1   1  11  240.68   11.40
   1   1 -11  222.18   21.60
   1   1 -11  226.88   11.70
   1   1 -11  218.88   12.10
   1   1 -11  207.78   11.70
   1   1 -11  216.78   12.30
   1   1 -11  232.88   12.40
   1   1 -11  208.38   11.90
   1  -1 -11  220.78   11.90
   1  -1 -11  222.88   12.30
   1  -1 -11  220.58   11.70
  -1  -1  11  222.88   19.60
   1  -1 -11  231.78   12.40
   1  -1 -11  219.68   11.60
  -1  -1  11  212.88   11.80
   1  -1 -11  211.88   26.90
   1  -1 -11  231.78   12.10
   1   1 -10  277.57   12.90
  -1   1  10  270.57   12.60
  -1   1  10  266.97   21.40
   1   1 -10  209.88   16.60
   1   1 -10  263.57   13.50
   1   1 -10  262.77   13.60
   1   1 -10  269.27   22.10
   1   1 -10  241.88   13.40
   1   1 -10  263.37   13.60
   1   1 -10  262.37   13.10
   1  -1 -10  258.87   12.90
   1  -1 -10  272.87   13.30
   1  -1 -10  262.27   23.90
   1  -1 -10  278.57   13.70
  -1  -1  10  246.48   13.50
   1  -1 -10  234.68   13.10
   1  -1 -10  286.97   13.90
   1  -1 -10  271.27   13.10
  -1  -1  10  253.97   20.00
   1   1  -9   91.79    7.10
   1   1  -9   99.79    7.60
   1   1  -9   96.89    7.70
   1   1  -9   93.39   13.40
  -1   1   9   94.49    7.00
   1   1  -9  106.89    8.40
   1   1  -9   86.39    7.70
   1   1  -9   94.59    7.60
   1   1  -9   92.29    7.80
  -1   1   9  125.59   16.10
   1  -1  -9  106.79    7.40
   1  -1  -9   96.49    7.40
   1  -1  -9  104.59    7.60
   1  -1  -9   85.39    7.70
  -1  -1   9  113.79   14.20
   1  -1  -9  116.19   17.80
   1  -1  -9  100.49    7.80
   1  -1  -9   84.29    7.60
   1   1  -8   98.79   13.60
  -1   1   8  103.89   12.80
   1   1  -8   81.89    7.20
   1   1  -8   80.29    7.20
  -1  -1   8   98.99   10.00
   1  -1  -8  112.79   16.10
   1  -1  -8   85.19    6.60
   1  -1  -8   92.19    7.60
   1   1  -7  428.46   22.80
  -1   1   7  432.46   22.50
  -1  -1   7  418.36   21.20
   1  -1  -7  415.66   24.20
  -1   1   6   73.39    8.90
   1   1  -6   64.69    8.40
  -1  -1   6   60.19    6.20
   1  -1  -6   70.59   10.20
   1   1  -5  107.19    9.60
  -1   1   5  110.49    9.00
  -1   1   5  106.19    8.20
   1   1  -5  125.59    8.20
   1  -1  -5  122.89    9.50
  -1  -1   5  115.09    7.50
   1   1  -4  147.49    7.80
   1   1  -4  128.89    7.60
  -1   1   4  126.49    8.90
  -1   1   4  125.59    8.00
  -1  -1   4  121.89    7.00
   1  -1  -4  125.79    8.90
  -1  -1   4  142.49    7.10
   1  -1  -4  117.09    7.80
   1   1  -3 2572.14   86.79
  -1   1   3 2676.33   89.59
  -1   1   3 2680.73   88.59
   1  -1  -3 2684.33   89.79
   1  -1  -3 2584.64   88.39
  -1   1   2  309.97   13.50
  -1   1   2  318.67   12.80
   1  -1  -2  320.27   13.50
   1  -1  -2  321.87   12.90
  -1   1   1  166.98    7.50
  -1   1   1  150.68    6.80
   1  -1  -1  162.98    7.20
   1  -1  -1  155.58    7.00
   1   1   0  372.66   12.70
  -1   1   0  364.96   13.40
   1  -1   0  358.26   13.00
   1   1   2 1819.82   62.89
  -1   1  -2 1886.61   62.39
   1   1   2 1946.51   64.09
   1  -1   2 1810.52   61.69
  -1  -1  -2 1797.72   63.69
  -1  -1  -2 1858.41   63.09
   1  -1   2 1943.21   61.89
   1   1   3  926.11   35.80
   1   1   3  945.81   34.90
  -1   1  -3  989.10   34.90
   1  -1   3  987.10   34.00
  -1  -1  -3  930.01   34.90
  -1  -1  -3  977.30   36.20
  -1   1  -4  920.61   35.00
   1   1   4  904.31   34.90
   1   1   4  906.11   36.40
  -1  -1  -4  917.21   34.90
   1  -1   4  961.00   34.40
  -1  -1  -4  927.01   36.50
   1   1   5 1049.79   42.60
  -1   1  -5 1103.39   42.00
   1   1   5 1084.09   41.60
  -1  -1  -5 1078.49   43.30
   1  -1   5 1111.09   41.10
  -1  -1  -5 1033.30   40.70
  -1   1  -6 1595.14   61.89
   1   1   6 1641.34   61.29
  -1  -1  -6 1656.73   63.79
   1  -1   6 1630.94   60.49
  -1   1  -7 1292.17   54.69
   1   1   7 1346.27   53.79
   1  -1   7 1339.87   52.79
  -1  -1  -7 1311.57   56.19
  -1   1  -8    9.80    3.30
  -1   1  -8    5.40    3.00
  -1   1  -8    4.10    3.20
   1   1   8    3.40    4.80
   1   1   8    5.20    2.90
  -1   1  -8   10.10    3.90
  -1   1  -8    5.70    4.20
  -1   1  -8    5.70    3.50
  -1   1  -8    4.40    3.00
   1  -1   8    7.90    4.50
  -1  -1  -8   -0.10    4.00
  -1  -1  -8    6.20    3.40
  -1  -1  -8    3.50    2.90
  -1  -1  -8    1.10    2.40
  -1  -1  -8    8.30    3.30
   1   1   9  431.36   18.20
  -1   1  -9  450.75   29.10
  -1   1  -9  456.55   19.80
  -1   1  -9  472.95   20.00
  -1   1  -9  463.75   19.50
   1   1   9  403.06   19.60
  -1   1  -9  465.85   19.30
  -1   1  -9  454.05   19.70
   1   1   9  477.45   28.50
  -1   1  -9  477.95   19.00
  -1  -1  -9  434.06   19.10
  -1  -1  -9  446.76   19.50
  -1  -1  -9  434.46   19.30
  -1  -1  -9  455.75   19.00
  -1  -1  -9  425.36   18.50
  -1  -1  -9  449.26   19.60
   1  -1   9  461.45   27.20
  -1  -1  -9  441.66   30.70
   1  -1   9  446.76   19.50
  -1  -1  -9  458.35   19.30
  -1   1 -10  313.47   14.40
  -1   1 -10  295.07   14.80
   1   1  10  312.07   13.80
  -1   1 -10  293.37   14.90
  -1   1 -10  296.37   14.60
  -1   1 -10  323.67   15.30
  -1   1 -10  322.77   25.50
  -1   1 -10  318.77   14.90
   1   1  10  299.27   24.10
   1   1  10  293.27   15.30
  -1  -1 -10  318.27   14.80
  -1  -1 -10  300.87   14.40
  -1  -1 -10  272.37   14.30
   1  -1  10  310.97   14.50
  -1  -1 -10  250.57   26.20
  -1  -1 -10  278.97   14.50
   1  -1  10  276.57   14.90
  -1  -1 -10  311.87   14.60
   1  -1  10  306.37   22.40
  -1  -1 -10  301.67   14.20
  -1   1 -11   58.49    6.80
  -1   1 -11   74.49    6.80
  -1   1 -11   56.49    6.40
   1   1  11   62.29    7.20
   1   1  11   60.09    5.60
   1   1  11   73.49    7.00
  -1   1 -11   69.79    6.30
  -1   1 -11   66.09    6.30
  -1   1 -11   76.39    7.80
  -1  -1 -11   67.09    6.10
  -1  -1 -11   60.49    6.70
  -1  -1 -11   78.49    6.90
   1  -1  11   69.19    7.20
   1  -1  11   63.49    6.40
  -1  -1 -11   57.79    6.40
   1  -1  11   94.59   15.10
  -1  -1 -11   62.99    6.60
  -1  -1 -11   66.49    6.50
  -1   1 -12  307.97   14.20
  -1   1 -12  331.07   14.60
   1   1  12  318.27   13.00
  -1   1 -12  327.97   13.80
  -1   1 -12  314.07   14.10
  -1   1 -12  302.57   14.30
  -1   1 -12  292.57   14.20
   1   1  12  293.57   14.60
   1  -1  12  248.38   14.50
  -1  -1 -12  300.77   13.80
  -1  -1 -12  291.47   13.80
  -1  -1 -12  313.47   14.00
  -1  -1 -12  301.27   14.20
   1  -1  12  294.07   13.40
  -1  -1 -12  295.77   14.20
  -1  -1 -12  286.27   13.20
  -1   1 -13  102.79    6.60
  -1   1 -13  109.09    6.30
  -1   1 -13  113.49    6.90
  -1   1 -13  102.09    6.70
  -1   1 -13  100.69    6.40
   1   1  13  103.99    5.40
   1   1  13  107.29    7.00
  -1  -1 -13  113.39    6.60
  -1  -1 -13  101.49    6.60
   1  -1  13  101.59    7.00
   1  -1  13  108.59    6.20
  -1   1 -14    1.40    2.00
  -1   1 -14    2.60    1.60
  -1   1 -14   -2.60    1.10
  -1   1 -14   -0.50    1.10
   1   1  14    0.10    1.40
  -1   1 -14   -0.10    1.30
   1   1  14    2.20    1.70
   1  -1  14    0.00    1.30
  -1  -1 -14    2.10    1.50
   1  -1  14   -1.10    1.10
  -1  -1 -14   -0.80    1.10
   1   2 -14    1.00    1.40
  -1   2  14    0.50    1.50
   1   2 -14    0.10    1.40
   1   2 -14    1.90    1.40
   1   2 -14    2.10    1.40
   1   2 -14    1.50    1.50
  -1   2  14    3.30    1.70
  -1  -2  14    1.20    1.60
   1  -2 -14   -0.70    1.00
  -1  -2  14    2.10    1.40
  -1   2  13   24.90    3.70
   1   2 -13   26.20    3.10
   1   2 -13   23.60    3.40
  -1   2  13   33.60    4.40
   1   2 -13   21.40    3.30
   1   2 -13   23.10    3.30
   1   2 -13   32.60    4.30
  -1  -2  13   27.30    3.50
   1  -2 -13   24.50    3.20
   1  -2 -13   23.80    3.60
   1  -2 -13   29.10    3.50
   1   2 -12   26.60    4.40
   1   2 -12   17.60    3.50
   1   2 -12   22.40    3.80
   1   2 -12   16.40    3.50
   1   2 -12   21.90    4.00
   1   2 -12   22.40    3.30
  -1   2  12   20.40    3.90
  -1   2  12   20.30    3.00
   1  -2 -12   25.40    4.00
   1  -2 -12   14.00    3.90
   1  -2 -12   17.40    3.50
   1  -2 -12   20.70    3.50
  -1  -2  12   25.10    4.30
   1   2 -11  966.10   34.70
   1   2 -11  919.71   35.60
  -1   2  11  946.31   36.10
   1   2 -11 1067.49   68.99
   1   2 -11  927.11   35.50
  -1   2  11  962.60   33.70
   1   2 -11  945.21   35.40
   1   2 -11  991.90   35.80
   1   2 -11  976.60   35.90
  -1  -2  11  945.31   45.50
   1  -2 -11  913.61   34.60
   1  -2 -11  881.31   34.60
  -1  -2  11  884.41   34.70
   1  -2 -11  925.81   35.10
   1  -2 -11  922.01   35.50
   1  -2 -11  951.50   35.00
   1   2 -10   24.70    4.70
   1   2 -10   17.70    3.80
  -1   2  10   21.60    3.80
   1   2 -10   18.80    6.60
   1   2 -10   23.00    4.50
   1   2 -10   25.40    4.80
   1   2 -10   22.40    4.00
  -1   2  10   21.40    3.60
   1   2 -10   31.30    5.20
   1  -2 -10   21.40    4.70
  -1  -2  10   30.30    8.10
   1  -2 -10   19.30    4.20
   1  -2 -10   22.90    4.20
   1  -2 -10   13.80    4.10
   1  -2 -10   28.30    4.50
   1   2  -9  198.48   11.00
  -1   2   9  191.98    9.70
   1   2  -9  207.38   16.80
   1   2  -9  194.68   11.10
  -1   2   9  198.38   12.30
   1   2  -9  186.98   10.90
   1   2  -9  182.68   10.90
   1   2  -9  174.98   11.30
   1   2  -9  204.78   11.00
  -1   2   9  198.78   18.10
   1   2  -9  202.78   10.70
  -1   2   9  192.18   11.20
   1  -2  -9  213.98   11.00
   1  -2  -9  167.18   21.30
   1  -2  -9  204.08   10.90
   1  -2  -9  207.78   11.10
   1  -2  -9  176.88   11.00
   1  -2  -9  191.48   11.50
  -1  -2   9  206.88   15.80
   1   2  -8   68.49    7.10
   1   2  -8   53.69    6.00
   1   2  -8   63.19    6.40
  -1   2   8   60.19    6.60
   1   2  -8   53.09    6.20
  -1   2   8   51.59    5.00
   1   2  -8   45.80    5.60
  -1   2   8   60.49   10.60
   1   2  -8   50.29    5.90
   1   2  -8   51.89    9.30
   1  -2  -8   51.09   10.80
   1  -2  -8   57.09    6.40
  -1  -2   8   52.09    8.70
   1  -2  -8   52.29    5.90
   1  -2  -8   44.80    5.60
   1   2  -7    3.60    3.30
  -1   2   7    6.80    3.90
   1  -2  -7    4.50    4.40
  -1  -2   7    9.40    3.70
  -1   2   6  315.37   17.50
   1   2  -6  306.77   19.00
  -1   2   6  293.17   19.10
   1   2  -6  327.37   16.50
  -1  -2   6  327.07   15.80
   1  -2  -6  316.77   19.20
   1  -2  -6  300.67   18.00
   1   2  -5 2156.38   76.29
  -1   2   5 2248.97   80.89
   1   2  -5 2314.67   76.39
  -1   2   5 2202.98   78.09
  -1  -2   5 2283.27   75.29
  -1  -2   5 2076.09   74.79
   1  -2  -5 2232.78   80.39
   1  -2  -5 2151.28   78.29
  -1   2   4  574.84   25.70
   1   2  -4  608.04   21.60
   1   2  -4  552.24   21.40
  -1   2   4  569.64   23.90
   1  -2  -4  577.84   24.30
   1  -2  -4  549.74   24.90
  -1   2   3   12.90    3.10
  -1   2   3    3.90    2.10
   1  -2  -3    8.60    2.90
   1  -2  -3   13.30    3.70
  -1   2   2  161.58    8.50
  -1   2   2  170.78    9.70
   1  -2  -2  183.08    9.50
   1  -2  -2  173.48    9.10
  -1   2   1   31.10    4.70
   1  -2  -1   19.40    3.20
   1  -2  -1   27.50    3.50
  -1   2   0 1703.43   61.69
   1   2   0 1769.12   59.59
  -1   2   0 1858.01   60.39
   1   2   0 1736.83   59.49
  -1  -2   0 1689.33   58.79
  -1  -2   0 1883.01   58.89
   1  -2   0 1850.31   59.69
   1  -2   1 3413.76  111.39
  -1   2  -2  777.32   26.20
   1   2   2  730.83   28.70
  -1  -2  -2  725.53   27.60
   1  -2   2  744.83   25.40
  -1  -2  -2  670.23   27.70
   1   2   3 3611.94  117.99
   1   2   3 3413.26  115.39
  -1  -2  -3 3272.17  116.79
   1  -2   3 3433.96  113.59
  -1  -2  -3 3526.25  116.29
  -1   2  -4    9.70    2.70
   1   2   4   12.20    3.50
   1   2   4    8.60    3.40
   1  -2   4    8.90    3.10
   1  -2   4    9.10    2.50
  -1  -2  -4    6.00    2.90
  -1  -2  -4   12.00    3.90
   1   2   5 9463.35  320.77
   1   2   5 9939.31  324.27
  -1  -2  -5 9999.00  323.97
  -1  -2  -5 9626.24  321.17
   1   2   6   40.40    7.10
   1   2   6   39.00    9.50
  -1   2  -6   42.40    7.60
   1  -2   6   40.50    6.70
  -1  -2  -6   34.30    7.70
  -1  -2  -6   26.00    6.90
  -1   2  -7  365.26   21.30
   1   2   7  361.16   21.50
  -1  -2  -7  356.16   23.50
   1  -2   7  409.16   21.20
  -1   2  -8  182.48   10.60
  -1   2  -8  180.78   10.40
  -1   2  -8  189.28   16.20
   1   2   8  168.28   11.20
   1   2   8  194.68   10.80
  -1   2  -8  182.88   10.70
  -1   2  -8  192.18   10.20
  -1   2  -8  189.58   10.40
   1   2   8  187.88    9.20
  -1   2  -8  186.18   10.70
   1   2   8  181.68   16.00
  -1   2  -8  193.78   10.40
  -1  -2  -8  190.08   10.30
  -1  -2  -8  177.98   10.30
   1  -2   8  189.58   14.80
  -1  -2  -8  195.38   10.30
  -1  -2  -8  172.68   10.80
  -1  -2  -8  186.98   19.30
  -1   2  -9  688.23   25.80
  -1   2  -9  673.73   26.60
   1   2   9  665.23   26.80
   1   2   9  653.73   26.80
  -1   2  -9  647.34   26.50
  -1   2  -9  654.23   26.50
  -1   2  -9  673.73   26.60
  -1   2  -9  678.83   26.40
   1   2   9  674.73   24.70
  -1   2  -9  658.63   36.40
  -1   2  -9  681.63   26.80
   1  -2   9  658.93   34.10
  -1  -2  -9  666.63   25.80
  -1  -2  -9  631.44   26.00
  -1  -2  -9  794.42   63.29
  -1  -2  -9  666.53   26.00
  -1  -2  -9  614.04   25.90
  -1  -2  -9  658.63   26.20
  -1   2 -10    5.70    3.50
   1   2  10    9.00    2.60
   1   2  10   11.30    3.60
  -1   2 -10   11.60    3.60
  -1   2 -10    5.10    2.90
  -1   2 -10    6.80    2.90
  -1   2 -10    3.20    5.60
   1   2  10   15.50    4.20
  -1   2 -10   11.00    3.60
  -1   2 -10   13.20    3.80
  -1  -2 -10    6.70    3.40
   1  -2  10    6.10    4.20
  -1  -2 -10   11.20    3.40
   1  -2  10    5.70    5.60
  -1  -2 -10   16.40    4.60
  -1  -2 -10   17.50    3.90
  -1  -2 -10    9.80    3.60
  -1   2 -11  438.46   19.00
   1   2  11  457.65   17.30
  -1   2 -11  452.95   19.60
  -1   2 -11  437.06   19.30
  -1   2 -11  469.15   18.60
  -1   2 -11  450.25   19.60
  -1   2 -11  462.05   19.60
   1   2  11  418.46   19.10
  -1  -2 -11  429.56   18.40
  -1  -2 -11  455.65   19.10
  -1  -2 -11  458.65   19.30
  -1  -2 -11  435.06   19.10
   1  -2  11  413.46   19.00
   1  -2  11  450.75   18.80
   1  -2  11  453.65   29.20
  -1   2 -12    2.60    2.50
  -1   2 -12    5.70    2.70
  -1   2 -12    5.80    2.20
  -1   2 -12    7.80    3.00
   1   2  12    4.80    2.60
   1   2  12    3.20    1.70
  -1   2 -12    5.80    2.30
  -1   2 -12    4.90    2.30
   1  -2  12    2.00    2.40
  -1  -2 -12    3.50    2.10
  -1  -2 -12    3.70    2.60
   1  -2  12    4.90    3.50
  -1  -2 -12    4.80    2.50
   1   2  13    2.60    1.90
  -1   2 -13    1.70    1.60
  -1   2 -13    3.20    1.90
   1   2  13    3.10    2.00
  -1   2 -13    3.00    1.90
  -1   2 -13    4.60    2.00
  -1   2 -13   -0.30    1.30
  -1  -2 -13   -1.70    2.40
   1  -2  13    3.00    1.80
  -1  -2 -13    2.00    2.00
  -1  -2 -13    2.10    1.90
  -1   2 -14    3.00    1.40
   1   2  14    1.40    1.40
   1   2  14    2.70    1.70
  -1   2 -14   -0.20    1.40
  -1   2 -14   -0.10    1.20
  -1   2 -14   -1.10    1.10
  -1  -2 -14   -1.00    1.00
   1  -2  14    0.00    1.20
   1  -2  14    1.10    1.10
   1   3 -14    6.00    1.50
  -1   3  14    4.10    1.60
   1   3 -14    6.00    1.50
   1   3 -14    2.90    1.30
  -1   3  14    4.00    1.70
   1   3 -14    1.70    1.30
  -1  -3  14    6.80    1.60
   1  -3 -14    3.00    1.30
  -1  -3  14    5.60    1.60
   1   3 -13    0.60    1.60
   1   3 -13    2.10    1.80
   1   3 -13    0.90    1.60
  -1   3  13    1.10    2.00
  -1   3  13    2.70    1.90
   1   3 -13    3.30    2.00
   1   3 -13    1.80    2.00
   1  -3 -13    3.10    1.80
  -1  -3  13    2.90    2.00
   1  -3 -13    0.50    1.80
   1   3 -12  163.88    9.30
  -1   3  12  157.28    8.90
   1   3 -12  164.08    9.20
   1   3 -12  154.88    9.10
   1   3 -12  164.68    8.30
   1   3 -12  159.98    9.10
   1   3 -12  153.98    8.70
  -1   3  12  164.98    9.50
  -1  -3  12  163.98    9.30
   1  -3 -12  155.28    8.80
   1  -3 -12  159.38    8.80
  -1   3  11    1.60    2.70
   1   3 -11    6.30    2.50
   1   3 -11    1.50    2.30
   1   3 -11   -0.60    2.00
   1   3 -11    4.50    2.60
   1   3 -11    1.60    2.40
  -1   3  11   -3.00    1.80
   1   3 -11    1.10    2.10
  -1   3  11    0.60    2.40
   1  -3 -11    2.10    2.30
   1  -3 -11    7.90    3.60
  -1  -3  11    5.50    4.40
   1  -3 -11    1.50    2.30
  -1   3  10   21.60    3.10
   1   3 -10   33.10    5.10
   1   3 -10   22.00    4.50
  -1   3  10   28.40    5.00
   1   3 -10   28.20    4.70
   1   3 -10   36.30    5.20
   1   3 -10   25.40    4.30
   1   3 -10   31.40    4.50
   1   3 -10   26.90    8.20
   1   3 -10   30.60    4.60
   1  -3 -10   23.70    4.40
   1  -3 -10   17.90    4.60
  -1  -3  10   24.40    7.10
   1  -3 -10   33.40    5.10
   1   3  -9  170.18   14.70
  -1   3   9  161.08    9.90
  -1   3   9  138.59   10.60
   1   3  -9  146.79    9.50
   1   3  -9  164.08    9.60
   1   3  -9  151.88    9.50
   1   3  -9  144.49    9.70
  -1   3   9  143.99    7.60
   1   3  -9  158.08    9.60
   1   3  -9  166.48    9.10
   1   3  -9  149.29    9.50
  -1  -3   9  147.09   13.10
   1  -3  -9  145.09    9.20
   1  -3  -9  151.38   10.30
   1  -3  -9  129.99    8.90
   1  -3  -9  157.18    9.50
   1   3  -8   95.79    7.40
   1   3  -8  103.09    7.70
  -1   3   8   92.29    5.70
   1   3  -8   92.29    7.60
   1   3  -8  104.69    7.90
   1   3  -8  101.49    7.40
   1   3  -8   94.89   11.90
  -1   3   8   97.49    7.50
   1   3  -8  101.39    8.20
  -1   3   8   96.29    8.90
   1   3  -8  101.99    7.90
   1  -3  -8   93.39    7.30
  -1  -3   8  107.69    9.90
   1  -3  -8  102.29    7.60
   1  -3  -8   97.29    7.80
   1   3  -7  483.65   19.80
   1   3  -7  482.75   19.70
  -1   3   7  481.55   20.10
   1   3  -7  498.85   23.80
   1   3  -7  480.65   19.90
   1   3  -7  490.45   20.50
  -1   3   7  480.55   18.00
  -1  -3   7  501.05   23.10
   1  -3  -7  447.16   28.50
   1  -3  -7  480.95   19.80
  -1   3   6  151.08   14.70
  -1   3   6  141.99   12.40
   1   3  -6  159.18   10.40
  -1  -3   6  169.58   10.10
   1  -3  -6  146.89   13.80
   1  -3  -6  160.18   13.40
  -1   3   5   34.30    6.70
  -1   3   5   39.90    8.10
   1   3  -5   46.30    5.60
   1  -3  -5   38.60    7.10
  -1  -3   5   42.70    5.10
   1  -3  -5   37.70    7.40
  -1  -3   5   41.00    4.70
   1   3  -4    4.10    1.70
  -1   3   4    1.10    2.70
  -1   3   4    9.90    3.60
   1  -3  -4    7.80    3.40
   1  -3  -4    5.90    3.80
  -1   3   3 1460.05   53.39
   1  -3  -3 1310.47   51.29
   1  -3  -3 1418.66   51.49
  -1   3   2  505.15   22.60
   1  -3  -2  497.65   21.30
   1   3  -1  901.41   31.70
  -1   3   1  875.71   34.50
   1   3  -1  927.01   31.80
   1  -3  -1  897.11   33.50
   1   3   0 3615.54  122.39
  -1  -3   0 3834.72  121.09
  -1  -3   0 3574.04  121.29
  -1   3  -1  318.77   13.60
   1   3   1  341.97   15.10
  -1   3  -1  292.27   13.80
   1  -3   1  298.27   12.50
  -1  -3  -1  291.07   13.60
   1  -3   1  281.87   13.20
   1   3   2  505.35   23.60
  -1   3  -2  559.44   21.10
   1  -3   2  546.45   20.10
  -1  -3  -2  555.94   22.90
   1  -3   2  533.95   20.70
   1   3   3 1354.36   51.79
  -1   3  -3 1334.47   47.00
   1  -3   3 1292.87   46.40
   1  -3   3 1351.46   46.00
  -1  -3  -3 1248.08   49.30
  -1  -3  -3 1411.76   50.19
   1   3   4 1421.96   55.19
  -1   3  -4 1402.16   49.70
   1  -3   4 1398.56   48.90
  -1  -3  -4 1427.26   52.99
  -1  -3  -4 1301.57   53.09
   1  -3   4 1322.87   49.30
   1   3   5  669.93   33.10
  -1   3  -5  726.03   29.10
  -1  -3  -5  646.94   32.00
  -1  -3  -5  672.83   30.90
   1  -3   5  674.03   27.80
  -1   3  -6  963.70   39.20
   1   3   6  899.41   43.90
  -1  -3  -6  972.70   44.70
   1  -3   6  998.10   38.50
  -1  -3  -6  858.71   40.60
  -1   3  -7  519.85   20.90
  -1   3  -7  498.75   20.80
  -1   3  -7  512.75   21.10
  -1   3  -7  529.45   26.50
   1   3   7  516.75   18.80
   1   3   7  471.35   24.60
  -1   3  -7  519.45   21.20
  -1   3  -7  534.95   21.50
  -1   3  -7  510.75   20.80
   1   3   7  501.45   21.10
  -1  -3  -7  517.55   20.60
  -1  -3  -7  479.25   18.40
   1  -3   7  561.04   26.10
  -1  -3  -7  513.15   20.80
  -1   3  -8  106.49    7.80
   1   3   8   98.29    5.80
  -1   3  -8  102.89    7.70
  -1   3  -8  101.79    7.90
  -1   3  -8  104.09    8.00
   1   3   8   85.79    8.10
   1   3   8   96.29    7.70
  -1   3  -8  101.19    7.90
  -1   3  -8   92.19   12.90
  -1   3  -8  101.99    8.00
  -1   3  -8   93.39    8.10
  -1  -3  -8  104.59    7.70
   1  -3   8  104.69   10.80
  -1  -3  -8  105.09    7.70
  -1   3  -9  488.85   19.60
  -1   3  -9  500.05   20.90
  -1   3  -9  499.35   20.90
   1   3   9  472.45   17.90
   1   3   9  501.45   21.20
  -1   3  -9  447.26   20.30
  -1   3  -9  501.35   20.80
  -1   3  -9  470.45   28.60
   1   3   9  467.65   21.00
  -1   3  -9  492.75   20.80
  -1   3  -9  498.85   20.60
  -1  -3  -9  459.55   20.50
   1  -3   9  504.75   27.80
  -1  -3  -9  471.75   20.10
  -1  -3  -9  484.25   20.20
   1   3  10  293.97   11.50
   1   3  10  296.67   14.10
  -1   3 -10  312.67   14.80
  -1   3 -10  305.07   14.60
   1   3  10  301.77   14.90
  -1   3 -10  286.47   14.10
  -1   3 -10  310.07   13.50
  -1   3 -10  304.97   14.60
  -1   3 -10  309.97   14.80
  -1   3 -10  287.97   23.00
   1   3  10  287.17   14.70
  -1   3 -10  292.27   14.40
   1  -3  10  274.17   14.50
  -1  -3 -10  295.17   14.20
  -1  -3 -10  310.37   14.20
   1  -3  10  271.67   20.70
  -1  -3 -10  282.67   14.30
  -1   3 -11   12.20    3.20
   1   3  11   14.50    3.40
  -1   3 -11   15.30    3.50
  -1   3 -11   14.50    3.40
   1   3  11   13.50    3.70
  -1   3 -11    9.80    3.10
   1   3  11    7.10    3.70
  -1   3 -11   12.40    3.10
  -1   3 -11   12.70    3.00
   1  -3  11   12.90    3.90
  -1  -3 -11   11.30    3.00
  -1  -3 -11   12.00    3.30
  -1  -3 -11    5.50    3.80
  -1   3 -12    4.10    1.80
  -1   3 -12    2.00    1.70
  -1   3 -12    2.30    1.80
   1   3  12   -0.30    1.80
   1   3  12   -2.50    1.90
  -1   3 -12   -1.20    1.70
  -1   3 -12   -2.30    1.40
  -1   3 -12    2.30    2.40
  -1  -3 -12   -2.50    1.90
   1  -3  12    0.70    2.30
   1  -3  12   -4.30    3.50
  -1  -3 -12    0.30    1.70
   1   3  13   58.79    4.60
   1   3  13   44.20    4.10
  -1   3 -13   54.59    4.30
  -1   3 -13   52.49    4.30
  -1   3 -13   56.99    4.20
  -1   3 -13   47.40    4.00
   1  -3  13   53.49    4.00
  -1  -3 -13   52.89    4.30
  -1  -3 -13   56.69    4.20
  -1   3 -14    7.40    1.40
   1   3  14   12.30    2.00
  -1   3 -14   11.60    1.70
  -1   3 -14    6.40    1.30
  -1   3 -14    8.10    1.50
   1  -3  14   11.10    1.70
   1  -3  14    9.50    1.50
  -1  -3 -14   10.60    1.60
  -1   4  13    2.10    1.80
   1   4 -13    0.50    1.30
   1   4 -13   -1.50    1.30
  -1   4  13   -0.40    1.60
   1   4 -13    1.00    1.50
   1   4 -13    1.20    1.40
  -1  -4  13    0.60    1.80
   1  -4 -13    0.90    1.60
   1  -4 -13   -2.80    1.50
   1   4 -12   16.00    2.80
  -1   4  12   15.00    3.10
   1   4 -12   15.80    2.90
   1   4 -12   16.60    3.10
   1   4 -12   17.90    3.20
  -1   4  12   19.10    3.20
   1   4 -12   17.80    3.00
   1  -4 -12   15.20    3.00
   1  -4 -12   21.50    3.50
  -1  -4  12   23.50    3.70
   1   4 -11    6.20    2.50
   1   4 -11    9.00    2.70
   1   4 -11    5.00    2.60
  -1   4  11    8.60    2.80
   1   4 -11    3.10    2.30
  -1   4  11    2.80    2.30
   1   4 -11    5.00    2.40
   1  -4 -11    4.80    2.20
   1  -4 -11    6.50    2.70
   1   4 -10  184.18   10.50
   1   4 -10  195.58   10.70
   1   4 -10  173.38   10.00
  -1   4  10  193.68   10.30
   1   4 -10  174.98   10.40
  -1   4  10  193.88   10.90
   1   4 -10  181.98   10.40
  -1   4  10  150.58   11.20
   1   4 -10  179.88   10.30
   1  -4 -10  188.68   10.40
  -1  -4  10  195.98   15.60
   1  -4 -10  167.58   10.00
   1  -4 -10  192.78   10.40
   1   4  -9  336.07   15.60
   1   4  -9  330.77   21.20
   1   4  -9  349.07   15.80
  -1   4   9  350.56   16.50
   1   4  -9  347.07   15.80
  -1   4   9  354.06   16.30
   1   4  -9  342.67   15.80
   1   4  -9  343.17   15.70
  -1   4   9  349.77   15.60
   1   4  -9  324.27   15.50
  -1  -4   9  304.77   19.80
   1  -4  -9  317.87   14.80
   1  -4  -9  339.87   15.60
   1  -4  -9  320.07   15.20
  -1   4   8  818.12   32.20
   1   4  -8  828.72   31.90
   1   4  -8  859.41   32.10
  -1   4   8  834.02   31.60
   1   4  -8  826.12   31.80
   1   4  -8  858.51   32.10
  -1   4   8  846.92   32.40
   1   4  -8  856.91   32.00
   1   4  -8  859.41   32.20
   1   4  -8  819.32   37.30
   1  -4  -8  856.51   32.10
  -1  -4   8  864.71   37.00
   1  -4  -8  818.82   31.30
  -1   4   7    8.80    3.20
   1   4  -7    9.30    3.40
  -1   4   7   11.00    3.20
   1   4  -7   12.50    3.50
   1   4  -7   12.80    3.90
   1   4  -7   13.40    3.70
   1   4  -7   13.50    3.90
   1   4  -7   16.00    4.70
   1   4  -7    6.00    3.10
  -1   4   7    4.20    3.60
  -1   4   7   11.40    3.90
   1  -4  -7   12.80    2.70
  -1  -4   7   16.60    4.80
   1  -4  -7    0.70    3.50
   1  -4  -7   10.00    3.50
   1   4  -6 1092.29   39.50
  -1   4   6 1132.89   40.00
  -1   4   6 1129.99   52.49
  -1   4   6 1076.89   39.30
   1   4  -6 1104.19   39.80
  -1   4   6 1068.19   39.40
   1   4  -6 1194.48   43.10
   1   4  -6 1040.70   39.30
   1   4  -6 1064.99   39.40
   1  -4  -6 1126.39   39.80
  -1  -4   6 1159.28   42.00
   1  -4  -6 1149.69   48.80
   1  -4  -6 1030.00   37.80
   1   4  -5  112.49    7.80
  -1   4   5  129.99   17.30
  -1  -4   5  111.49    8.40
   1  -4  -5  127.69   15.00
  -1  -4   5  116.59    7.20
   1   4  -4  952.70   35.70
  -1   4   4 1022.90   44.40
   1  -4  -4 1002.40   41.50
  -1   4   3  104.99   13.30
   1   4  -3  120.69    7.00
   1  -4  -3  110.99    9.60
  -1   4   2 2425.16   85.29
   1   4  -2 2248.28   79.49
   1   4  -2 2465.45   79.69
   1  -4  -2 2419.16   82.99
  -1  -4   2 2400.66   77.99
  -1  -4   2 2101.79   78.39
  -1   4   1   23.60    5.40
   1   4  -1   13.70    3.50
   1   4  -1    9.70    3.60
  -1  -4   1   14.40    3.10
   1  -4  -1   20.70    4.50
  -1  -4   1    9.30    3.70
  -1   4   0    1.00    5.20
   1   4   0   -1.80    3.20
   1   4   0    1.60    1.80
  -1   4   0    1.50    2.10
   1  -4   0    0.70    1.80
  -1  -4   0    6.10    2.50
   1   4   1  293.77   16.60
  -1   4  -1  290.77   16.20
  -1   4  -1  321.17   15.50
  -1  -4  -1  307.57   15.50
   1  -4   1  332.77   14.70
   1   4   2 2147.29   75.79
  -1   4  -2 2095.69   71.19
  -1   4  -2 1892.51   71.89
  -1  -4  -2 2152.08   73.69
   1  -4   2 2067.59   69.99
   1  -4   2 1869.11   71.19
   1   4   3  233.68   16.00
  -1   4  -3  228.18   12.40
   1  -4   3  226.78   13.40
   1  -4   3  234.68   11.70
  -1  -4  -3  238.38   14.80
   1   4   4  782.22   37.60
  -1   4  -4  764.72   31.50
   1  -4   4  787.22   30.80
  -1  -4  -4  843.32   35.90
  -1   4  -5 1394.76   52.59
   1   4   5 1438.46   60.39
   1  -4   5 1388.46   51.69
  -1  -4  -5 1356.86   56.59
  -1   4  -6  449.66   18.80
   1   4   6  448.96   19.10
   1   4   6  429.86   19.30
  -1   4  -6  488.35   23.50
  -1   4  -6  448.76   19.00
  -1   4  -6  481.55   19.50
   1   4   6  440.26   18.70
   1   4   6  489.95   31.30
  -1   4  -6  442.36   18.80
  -1   4  -6  425.06   18.70
   1   4   6  453.65   18.50
  -1  -4  -6  446.66   18.70
  -1  -4  -6  444.86   17.40
  -1  -4  -6  466.95   27.10
   1  -4   6  461.35   22.40
  -1   4  -7   64.09    6.50
  -1   4  -7   60.59    6.50
  -1   4  -7   65.39    6.90
  -1   4  -7   67.99    6.90
  -1   4  -7   53.49    9.30
  -1   4  -7   53.79    5.90
   1   4   7   56.49    6.20
   1   4   7   49.10    5.70
   1   4   7   53.29    6.30
   1   4   7   55.29    5.70
  -1   4  -7   64.69    6.80
  -1  -4  -7   61.89    6.70
   1  -4   7   41.70    7.80
  -1  -4  -7   53.49    4.60
  -1  -4  -7   62.69    6.60
   1   4   8  410.26   18.00
  -1   4  -8  405.26   24.30
  -1   4  -8  415.36   18.70
  -1   4  -8  444.76   18.70
  -1   4  -8  411.06   18.50
  -1   4  -8  420.56   18.40
  -1   4  -8  409.66   18.50
   1   4   8  432.26   18.90
   1   4   8  421.46   19.10
  -1   4  -8  409.26   18.50
  -1  -4  -8  422.06   18.10
  -1  -4  -8  462.85   18.90
   1  -4   8  448.46   24.30
  -1   4  -9   68.59    7.00
  -1   4  -9   62.19    6.30
  -1   4  -9   72.59    7.30
   1   4   9   62.69    6.00
   1   4   9   51.69    6.10
  -1   4  -9   71.99    6.50
  -1   4  -9   45.80    9.90
  -1   4  -9   67.29    6.30
   1   4   9   66.19    7.10
  -1   4  -9   65.99    6.20
  -1  -4  -9   69.59    6.20
   1  -4   9   64.59   10.40
  -1  -4  -9   76.49    7.80
  -1  -4  -9   56.89    6.00
  -1   4 -10    3.20    2.60
   1   4  10   10.30    3.50
   1   4  10   -1.50    2.60
   1   4  10    2.80    2.50
  -1   4 -10    3.10    2.60
  -1   4 -10   -0.60    2.30
  -1   4 -10    1.20    2.40
  -1   4 -10    1.50    2.50
  -1   4 -10    0.90    2.20
  -1  -4 -10    4.10    2.40
  -1  -4 -10    2.40    2.50
  -1   4 -11   -1.80    1.90
  -1   4 -11    1.90    2.10
  -1   4 -11    1.70    2.10
  -1   4 -11    1.10    1.90
   1   4  11    0.10    2.00
   1   4  11    1.30    3.50
  -1   4 -11    0.70    2.20
   1   4  11    2.10    2.30
  -1  -4 -11    0.00    2.00
   1  -4  11   -2.70    3.40
  -1  -4 -11    0.10    2.00
  -1   4 -12  196.58    9.40
  -1   4 -12  187.18    9.50
  -1   4 -12  210.08    9.70
   1   4  12  201.08   10.10
  -1   4 -12  201.38    9.70
  -1   4 -12  199.78    9.60
   1   4  12  194.28    9.00
  -1  -4 -12  207.98    9.60
  -1  -4 -12  192.58    9.40
   1  -4  12  208.18    9.50
  -1   4 -13    7.20    1.80
  -1   4 -13    5.90    1.50
   1   4  13    8.10    2.00
  -1   4 -13    7.20    1.70
  -1   4 -13    7.10    1.50
  -1  -4 -13    6.30    1.70
   1  -4  13   10.90    1.90
  -1  -4 -13    6.30    1.80
  -1   5  13  127.09    6.00
   1   5 -13  122.59    5.80
   1   5 -13  125.19    5.80
   1  -5 -13  133.99    6.00
  -1   5  12    5.30    2.10
   1   5 -12    3.80    1.70
  -1   5  12    4.90    2.20
   1   5 -12    6.90    1.90
   1   5 -12    6.80    1.80
   1   5 -12    3.40    1.60
   1   5 -12    3.40    1.80
  -1  -5  12    4.40    2.80
   1  -5 -12    2.00    1.70
   1  -5 -12    1.00    1.80
   1   5 -11    0.30    1.70
   1   5 -11    0.40    1.70
  -1   5  11    1.20    1.80
  -1   5  11    5.10    2.30
   1   5 -11   -0.10    1.60
   1   5 -11    0.30    1.60
   1   5 -11    0.30    1.80
   1  -5 -11    1.40    1.80
   1  -5 -11   -1.70    2.40
  -1   5  10  338.07   14.60
  -1   5  10  343.07   15.60
   1   5 -10  351.96   15.20
   1   5 -10  347.57   15.30
   1   5 -10  357.56   14.90
   1   5 -10  306.97   14.30
   1   5 -10  327.17   14.90
   1   5 -10  350.46   15.00
   1  -5 -10  321.57   14.40
   1  -5 -10  315.97   14.20
   1  -5 -10  343.97   15.20
  -1   5   9  456.85   19.40
   1   5  -9  454.65   18.80
   1   5  -9  460.95   19.10
  -1   5   9  436.56   18.50
   1   5  -9  427.36   18.70
   1   5  -9  443.36   19.00
  -1   5   9  455.35   19.50
   1   5  -9  423.56   18.60
   1   5  -9  440.96   18.90
  -1  -5   9  454.65   24.10
   1  -5  -9  438.36   18.30
   1  -5  -9  430.16   18.30
   1  -5  -9  457.05   19.30
   1   5  -8   43.60    5.20
  -1   5   8   42.20    5.50
  -1   5   8   43.50    5.30
   1   5  -8   38.90    8.00
   1   5  -8   51.99    6.30
   1   5  -8   54.19    6.10
   1   5  -8   43.90    5.30
  -1   5   8   45.00    6.20
   1   5  -8   43.10    5.30
   1   5  -8   49.00    5.70
   1  -5  -8   45.20    5.80
  -1  -5   8   47.40    8.20
   1  -5  -8   45.50    3.90
   1  -5  -8   45.40    5.80
  -1   5   7  126.69    9.20
  -1   5   7  128.89    8.80
   1   5  -7  135.29    8.50
   1   5  -7  132.69    9.00
   1   5  -7  138.29   11.10
  -1   5   7  133.99    8.60
   1   5  -7  129.09    8.70
  -1   5   7  135.09    8.90
   1   5  -7  127.59    8.90
  -1   5   7  105.29    9.10
   1   5  -7  132.19    8.60
   1   5  -7  125.29    8.70
   1  -5  -7  128.19    8.60
  -1  -5   7  123.79   10.40
   1  -5  -7  111.59    9.00
   1  -5  -7  115.49    6.90
  -1   5   6  259.17   12.70
   1   5  -6  246.48   12.20
   1   5  -6  269.07   15.10
  -1   5   6  249.97   12.90
   1   5  -6  255.47   13.00
  -1   5   6  247.88   23.40
   1   5  -6  269.07   12.80
   1   5  -6  251.27   12.50
  -1   5   6  257.87   13.40
  -1   5   6  254.97   12.70
  -1   5   6  248.78   12.70
   1   5  -6  256.37   12.60
   1   5  -6  261.37   12.60
  -1  -5   6  258.07   14.70
   1  -5  -6  266.17   13.00
   1  -5  -6  248.18   11.30
   1   5  -5   77.99    7.00
  -1   5   5   75.69    6.80
  -1   5   5   67.29    6.60
   1   5  -5   86.29    7.40
   1   5  -5   85.09    7.20
  -1   5   5   71.39   13.80
  -1   5   5   82.89    6.80
  -1   5   5   80.99    7.40
   1   5  -5   78.89    7.10
   1   5  -5   70.19    6.80
   1   5  -5   72.69    7.00
   1   5  -5   70.29    6.50
  -1   5   5   71.59    6.70
   1  -5  -5   80.99    7.20
   1  -5  -5   70.79    5.70
   1  -5  -5   78.59   12.50
  -1  -5   5   79.49    6.80
  -1   5   4  492.35   22.80
   1   5  -4  509.75   20.50
  -1   5   4  508.15   20.50
  -1   5   4  531.25   21.00
  -1   5   4  511.45   20.90
   1   5  -4  534.75   21.30
   1   5  -4  527.75   22.20
  -1   5   4  461.15   20.90
   1   5  -4  528.15   20.90
  -1   5   4  572.64   30.90
   1  -5  -4  528.45   28.00
  -1  -5   4  460.75   21.00
   1   5  -3  965.80   36.30
  -1   5   3  915.81   42.90
  -1  -5   3  907.01   35.00
   1  -5  -3  950.90   41.00
   1   5  -2  228.88   13.20
  -1   5   2  235.18   16.70
   1  -5  -2  231.58   15.20
  -1  -5   2  231.68   12.20
   1   5  -1  388.46   19.50
  -1   5   1  379.16   21.40
  -1  -5   1  356.06   17.60
   1  -5  -1  388.76   19.90
  -1   5   0 1512.75   57.79
   1   5   0 1521.85   57.49
   1  -5   0 1468.65   56.09
  -1  -5   0 1492.95   55.69
   1   5   1  281.37   17.10
  -1   5  -1  219.88   14.50
   1  -5   1  264.67   14.50
  -1  -5  -1  254.67   15.30
   1   5   2    2.10    2.80
  -1   5  -2    4.30    2.70
   1  -5   2    1.70    2.20
  -1  -5  -2   -0.70    2.50
  -1   5  -3  390.26   19.20
   1   5   3  330.57   17.30
   1   5   3  388.76   23.90
  -1  -5  -3  382.86   21.90
   1  -5   3  385.46   18.30
   1   5   4   66.49    6.40
   1   5   4   58.19    6.20
  -1   5  -4   64.89    6.20
  -1   5  -4   77.39    9.60
  -1   5  -4   51.79    5.50
   1   5   4   64.99   12.70
   1   5   4   59.09    6.20
  -1   5  -4   72.19    7.30
  -1   5  -4   67.19    6.70
  -1   5  -4   58.49    6.20
   1   5   4   66.39    6.80
   1   5   4   64.29    6.60
  -1  -5  -4   44.80    9.40
  -1  -5  -4   58.19    7.00
   1  -5   4   50.89    7.40
   1   5   5   -0.20    4.40
  -1   5  -5    2.00    3.60
   1   5   5    5.70    3.20
  -1   5  -5    3.50    3.10
   1   5   5    1.80    2.90
  -1   5  -5    3.60    2.50
   1   5   5   -0.40    2.80
   1   5   5    3.20    3.00
  -1   5  -5    2.20    2.90
   1   5   5    7.10    3.40
  -1   5  -5    1.60    3.30
   1   5   5   10.40    4.10
  -1   5  -5    6.80    3.00
  -1   5  -5    3.40    2.60
   1  -5   5    4.20    3.20
  -1  -5  -5    1.50    2.60
  -1  -5  -5   -0.70    4.70
  -1  -5  -5    4.30    4.70
  -1   5  -6  725.73   27.40
   1   5   6  651.63   25.90
  -1   5  -6  689.23   26.80
  -1   5  -6  684.63   26.50
   1   5   6  667.13   26.60
   1   5   6  682.93   41.30
   1   5   6  648.44   25.90
  -1   5  -6  685.73   26.50
   1   5   6  684.03   27.50
   1   5   6  699.53   27.10
  -1   5  -6  701.93   26.60
  -1   5  -6  697.93   31.80
  -1   5  -6  665.63   25.70
  -1  -5  -6  672.33   25.20
  -1  -5  -6  650.33   26.10
   1  -5   6  699.83   31.00
  -1  -5  -6  710.23   27.00
  -1  -5  -6  647.24   37.20
   1   5   7   95.19    7.20
   1   5   7   89.99    7.40
  -1   5  -7   79.69    7.70
  -1   5  -7   87.29    7.30
  -1   5  -7   82.69    7.50
  -1   5  -7   92.59    7.30
  -1   5  -7   86.09    7.30
  -1   5  -7   94.09    7.30
  -1   5  -7   78.89    7.20
   1   5   7   80.49    7.20
   1   5   7   85.49    7.50
  -1   5  -7   92.09   11.60
  -1  -5  -7   96.29    6.00
  -1  -5  -7  100.69    7.40
   1  -5   7   88.89   11.70
  -1  -5  -7  102.09    7.60
  -1   5  -8   80.09    6.90
  -1   5  -8   70.19    6.50
  -1   5  -8   60.69   10.40
  -1   5  -8   60.29    6.30
   1   5   8   75.69    8.00
  -1   5  -8   73.09    6.70
  -1   5  -8   72.89    6.70
   1   5   8   70.49    6.80
   1   5   8   69.79    6.60
  -1   5  -8   70.89    6.60
  -1  -5  -8   72.49    4.60
  -1  -5  -8   78.99    8.10
  -1  -5  -8   78.59    6.90
   1  -5   8   75.09   10.80
   1   5   9    6.10    2.50
  -1   5  -9    3.40    2.20
  -1   5  -9    4.60    2.60
  -1   5  -9    4.80    3.00
   1   5   9   10.00    3.10
  -1   5  -9    7.40    2.90
  -1   5  -9    9.60    3.10
   1   5   9    8.70    3.50
  -1   5  -9    6.90    2.70
  -1  -5  -9   11.00    3.10
  -1  -5  -9    8.30    3.10
  -1  -5  -9    8.30    3.10
  -1   5 -10  210.28   10.90
  -1   5 -10  211.18   10.80
  -1   5 -10  199.68   10.10
   1   5  10  218.88   11.40
   1   5  10  199.18   10.00
  -1   5 -10  227.28   11.00
  -1   5 -10  211.48   10.80
   1   5  10  214.38   11.20
  -1   5 -10  226.58   10.60
  -1  -5 -10  190.68   10.00
  -1  -5 -10  229.58   11.10
  -1  -5 -10  216.48   10.60
  -1   5 -11    1.90    1.90
  -1   5 -11    6.60    2.10
  -1   5 -11    6.90    2.20
   1   5  11    3.90    2.30
  -1   5 -11    5.90    2.00
  -1   5 -11    5.90    2.10
   1   5  11    8.20    2.60
  -1  -5 -11    7.40    2.40
   1  -5  11    2.10    3.00
  -1  -5 -11    6.90    2.30
  -1   5 -12   37.40    3.30
  -1   5 -12   38.10    3.50
  -1   5 -12   39.60    3.40
  -1   5 -12   37.50    3.30
  -1   5 -12   45.70    3.70
   1   5  12   38.90    3.60
  -1  -5 -12   41.40    3.60
  -1  -5 -12   29.90    3.20
   1  -5  12   32.80    3.40
   1   6 -12    4.40    1.40
   1   6 -12    5.50    1.50
   1   6 -12    3.30    1.30
  -1   6  12    5.40    1.70
   1  -6 -12    4.60    1.70
   1   6 -11   93.49    5.60
  -1   6  11   94.19    5.90
  -1   6  11   94.39    5.40
   1   6 -11  104.59    5.80
   1   6 -11   90.59    5.20
   1   6 -11   98.29    5.60
   1  -6 -11   98.39    5.90
   1   6 -10   -0.20    2.20
   1   6 -10    0.80    1.70
   1   6 -10   -1.00    1.90
  -1   6  10   -1.10    2.00
  -1   6  10   -0.20    1.80
   1   6 -10    0.50    1.80
   1   6 -10   -0.80    1.80
   1  -6 -10   -0.30    1.80
   1  -6 -10   -5.50    1.90
   1   6  -9  118.29    7.50
   1   6  -9  113.69    7.10
   1   6  -9  118.39    7.50
  -1   6   9  117.79    7.30
  -1   6   9  106.19    7.70
  -1   6   9  125.69    8.70
   1   6  -9  115.99    7.40
   1   6  -9  116.99    7.50
   1  -6  -9  119.39    7.80
   1  -6  -9  109.29    7.20
   1   6  -8   36.20    4.70
   1   6  -8   35.00    4.90
  -1   6   8   29.20    4.20
   1   6  -8   25.60    4.20
   1   6  -8   34.00    4.70
  -1   6   8   36.40    5.30
   1   6  -8   28.20    4.00
  -1   6   8   26.50    4.30
   1  -6  -8   37.10    5.10
   1  -6  -8   26.60    2.80
   1  -6  -8   26.90    4.30
   1   6  -7  670.53   30.90
   1   6  -7  740.43   27.60
   1   6  -7  746.63   28.20
  -1   6   7  721.23   27.60
   1   6  -7  756.12   28.00
  -1   6   7  743.73   28.60
   1   6  -7  746.33   28.00
  -1   6   7  760.22   28.80
   1   6  -7  669.83   26.50
   1   6  -7  720.43   28.20
  -1   6   7  682.03   27.10
  -1  -6   7  674.83   31.50
   1  -6  -7  723.03   26.10
   1  -6  -7  769.82   28.50
   1   6  -6  288.67   13.90
   1   6  -6  288.87   14.00
   1   6  -6  314.67   14.30
   1   6  -6  319.37   14.40
   1   6  -6  299.87   14.50
  -1   6   6  271.17   13.80
  -1   6   6  289.77   13.90
  -1   6   6  296.27   14.80
  -1   6   6  293.77   14.40
  -1   6   6  311.47   14.70
   1   6  -6  285.17   16.80
  -1   6   6  270.67   13.70
   1   6  -6  302.87   13.40
   1  -6  -6  297.17   12.80
   1  -6  -6  312.47   14.60
  -1  -6   6  306.97   17.20
   1   6  -5 1650.73   55.59
  -1   6   5 1645.04   56.39
   1   6  -5 1523.95   58.69
   1   6  -5 1597.84   55.09
  -1   6   5 1618.04   55.49
  -1   6   5 1617.04   56.59
   1   6  -5 1662.83   55.99
  -1   6   5 1576.64   72.79
  -1   6   5 1576.84   55.49
  -1   6   5 1656.63   56.29
   1   6  -5 1650.73   56.39
  -1   6   5 1540.75   54.99
   1   6  -5 1473.05   54.29
   1   6  -5 1581.44   55.19
   1  -6  -5 1516.45   67.39
   1  -6  -5 1552.74   55.59
  -1  -6   5 1483.75   58.69
   1  -6  -5 1583.44   54.39
   1   6  -4    9.30    3.70
   1   6  -4    0.30    3.00
   1   6  -4    2.70    2.70
  -1   6   4    6.60    3.40
  -1   6   4    5.80    2.80
   1   6  -4    0.70    2.50
   1   6  -4    2.70    2.70
  -1   6   4   -1.60    2.50
  -1   6   4   -1.70    5.40
  -1   6   4   -0.50    3.10
  -1   6   4    4.40    3.00
   1   6  -4   -0.10    2.40
  -1   6   4    3.20    2.80
   1   6  -4    5.00    3.30
   1  -6  -4   -0.70    2.90
  -1  -6   4    1.50    2.80
   1  -6  -4    3.10    2.90
   1  -6  -4    4.20    6.40
   1   6  -3   89.89    6.90
   1   6  -3   84.79    8.60
   1   6  -3   96.09    8.80
  -1   6   3   90.99    7.30
   1   6  -3   96.69    7.60
   1   6  -3   87.29    7.10
  -1   6   3   66.79   11.80
  -1   6   3   79.59    7.10
   1   6  -3  101.79    7.50
  -1   6   3   85.89    7.10
   1   6  -3   93.19    7.60
  -1   6   3   78.59    7.30
  -1   6   3  101.19    7.80
   1   6  -3   91.49    7.20
  -1   6   3   82.69    6.80
   1  -6  -3   95.29   13.70
   1  -6  -3   86.89    7.50
  -1  -6   3   90.09    8.50
  -1   6   2   23.60    7.00
   1   6  -2   18.30    3.80
  -1   6   2   21.90    4.30
   1   6  -2   16.70    3.70
   1   6  -2   17.50    3.30
  -1   6   2   30.30    4.70
   1   6  -2   27.50    6.10
  -1   6   2   22.90    4.20
  -1   6   2   27.00    4.50
  -1   6   2   29.70    4.90
   1   6  -2   26.10    4.90
   1   6  -2   27.60    4.30
  -1   6   2   28.60    4.50
   1   6  -2   23.30    4.70
   1  -6  -2   26.50    7.80
  -1  -6   2   24.80    5.80
  -1   6   1 1441.56   50.59
   1   6  -1 1448.36   50.69
   1   6  -1 1441.26   50.49
   1   6  -1 1413.66   50.39
  -1   6   1 1465.45   51.09
   1   6  -1 1380.06   50.29
   1   6  -1 1449.76   56.99
   1   6  -1 1424.36   50.99
  -1   6   1 1454.25   50.79
  -1   6   1 1480.65   51.79
  -1   6   1 1395.36   50.59
  -1   6   1 1438.06   50.79
   1   6  -1 1458.05   51.59
  -1   6   1 1479.95   60.59
  -1  -6   1 1471.05   55.59
   1  -6  -1 1429.66   57.99
   1   6   0    3.80    2.80
   1   6   0   -0.70    2.70
   1   6   0   -4.10    3.20
  -1   6   0    0.30    2.90
  -1   6   0    4.60    2.60
  -1   6   0    3.20    3.10
  -1   6   0    4.30    2.60
   1   6   0   -1.70    2.80
  -1   6   0   -1.90    2.90
   1   6   0    0.10    3.10
  -1   6   0    0.00    2.30
   1   6   0    0.60    1.80
  -1   6   0    0.20    2.50
   1   6   0    1.30    2.50
  -1  -6   0   -0.40    2.60
  -1   6  -1  295.17   15.30
   1   6   1  337.17   15.40
  -1   6  -1  335.87   20.20
   1   6   1  341.17   15.30
   1   6   1  311.07   15.00
   1   6   1  354.06   22.10
  -1   6  -1  335.77   15.20
  -1   6  -1  330.77   15.00
  -1   6  -1  354.16   16.00
  -1   6  -1  341.57   15.60
  -1   6  -1  342.07   15.30
   1   6   1  346.77   15.40
   1   6   1  305.97   15.40
   1   6   1  326.97   15.10
   1   6   1  350.06   16.10
  -1   6  -1  350.86   15.20
  -1  -6  -1  350.66   20.60
   1  -6   1  354.86   19.50
  -1   6  -2  474.85   19.60
   1   6   2  513.55   29.00
  -1   6  -2  488.15   20.10
   1   6   2  472.15   19.60
   1   6   2  457.55   19.40
   1   6   2  474.15   20.40
  -1   6  -2  487.65   19.50
  -1   6  -2  462.95   19.30
   1   6   2  499.15   19.90
   1   6   2  473.55   19.90
   1   6   2  444.96   19.40
  -1   6  -2  463.85   24.30
   1   6   2  487.05   20.20
  -1   6  -2  411.06   19.10
  -1   6  -2  485.25   19.60
  -1   6  -2  491.15   20.50
   1  -6   2  478.55   23.90
  -1  -6  -2  482.65   26.60
  -1   6  -3    6.50    3.10
   1   6   3    8.10    3.70
   1   6   3    3.30    2.90
  -1   6  -3    3.60    2.70
   1   6   3   -1.60    2.80
   1   6   3    0.60    2.90
  -1   6  -3    7.70    2.90
  -1   6  -3    3.50    2.80
  -1   6  -3    2.00    3.40
   1   6   3    3.60    3.20
   1   6   3   -1.30    4.00
   1   6   3    0.90    2.50
   1   6   3    8.40    3.10
  -1   6  -3   -0.10    2.80
  -1   6  -3    1.70    2.60
  -1  -6  -3    6.90    4.20
  -1  -6  -3    0.40    4.20
   1  -6   3    5.30    3.80
   1   6   4   67.09    7.50
  -1   6  -4   55.19    6.40
  -1   6  -4   44.50    5.30
   1   6   4   57.29    5.80
  -1   6  -4   52.59    5.80
   1   6   4   43.90    5.40
   1   6   4   49.40    5.60
  -1   6  -4   71.09    6.70
   1   6   4   58.29    6.40
   1   6   4   72.89   15.10
  -1   6  -4   65.59    6.70
  -1   6  -4   48.30    5.40
  -1   6  -4   63.69   10.20
   1   6   4   64.29    7.00
   1  -6   4   51.29    8.60
  -1  -6  -4   63.29   12.80
  -1  -6  -4   62.39    6.00
  -1   6  -5   23.50    6.50
   1   6   5   33.60    5.10
   1   6   5   17.00    8.50
  -1   6  -5   26.20    4.80
  -1   6  -5   36.00    4.90
   1   6   5   34.20    5.50
  -1   6  -5   29.70    4.60
  -1   6  -5   37.20    5.40
   1   6   5   38.80    5.70
   1   6   5   37.80    5.50
   1   6   5   38.30    5.20
   1   6   5   36.70    5.10
  -1   6  -5   31.00    4.60
  -1   6  -5   31.10    4.60
   1  -6   5   40.70    8.00
  -1  -6  -5   28.90   10.50
  -1  -6  -5   32.70    4.10
   1   6   6  269.57   35.80
  -1   6  -6  363.76   16.20
  -1   6  -6  334.77   15.30
   1   6   6  330.47   15.10
  -1   6  -6  312.67   19.60
  -1   6  -6  348.07   15.70
  -1   6  -6  364.86   15.80
  -1   6  -6  331.67   14.70
   1   6   6  318.37   15.10
  -1   6  -6  319.67   15.30
   1   6   6  362.86   16.50
   1   6   6  344.77   16.00
   1   6   6  319.67   15.10
   1   6   6  356.06   16.00
  -1  -6  -6  359.46   16.10
  -1  -6  -6  346.97   14.40
   1  -6   6  307.57   19.40
   1   6   7   47.60    5.50
  -1   6  -7   44.90    4.80
  -1   6  -7   45.70    5.60
   1   6   7   44.40    5.60
  -1   6  -7   47.80    5.40
   1   6   7   39.10    5.50
   1   6   7   32.70    4.70
  -1   6  -7   42.90    5.30
  -1   6  -7   49.00    5.70
   1   6   7   40.10    5.60
  -1   6  -7   51.99    5.80
  -1  -6  -7   36.30    5.40
  -1  -6  -7   41.50    4.30
  -1  -6  -7   47.00    5.60
   1  -6   7   44.30    8.70
  -1   6  -8   94.69    7.20
  -1   6  -8  106.39    7.40
  -1   6  -8   99.89    7.30
  -1   6  -8  103.19    7.20
  -1   6  -8   98.29    7.20
   1   6   8  102.09    7.70
   1   6   8   94.09    7.00
   1   6   8   93.79    7.10
  -1  -6  -8   94.69    7.40
  -1  -6  -8   82.89    7.50
  -1  -6  -8   94.99    5.20
  -1   6  -9   77.99    5.80
   1   6   9   84.29    6.50
  -1   6  -9   69.29    5.80
   1   6   9   82.39    6.60
  -1   6  -9   78.39    5.90
  -1   6  -9   81.89    6.00
  -1   6  -9   74.79    6.10
   1   6   9   73.99    5.80
  -1  -6  -9   65.89    6.30
  -1  -6  -9   84.49    6.40
  -1  -6  -9   75.79    5.80
   1   6  10   45.50    4.80
   1   6  10   42.20    4.20
  -1   6 -10   52.99    4.50
  -1   6 -10   54.89    4.60
  -1   6 -10   52.99    4.40
   1   6  10   52.19    4.60
  -1   6 -10   51.89    4.60
  -1   6 -10   53.09    4.60
  -1  -6 -10   42.80    4.20
  -1  -6 -10   56.59    4.90
  -1  -6 -10   44.10    4.60
  -1   6 -11  255.47   10.70
  -1   6 -11  265.27   11.00
  -1   6 -11  276.47   10.80
  -1   6 -11  264.07   10.90
   1   6  11  267.07   11.30
   1  -6  11  261.87   11.00
  -1  -6 -11  252.77   11.10
   1   7 -11    1.30    1.50
   1  -7 -11    0.20    1.40
   1   7 -10   16.00    2.20
   1   7 -10   11.40    2.10
  -1   7  10    6.80    3.50
  -1   7  10   14.20    2.30
   1   7 -10   15.40    2.40
   1  -7 -10   10.60    2.30
   1  -7 -10    8.80    2.10
   1   7  -9  152.78    7.50
   1   7  -9  147.49    7.20
  -1   7   9  128.59    7.10
   1   7  -9  149.49    7.70
   1   7  -9  139.69    7.20
   1   7  -9  159.38    7.70
  -1   7   9  126.39    7.70
   1  -7  -9  163.68    7.90
   1  -7  -9  157.88    8.10
   1   7  -8  237.28   11.10
  -1   7   8  250.57   12.00
  -1   7   8  255.57   12.10
   1   7  -8  266.97   11.70
   1   7  -8  250.17   11.50
   1   7  -8  243.48   11.50
   1   7  -8  251.57   11.60
  -1   7   8  241.48   11.20
   1  -7  -8  252.87   11.70
   1  -7  -8  267.07   12.00
   1   7  -7   54.09    5.30
   1   7  -7   51.99    5.40
  -1   7   7   50.19    6.00
  -1   7   7   62.79    6.20
   1   7  -7   46.90    4.60
  -1   7   7   46.50    5.10
  -1   7   7   49.70    5.40
   1   7  -7   54.49    5.70
   1   7  -7   51.49    5.70
   1  -7  -7   60.39    5.80
   1  -7  -7   47.60    4.10
  -1   7   6  628.34   23.80
   1   7  -6  623.44   24.10
  -1   7   6  601.94   24.40
  -1   7   6  608.74   23.70
   1   7  -6  619.04   23.80
   1   7  -6  533.15   23.80
   1   7  -6  611.34   23.50
   1   7  -6  594.54   23.00
  -1   7   6  625.14   24.70
  -1   7   6  606.54   23.20
   1  -7  -6  650.43   22.80
   1  -7  -6  577.64   23.90
  -1   7   5   57.59    6.30
   1   7  -5   52.79    5.70
  -1   7   5   60.59    6.60
   1   7  -5   50.79    5.70
  -1   7   5   50.79    6.30
   1   7  -5   60.69    5.90
  -1   7   5   43.20    5.30
   1   7  -5   53.59    5.40
   1   7  -5   54.69    5.90
  -1   7   5   57.09    6.50
   1   7  -5   53.79    5.40
  -1   7   5   65.69    7.10
   1  -7  -5   63.89    6.60
  -1  -7   5   57.59    9.20
   1  -7  -5   27.40   12.50
   1  -7  -5   53.39    5.20
  -1   7   4  161.28    9.60
   1   7  -4  159.68    9.90
  -1   7   4  154.78    9.60
  -1   7   4  157.78    9.80
  -1   7   4  162.18    9.40
   1   7  -4  149.49   12.60
   1   7  -4  167.78    9.70
  -1   7   4  113.09   18.50
  -1   7   4  162.98    9.70
  -1   7   4  156.98    9.90
   1   7  -4  164.88    9.10
   1   7  -4  173.68    9.80
   1   7  -4  146.59    8.80
   1   7  -4  166.38    9.90
   1  -7  -4  161.38    8.90
  -1  -7   4  169.58   12.90
   1  -7  -4  146.19    9.70
   1  -7  -4  134.69   18.80
  -1   7   3   36.00    4.60
   1   7  -3   31.80    5.20
   1   7  -3   40.30    5.30
  -1   7   3   47.00    6.00
  -1   7   3   35.30    4.80
   1   7  -3   44.80    5.30
   1   7  -3   44.30    8.90
   1   7  -3   39.20    4.90
  -1   7   3   36.90    5.70
   1   7  -3   36.00    5.30
  -1   7   3   40.00    5.80
   1   7  -3   31.60    5.00
  -1   7   3   40.80    5.40
  -1   7   3   37.80   11.40
  -1  -7   3   25.80    6.50
   1  -7  -3   45.40    5.60
   1  -7  -3   36.60   10.60
   1  -7  -3   38.50    5.00
  -1   7   2  132.19    8.50
  -1   7   2  101.39   15.50
   1   7  -2  114.99   11.40
   1   7  -2  132.49    8.60
   1   7  -2  111.79    8.30
   1   7  -2  106.69    8.00
   1   7  -2  117.59    7.80
  -1   7   2  113.59    8.60
  -1   7   2  114.69    8.30
   1   7  -2  110.19    7.50
  -1   7   2  118.69    7.90
  -1   7   2  109.49    7.90
  -1   7   2  109.39    8.30
   1   7  -2  132.59    8.60
   1  -7  -2  109.69    8.30
  -1  -7   2  106.39   10.70
   1  -7  -2   87.79   13.50
   1  -7  -2   96.59    8.60
   1   7  -1  161.08   14.20
  -1   7   1  156.48    9.70
   1   7  -1  159.18    9.40
  -1   7   1  158.78   10.00
  -1   7   1  154.08    9.30
  -1   7   1  169.58    9.60
   1   7  -1  159.38   10.10
   1   7  -1  173.88   10.20
  -1   7   1  151.38   15.70
   1   7  -1  150.78    9.60
  -1   7   1  164.28    9.90
   1   7  -1  155.48    9.60
   1   7  -1  166.88    9.60
  -1  -7   1  161.08   13.50
   1  -7  -1  162.88   15.00
   1  -7  -1  127.49   10.70
  -1   7   0  371.16   16.90
   1   7   0  373.46   16.20
  -1   7   0  376.46   16.30
  -1   7   0  358.16   16.40
   1   7   0  330.27   22.70
  -1   7   0  362.26   16.20
   1   7   0  368.46   16.60
   1   7   0  367.46   17.20
  -1   7   0  333.87   23.00
   1   7   0  364.36   16.30
   1   7   0  383.06   16.50
  -1   7   0  372.16   16.40
   1   7   0  374.26   16.90
  -1   7   0  376.56   17.30
  -1  -7   0  345.57   22.20
   1  -7   0  336.27   22.00
  -1   7  -1   25.60    7.60
  -1   7  -1   35.90    5.10
   1   7   1   36.20    5.50
   1   7   1   24.00    4.00
   1   7   1   24.30    4.20
  -1   7  -1   24.70    4.30
  -1   7  -1   33.00    5.00
   1   7   1   27.70    4.70
   1   7   1   20.40    7.20
   1   7   1   30.10    4.50
  -1   7  -1   23.50    4.30
   1   7   1   29.30    4.70
  -1   7  -1   27.40    4.60
  -1   7  -1   35.10    5.00
  -1  -7  -1   14.10    7.00
   1  -7   1   22.10    6.70
   1   7   2   26.80    8.50
   1   7   2   35.90    5.30
  -1   7  -2   42.00    4.90
  -1   7  -2   48.50    5.80
  -1   7  -2   48.30    9.90
  -1   7  -2   45.30    6.00
  -1   7  -2   44.40    5.70
  -1   7  -2   52.69    6.60
  -1   7  -2   44.90    5.50
   1   7   2   46.80    5.90
   1   7   2   39.90    5.10
  -1   7  -2   45.10    5.80
   1   7   2   54.49    6.50
   1   7   2   44.60    5.90
   1   7   2   46.80    6.20
  -1  -7  -2   46.90   10.20
  -1  -7  -2   40.60    5.80
   1  -7   2   41.30    8.70
   1   7   3  460.55   19.10
   1   7   3  432.86   18.80
  -1   7  -3  418.76   18.10
   1   7   3  431.26   19.40
   1   7   3  422.66   29.60
   1   7   3  444.56   18.70
  -1   7  -3  452.35   18.60
  -1   7  -3  426.96   17.80
  -1   7  -3  401.26   17.80
   1   7   3  445.06   18.40
  -1   7  -3  358.06   22.70
  -1   7  -3  438.36   18.70
  -1   7  -3  423.46   19.00
   1   7   3  422.46   18.10
  -1  -7  -3  417.96   17.80
  -1  -7  -3  434.76   28.00
   1  -7   3  400.46   23.40
  -1   7  -4   35.30    4.80
   1   7   4   46.20    5.80
   1   7   4   57.69    6.60
  -1   7  -4   49.10    5.50
  -1   7  -4   53.19    5.80
  -1   7  -4   49.50    6.10
   1   7   4   44.00    5.80
   1   7   4   13.90   10.10
  -1   7  -4   46.50    5.30
   1   7   4   36.90    4.80
   1   7   4   51.19    6.20
  -1   7  -4   49.20    5.60
   1   7   4   42.50    5.40
  -1   7  -4   40.10    9.00
   1  -7   4   43.30    9.10
  -1  -7  -4   61.79    6.70
  -1  -7  -4   51.09    5.40
  -1   7  -5   86.49    7.10
   1   7   5   90.59    7.20
   1   7   5   81.89    7.10
  -1   7  -5   97.59    7.30
  -1   7  -5  101.69    7.40
   1   7   5   86.09    7.20
  -1   7  -5   89.39    6.40
  -1   7  -5   89.89    7.20
   1   7   5   84.69    7.20
   1   7   5   98.99    7.90
   1   7   5   99.99    7.10
   1  -7   5   81.69   12.40
  -1  -7  -5   91.39    7.30
  -1  -7  -5   53.59   15.20
  -1  -7  -5   87.09    6.50
  -1   7  -6   20.50    3.90
  -1   7  -6   14.20    3.30
  -1   7  -6   16.20    3.70
  -1   7  -6   13.80    3.20
   1   7   6   15.40    3.80
   1   7   6   17.80    3.60
   1   7   6   19.30    3.90
  -1   7  -6   18.10    3.20
   1   7   6   19.60    4.10
   1   7   6   17.00    3.70
   1   7   6   15.00    3.70
  -1  -7  -6   18.20    3.30
  -1  -7  -6   16.50    3.80
  -1   7  -7  519.35   20.30
  -1   7  -7  495.25   20.60
  -1   7  -7  537.45   20.50
   1   7   7  508.65   21.10
  -1   7  -7  505.85   20.40
  -1   7  -7  490.95   19.00
   1   7   7  475.55   19.60
  -1   7  -7  490.15   19.40
   1   7   7  510.25   19.50
   1   7   7  516.65   20.90
  -1  -7  -7  541.75   21.00
  -1  -7  -7  509.95   18.70
  -1   7  -8   18.60    3.20
   1   7   8   14.40    3.10
   1   7   8   16.50    3.40
  -1   7  -8   17.30    3.10
  -1   7  -8   14.00    3.00
  -1   7  -8   24.00    3.50
   1   7   8   13.40    2.90
  -1   7  -8   19.30    3.10
  -1  -7  -8   16.50    3.20
  -1  -7  -8    9.80    2.80
   1   7   9   83.49    5.50
  -1   7  -9   88.69    5.30
  -1   7  -9   71.59    5.30
   1   7   9   73.49    5.60
  -1   7  -9   78.69    5.00
  -1   7  -9   79.59    5.30
  -1   7  -9   84.59    5.30
  -1  -7  -9   81.69    5.60
  -1  -7  -9   80.29    5.30
  -1   7 -10   -0.80    1.40
   1   7  10    1.50    1.30
  -1   7 -10    0.80    1.30
  -1   7 -10   -0.90    1.20
  -1  -7 -10    3.40    1.70
   1   8  -9   30.30    2.80
  -1   8   9   35.50    3.10
   1   8  -9   39.30    3.00
   1  -8  -9   31.60    3.10
   1  -8  -9   36.50    3.20
   1   8  -8  160.88    7.60
   1   8  -8  177.48    7.60
   1   8  -8  166.78    7.50
   1   8  -8  153.98    7.30
  -1   8   8  173.18    8.20
  -1   8   8  148.69    9.10
   1  -8  -8  158.08    7.70
   1  -8  -8  174.28    8.00
  -1   8   7   19.10    3.00
   1   8  -7   13.60    2.60
  -1   8   7   15.80    3.00
  -1   8   7   15.70    2.90
   1   8  -7    9.30    2.90
   1   8  -7   18.10    2.80
  -1   8   7   11.70    2.90
   1   8  -7   17.90    2.90
   1  -8  -7   17.20    2.00
   1  -8  -7   18.90    3.20
   1  -8  -7   22.10    3.20
  -1   8   6    2.20    2.20
   1   8  -6    0.90    2.00
  -1   8   6    5.00    2.40
  -1   8   6    6.10    2.20
  -1   8   6   -0.30    2.10
   1   8  -6   -1.60    2.80
  -1   8   6    3.40    3.00
   1   8  -6    2.90    2.00
   1   8  -6    0.80    1.70
   1   8  -6    2.40    1.90
   1  -8  -6    6.60    2.60
   1  -8  -6    3.70    1.80
   1  -8  -6    2.50    2.20
   1   8  -5  148.39    7.90
  -1   8   5  171.38    8.70
  -1   8   5  152.98    9.10
   1   8  -5  160.58    7.80
   1   8  -5  143.69    8.60
  -1   8   5  155.68    8.30
   1   8  -5  151.98    8.30
  -1   8   5  152.88    8.60
   1   8  -5  155.18    8.60
  -1   8   5  144.89    8.80
   1  -8  -5  143.99    8.40
   1  -8  -5  158.98    7.80
  -1   8   4   78.09    6.20
   1   8  -4   73.69    5.60
  -1   8   4   79.59    6.40
   1   8  -4   85.19    6.50
  -1   8   4   81.79    6.20
  -1   8   4   89.79    6.90
   1   8  -4   80.69    6.40
   1   8  -4   72.79    5.80
  -1   8   4   75.29    6.60
   1   8  -4   79.79    6.50
  -1   8   4   75.89    6.60
   1  -8  -4   79.49    5.80
   1  -8  -4   66.89    6.50
  -1   8   3    1.20    1.90
   1   8  -3    2.90    2.60
  -1   8   3    2.50    2.10
  -1   8   3    5.70    2.60
  -1   8   3    3.00    2.80
   1   8  -3    1.40    2.80
   1   8  -3    3.00    2.20
  -1   8   3    7.10    3.20
   1   8  -3    2.60    2.50
  -1   8   3    5.40    2.50
   1   8  -3    2.10    2.40
   1  -8  -3    2.80    2.60
  -1   8   2  131.29    8.60
   1   8  -2  124.09    8.40
  -1   8   2  124.89    8.00
   1   8  -2  119.89    7.70
  -1   8   2  144.09    8.40
  -1   8   2  134.49    8.10
   1   8  -2  122.79    8.50
   1   8  -2  103.89    7.60
   1   8  -2  121.49    8.00
  -1   8   2  123.39    7.90
   1   8  -2  124.79    7.70
   1  -8  -2  118.59    7.60
   1   8  -1   88.69    6.90
  -1   8   1  106.49    8.00
   1   8  -1  104.39    7.50
   1   8  -1   98.19    7.70
  -1   8   1  116.79    8.20
  -1   8   1  107.89    7.50
  -1   8   1  111.59    7.40
   1   8  -1  101.19    7.40
  -1   8   1  109.19    7.40
   1   8  -1  100.89    7.00
   1   8  -1   97.39    7.00
  -1   8   1  104.59    7.30
   1  -8  -1   98.79    7.50
   1  -8  -1   73.69   18.10
  -1  -8   1   90.09   12.90
   1   8   0  104.39    7.40
  -1   8   0   89.49    6.90
   1   8   0   98.29    7.60
  -1   8   0  110.09    8.00
  -1   8   0  106.29    7.40
  -1   8   0  107.59    7.70
   1   8   0  101.59    7.10
  -1   8   0  102.89    7.30
   1   8   0  104.99    7.60
   1   8   0  103.99    7.90
   1   8   0   94.59    7.00
   1  -8   0   76.09   13.60
  -1  -8   0   95.69   14.10
   1  -8   0   94.79    8.20
   1   8   1   -0.30    2.30
   1   8   1    3.40    2.20
  -1   8  -1    1.20    2.50
  -1   8  -1   -0.80    1.80
   1   8   1    0.00    2.50
  -1   8  -1   -0.60    1.70
   1   8   1   -2.80    2.00
  -1   8  -1    1.40    2.70
   1   8   1    1.90    2.20
  -1   8  -1   -0.40    2.10
   1   8   1    2.10    3.10
  -1   8  -1    2.90    2.80
  -1  -8  -1   -6.80    3.50
  -1   8  -2  164.88    9.20
   1   8   2  132.39    8.30
  -1   8  -2  137.99    8.40
  -1   8  -2  140.59    8.90
   1   8   2  139.89    8.60
   1   8   2  143.19    9.30
   1   8   2  154.98    9.10
  -1   8  -2  155.58    8.60
  -1   8  -2  166.98    9.50
   1   8   2  145.49    9.00
  -1  -8  -2  137.49    9.00
  -1  -8  -2  149.99    8.80
  -1   8  -3   72.19    5.80
   1   8   3   79.69    6.80
  -1   8  -3   91.29    6.90
  -1   8  -3   62.69    6.60
   1   8   3   72.59    6.00
   1   8   3   81.49    6.70
   1   8   3   78.49    6.60
  -1   8  -3   90.79    6.70
   1   8   3   79.09    6.50
  -1   8  -3   77.89    5.90
   1   8   3   85.09    6.60
  -1   8  -3   86.89    6.70
  -1  -8  -3   83.89    6.30
  -1  -8  -3   74.29    6.80
   1   8   4    2.80    2.30
   1   8   4    2.30    2.40
   1   8   4    1.20    2.20
  -1   8  -4    1.90    2.00
  -1   8  -4    0.60    2.40
  -1   8  -4   -0.20    1.80
   1   8   4    2.20    2.90
  -1   8  -4    0.30    2.10
  -1   8  -4    0.40    1.80
   1   8   4   -1.20    1.70
  -1   8  -4    0.40    2.90
   1   8   4    0.60    2.00
  -1  -8  -4    4.40    2.80
  -1  -8  -4   -1.50    2.20
  -1   8  -5    5.90    3.00
  -1   8  -5    8.40    2.50
   1   8   5    9.30    3.40
   1   8   5   10.20    2.70
   1   8   5   13.70    3.00
   1   8   5    8.70    2.70
  -1   8  -5    8.60    2.50
  -1   8  -5   12.00    2.50
   1   8   5   10.50    2.80
  -1   8  -5    9.90    2.50
   1   8   5   12.30    2.80
  -1  -8  -5   14.40    2.70
  -1  -8  -5    3.60    2.60
   1   8   6   15.30    2.90
   1   8   6   25.70    3.70
  -1   8  -6   18.00    3.00
   1   8   6   16.10    3.00
  -1   8  -6   15.90    3.20
  -1   8  -6   22.20    3.40
  -1   8  -6   16.60    2.60
  -1   8  -6   17.50    3.10
   1   8   6   19.90    3.20
  -1  -8  -6   18.80    3.40
  -1  -8  -6   19.10    2.70
  -1   8  -7    4.90    1.80
   1   8   7    3.80    2.80
  -1   8  -7    4.50    1.80
   1   8   7    6.10    2.30
  -1   8  -7    2.90    2.10
   1   8   7    5.70    2.00
  -1   8  -7    7.30    2.10
  -1  -8  -7    5.10    1.90
  -1  -8  -7    6.60    1.50
  -1  -8  -7    5.80    2.10
   1   8   8   99.69    5.60
  -1   8  -8   89.19    5.20
  -1   8  -8   91.89    5.10
  -1   8  -8   92.59    5.10
   1   8   8  100.19    5.60
  -1   8  -8   94.79    5.20
  -1  -8  -8   98.59    5.50
  -1  -8  -8   96.39    5.50
  -1   8  -9   10.20    1.70
  -1   8  -9   10.50    1.70
   1   8   9   10.10    1.80
  -1  -8  -9   11.30    2.00
  -1   9   7    1.60    1.30
   1  -9  -7    3.20    1.50
   1   9  -6  117.39    6.00
  -1   9   6  115.29    6.20
  -1   9   6  122.19    6.00
   1   9  -6  124.99    6.00
   1  -9  -6  141.89    6.50
   1   9  -5   87.49    5.20
  -1   9   5   81.19    5.40
  -1   9   5   86.49    5.40
   1   9  -5   85.09    5.20
  -1   9   5   88.29    5.00
   1   9  -5   84.09    5.30
  -1   9   5   91.29    5.30
   1   9  -5   92.09    4.90
   1  -9  -5   92.09    5.50
   1  -9  -5  100.79    4.80
  -1   9   4   66.59    4.70
  -1   9   4   56.39    4.60
   1   9  -4   66.19    4.70
   1   9  -4   57.39    4.50
  -1   9   4   64.59    4.40
   1   9  -4   61.89    4.40
  -1   9   4   56.19    4.70
   1   9  -4   66.29    4.80
  -1   9   4   57.69    4.70
   1   9  -4   58.99    4.30
   1  -9  -4   65.39    4.30
   1  -9  -4   61.49    4.60
  -1   9   3  150.68    8.00
   1   9  -3  150.28    7.20
  -1   9   3  145.69    7.40
   1   9  -3  140.89    7.20
   1   9  -3  136.29    7.70
   1   9  -3  125.99    7.40
  -1   9   3  130.99    7.20
  -1   9   3  134.69    7.70
  -1   9   3  143.39    7.50
   1   9  -3  135.19    6.90
   1  -9  -3  138.69    7.00
   1   9  -2   49.90    4.80
  -1   9   2   50.49    4.80
  -1   9   2   45.60    4.90
   1   9  -2   41.90    4.60
  -1   9   2   53.39    4.50
   1   9  -2   36.90    4.00
   1   9  -2   50.89    4.20
  -1   9   2   54.19    4.70
  -1   9   2   47.30    4.40
   1   9  -2   38.30    4.20
   1  -9  -2   51.09    4.40
   1   9  -1   34.10    4.00
   1   9  -1   38.00    4.30
  -1   9   1   37.50    4.30
  -1   9   1   50.39    4.50
  -1   9   1   45.20    4.20
  -1   9   1   50.29    4.70
   1   9  -1   37.50    4.70
   1   9  -1   40.00    4.70
   1   9  -1   40.80    4.60
  -1   9   1   41.60    4.60
   1  -9  -1   48.70    4.50
  -1  -9   1   43.20    4.60
   1   9   0  201.28    9.70
   1   9   0  208.58    9.80
   1   9   0  224.88   10.40
   1   9   0  219.98   10.30
  -1   9   0  224.98   10.10
  -1   9   0  208.78   10.20
  -1   9   0  216.98   10.70
   1   9   0  216.78   10.60
  -1   9   0  217.78   10.70
  -1   9   0  215.18   10.20
   1   9   0  223.38   11.00
  -1  -9   0  230.08   10.20
   1  -9   0  219.18   10.00
   1   9   1   68.99    5.10
  -1   9  -1   69.69    5.40
   1   9   1   73.39    5.70
   1   9   1   67.59    5.40
   1   9   1   65.79    5.00
   1   9   1   65.79    5.10
  -1   9  -1   67.09    5.00
   1   9   1   64.09    5.40
  -1   9  -1   64.89    5.50
  -1   9  -1   70.29    5.10
  -1   9  -1   68.79    5.20
   1  -9   1   55.29    5.10
  -1  -9  -1   82.89    5.40
   1  -9   1   83.69    6.10
  -1   9  -2    0.90    1.80
   1   9   2    6.10    2.30
  -1   9  -2    9.10    2.50
  -1   9  -2    6.30    2.30
   1   9   2    3.80    1.90
   1   9   2    7.20    2.20
  -1   9  -2    7.50    2.00
   1   9   2    3.70    1.90
   1   9   2    9.50    2.40
  -1   9  -2    6.90    2.40
  -1  -9  -2   10.30    2.40
   1  -9   2   10.20    2.90
  -1   9  -3   92.49    5.60
   1   9   3   97.69    6.30
   1   9   3   94.29    5.80
  -1   9  -3   94.69    5.70
  -1   9  -3   92.99    6.00
  -1   9  -3   95.39    6.30
   1   9   3   93.39    6.20
   1   9   3   99.19    6.10
  -1   9  -3   94.79    5.40
  -1  -9  -3   94.89    5.40
   1   9   4   90.89    5.50
  -1   9  -4   95.99    5.60
  -1   9  -4   94.69    5.30
   1   9   4   84.49    5.70
  -1   9  -4   88.29    5.70
   1   9   4   85.09    5.70
   1   9   4   87.59    5.30
  -1   9  -4   91.29    5.60
  -1  -9  -4   91.09    5.10
  -1   9  -5    6.20    1.90
   1   9   5    4.30    1.60
  -1   9  -5    7.70    1.80
  -1   9  -5    4.30    1.90
   1   9   5    3.30    2.10
   1   9   5    4.00    1.90
  -1   9  -5    4.40    1.60
   1   9   5    4.90    1.80
  -1  -9  -5    3.70    1.50
  -1  -9  -5    4.50    1.90
   1   9   6   59.19    4.00
  -1   9  -6   56.09    3.70
  -1   9  -6   55.19    3.80
   1   9   6   58.19    3.90
  -1   9  -6   57.39    3.80
  -1  -9  -6   62.89    4.10
   1  10  -3    1.50    1.10
   1  10  -3    1.80    1.20
  -1  10   3    0.70    1.20
  -1  10   3    3.90    1.20
   1  10  -3    2.80    1.20
  -1  10   3    0.90    1.20
   1 -10  -3    2.60    1.50
   1 -10  -3    0.60    1.10
  -1  10   2   13.40    2.00
   1  10  -2    9.50    1.70
  -1  10   2   13.90    1.90
   1  10  -2   12.60    1.80
  -1  10   2   10.20    1.70
   1  10  -2   10.70    1.70
   1  10  -2    9.60    1.70
  -1  10   2   11.90    1.80
   1 -10  -2   14.00    1.80
   1  10  -1   73.69    4.50
  -1  10   1   83.69    4.30
  -1  10   1   80.19    4.50
   1  10  -1   74.79    4.20
  -1  10   1   76.79    4.20
   1  10  -1   77.99    4.20
  -1  10   1   77.69    4.50
   1  10  -1   73.79    4.30
   1 -10  -1   78.89    4.10
  -1  10   0    0.00    1.10
  -1  10   0    1.40    1.10
   1  10   0    2.10    1.20
   1  10   0    0.90    1.20
   1  10   0    1.00    1.30
  -1  10   0    0.50    1.20
  -1  10   0    0.10    1.10
   1  10   0    0.70    1.20
   1 -10   0    3.70    1.40
  -1 -10   0   -0.30    1.40
  -1  10  -1   39.20    3.20
   1  10   1   33.90    3.00
   1  10   1   36.10    3.10
   1  10   1   35.50    3.00
  -1  10  -1   34.60    3.00
  -1  10  -1   39.30    2.90
   1  10   1   41.20    3.00
   1 -10   1   35.70    3.20
  -1 -10  -1   39.50    3.00
   1  10   2    5.20    1.50
   1  10   2    5.80    1.60
   1  10   2    3.70    1.50
   1  10   2    7.40    1.50
  -1  10  -2    9.30    1.60
  -1  10  -2    6.60    1.60
  -1  10  -2    5.60    1.40
   1 -10   2    6.30    1.80
  -1 -10  -2    4.20    1.50
  -1 -10  -2    5.20    1.50
   1  10   3   -0.20    1.10
  -1  10  -3   -1.10    1.00
   1  10   3   -1.50    1.00
  -1  10  -3   -0.80    1.00
  -1  10  -3   -0.20    1.00
   1  10   3   -0.10    1.00
  -1 -10  -3    1.30    1.00
  -1 -10  -3   -2.20    1.10
  -2   0  15    2.20    1.40
   2   0 -15   -0.30    1.20
   2   0 -15   -1.20    1.00
  -2   0  14    0.20    1.50
   2   0 -14   -1.00    1.50
   2   0 -14   -1.10    1.70
   2   0 -14    2.50    1.50
   2   0 -14    0.40    1.40
  -2   0  14    2.50    1.50
   2   0 -14    4.20    2.10
  -2   0  13   -1.80    1.70
   2   0 -13    2.30    3.50
   2   0 -13    0.70    2.30
   2   0 -13   -0.20    2.20
   2   0 -13   -1.00    1.50
   2   0 -13   -0.10    2.10
   2   0 -13    1.20    1.70
  -2   0  13    3.30    2.10
   2   0 -12  538.85   22.30
   2   0 -12  548.45   22.10
  -2   0  12  523.75   21.10
   2   0 -12  486.05   21.70
   2   0 -12  537.25   21.60
   2   0 -12  505.85   20.60
   2   0 -12  512.05   21.20
  -2   0  12  539.55   22.30
   2   0 -11    3.20    2.50
   2   0 -11    0.90    2.50
  -2   0  11    1.60    2.60
   2   0 -11    2.30    2.80
   2   0 -11  -12.20    6.30
   2   0 -11    2.40    3.10
   2   0 -11   -1.90    2.20
  -2   0  11   -7.80    5.50
   2   0 -11   -1.60    2.10
   2   0 -10 1929.31   79.39
   2   0 -10 1822.42   63.69
  -2   0  10 1785.82   63.79
  -2   0  10 1884.51   75.89
   2   0 -10 1832.02   64.79
   2   0 -10 1874.21   64.19
   2   0 -10 1906.11   65.29
   2   0 -10 1855.61   64.89
   2   0 -10 1810.92   64.39
   2   0 -10 1852.91   64.89
   2   0  -9    4.10    3.20
   2   0  -9    1.30    3.20
   2   0  -9    1.90    3.00
   2   0  -9    3.50    2.70
   2   0  -9    1.20    4.10
   2   0  -9    3.30    2.80
   2   0  -9    0.90    2.90
  -2   0   9    7.60    4.30
   2   0  -9    3.70    3.50
  -2   0   9   -2.90    2.90
  -2   0   8 1640.74   62.79
   2   0  -8 1541.05   64.29
   2   0  -7   -0.50    2.10
  -2   0   7    5.10    3.10
   2   0  -6 2093.09   77.49
  -2   0   6 2204.38   76.29
   2   0  -5   -0.10    1.50
  -2   0   5    1.60    1.80
   2   0  -4  774.42   29.70
  -2   0   4  776.22   28.70
   2   0  -3    1.60    1.70
   2   0  -3   -0.60    1.00
  -2   0   3    0.50    1.20
  -2   0   2  132.49    5.80
   2   0  -2  133.69    6.20
   2   0  -1    0.70    0.60
  -2   0   1    0.00    0.50
  -2   0   1    0.40    0.70
  -2   0  -1    0.40    0.90
  -2   0  -1   -0.30    0.90
   2   0   1    0.70    0.90
   2   0   2  138.69    7.10
   2   0   2  133.19    7.40
  -2   0  -2  137.99    7.60
  -2   0  -2  124.59    6.70
  -2   0  -3   -0.90    1.60
   2   0   3    1.90    1.70
   2   0   3    1.10    1.80
  -2   0  -3   13.50    3.50
   2   0   4 5362.26  178.18
   2   0   5   -2.60    1.50
  -2   0  -5    0.60    2.10
   2   0   6  402.36   21.10
  -2   0  -6  433.86   23.20
  -2   0  -7   -1.60    2.50
   2   0   7   -0.90    2.40
  -2   0  -8  670.33   27.30
   2   0   8  743.43   28.20
  -2   0  -8  708.63   27.90
  -2   0  -8  740.43   38.60
  -2   0  -8  715.93   27.10
   2   0   8  763.12   36.00
  -2   0  -8  722.73   27.80
  -2   0  -8  694.33   27.70
  -2   0  -9    3.60    3.40
  -2   0  -9    6.40    4.40
  -2   0  -9   -3.50    2.60
  -2   0  -9    4.00    2.80
   2   0   9    0.50    3.30
   2   0   9    3.60    5.40
   2   0   9    6.10    3.10
  -2   0  -9   -1.90    2.90
  -2   0  -9   -2.10    3.40
  -2   0  -9    1.00    2.50
  -2   0  -9    3.20    6.20
  -2   0 -10  745.03   29.60
  -2   0 -10  734.33   44.30
   2   0  10  741.53   30.00
  -2   0 -10  759.62   30.00
   2   0  10  740.13   28.40
   2   0  10  763.32   41.00
  -2   0 -10  766.82   29.00
  -2   0 -10  752.82   29.60
  -2   0 -10  770.42   29.30
  -2   0 -10  736.13   29.50
  -2   0 -11    4.80    3.00
   2   0  11   -1.30    3.10
  -2   0 -11    1.60    2.70
  -2   0 -11    1.60    2.50
   2   0  11  -16.10   10.40
   2   0  11    1.10    2.40
  -2   0 -11    0.90    2.90
  -2   0 -11   -0.80    2.70
  -2   0 -12  114.49    7.70
   2   0  12  111.49    6.80
   2   0  12  102.89    7.70
   2   0  12  100.89    8.00
  -2   0 -12  101.99    7.20
  -2   0 -12  107.89    7.10
  -2   0 -12  105.19    7.40
  -2   0 -12  100.99    7.30
  -2   0 -13   -0.50    1.70
  -2   0 -13    0.60    2.30
   2   0  13    0.30    1.50
  -2   0 -13    0.70    2.60
   2   0  13   -0.70    1.50
  -2   0 -13   -0.80    1.60
  -2   0 -13   -0.70    1.70
  -2   0 -14   14.00    2.10
  -2   0 -14   14.10    2.10
   2   0  14   20.00    2.40
   2   0  14   18.00    2.40
  -2   1  15   27.30    2.60
   2   1 -15   25.50    2.30
   2   1 -15   26.40    2.30
   2  -1 -15   24.80    2.20
  -2  -1  15   26.00    2.10
   2   1 -14  115.09    6.00
  -2   1  14  106.99    6.40
   2   1 -14  110.99    6.40
  -2   1  14  116.79    5.30
   2   1 -14  116.89    6.40
   2   1 -14  114.39    6.50
   2   1 -14  109.69    6.20
  -2   1  14  119.59    6.70
  -2  -1  14  104.99    6.20
  -2  -1  14  118.29    6.00
   2  -1 -14  107.49    6.10
   2  -1 -14   99.49    6.10
   2  -1 -14  114.99    6.30
  -2   1  13    4.90    2.60
  -2   1  13    6.40    2.00
   2   1 -13    9.00    2.50
   2   1 -13    5.00    2.10
   2   1 -13    3.40    2.20
   2   1 -13    5.20    2.30
   2   1 -13    3.50    1.90
  -2  -1  13    4.50    2.20
   2  -1 -13    1.90    2.00
   2  -1 -13   -0.20    3.10
  -2  -1  13    2.90    2.10
   2  -1 -13    4.70    2.40
   2  -1 -13    5.30    2.90
   2  -1 -13    7.90    2.50
   2  -1 -13    2.60    1.90
   2   1 -12   15.90    3.70
   2   1 -12   15.10    3.60
   2   1 -12   12.20    3.30
   2   1 -12   21.20    4.00
  -2   1  12   18.40    3.50
   2   1 -12   21.40    4.20
  -2   1  12   14.60    3.70
   2  -1 -12   19.40    3.60
   2  -1 -12   22.50    4.10
   2  -1 -12   18.70    3.70
   2  -1 -12   11.70    3.00
  -2  -1  12   19.00    3.80
   2  -1 -12   19.60    4.20
   2  -1 -12   15.20    3.50
   2   1 -11  683.83   26.20
   2   1 -11  658.43   26.80
   2   1 -11  680.43   27.10
   2   1 -11  676.03   26.80
  -2   1  11  626.34   26.80
  -2   1  11  689.03   25.80
   2   1 -11  676.63   38.60
   2   1 -11  647.24   25.40
   2   1 -11  657.93   26.90
   2   1 -11  675.03   26.60
  -2   1  11  610.94   37.80
   2  -1 -11  640.64   41.90
  -2  -1  11  693.23   36.60
   2  -1 -11  643.84   26.10
   2  -1 -11  658.53   26.70
   2  -1 -11  663.03   25.90
   2  -1 -11  671.83   26.70
   2  -1 -11  673.73   26.20
   2  -1 -11  692.73   27.30
  -2  -1  11  654.03   26.00
   2   1 -10   32.20    5.00
  -2   1  10   27.60    8.60
   2   1 -10   39.20    5.70
   2   1 -10   32.10    5.00
   2   1 -10   33.70    5.70
   2   1 -10   47.30    6.20
  -2   1  10   32.00    4.60
   2   1 -10   40.10    5.50
   2   1 -10   41.40    5.50
   2   1 -10   34.10    8.90
  -2  -1  10   36.40    6.00
   2  -1 -10   41.20    6.10
   2  -1 -10   41.50    5.50
  -2  -1  10   35.90    9.00
   2  -1 -10   33.70    5.00
   2  -1 -10   37.30    5.20
   2  -1 -10   21.60    9.60
   2  -1 -10   42.50    5.70
   2  -1 -10   38.50    5.30
   2   1  -9  144.59   10.20
   2   1  -9  177.78   15.50
   2   1  -9  160.98    9.80
   2   1  -9  165.68    9.40
   2   1  -9  155.58    9.80
   2   1  -9  160.58   10.00
   2   1  -9  163.78   10.00
  -2   1   9  177.68   15.40
   2   1  -9  153.38    9.50
  -2   1   9  155.68    9.10
   2  -1  -9  168.98   10.10
   2  -1  -9  156.38    9.70
   2  -1  -9  159.08    9.40
  -2  -1   9  170.68   14.10
   2  -1  -9  163.28   10.00
   2  -1  -9  193.78   17.60
   2  -1  -9  180.28    9.70
   2  -1  -9  166.08   10.20
   2   1  -8  611.74   30.30
  -2   1   8  562.84   29.40
  -2  -1   8  634.84   29.10
   2  -1  -8  568.04   31.50
   2   1  -7 1008.30   41.60
  -2   1   7  973.60   41.00
  -2  -1   7  982.40   39.60
   2  -1  -7  993.10   43.60
  -2   1   6  909.21   37.00
   2   1  -6  937.81   36.80
   2  -1  -6  904.01   38.90
  -2  -1   6  916.71   35.50
  -2   1   5 1028.00   39.00
   2   1  -5 1045.30   38.10
   2   1  -5  954.60   38.40
  -2   1   5 1019.30   39.70
   2  -1  -5 1123.99   41.40
  -2  -1   5 1028.90   37.20
  -2  -1   5  982.30   37.70
   2   1  -4  137.99    7.80
  -2   1   4  140.59    8.40
  -2   1   4  138.19    9.00
   2   1  -4  152.18    7.60
  -2  -1   4  141.49    6.90
   2  -1  -4  158.08    9.70
  -2  -1   4  145.09    7.00
   2  -1  -4  138.09    8.30
  -2   1   3  431.16   18.80
  -2   1   3  471.65   18.30
   2   1  -3  449.16   16.10
   2   1  -3  483.85   16.20
   2  -1  -3  461.35   19.10
   2  -1  -3  435.26   18.10
  -2   1   2  235.78   10.50
  -2   1   2  254.67   11.30
   2  -1  -2  253.37   11.30
   2  -1  -2  249.88   10.80
  -2   1   1    6.60    1.70
  -2   1   1    7.10    1.80
   2  -1  -1    6.40    1.50
  -2   1   0  220.48    9.20
   2   1   0  211.48    8.40
  -2  -1   0  210.18    7.90
  -2  -1   0  223.48    8.10
   2  -1   0  209.38    8.70
   2   1   1  169.78    7.30
  -2   1  -1  156.58    7.50
  -2  -1  -1  166.68    7.60
   2  -1   1  158.98    7.20
  -2  -1  -1  158.38    7.70
   2   1   2 3228.68  108.19
   2   1   2 3347.87  109.49
  -2  -1  -2 3232.58  109.39
  -2   1  -3   30.70    4.80
   2   1   3   23.60    4.50
   2   1   3   30.90    4.50
  -2  -1  -3   28.90    4.40
   2  -1   3   30.70    4.20
  -2  -1  -3   16.50    3.30
   2   1   4 1393.56   53.09
   2   1   4 1405.46   51.89
  -2   1  -4 1525.65   52.69
  -2  -1  -4 1381.96   53.49
   2  -1   4 1456.85   51.49
  -2  -1  -4 1419.76   51.79
  -2   1  -5  421.16   21.30
   2   1   5  453.35   22.60
   2   1   5  443.36   20.80
   2  -1   5  435.16   20.50
  -2  -1  -5  423.06   20.30
  -2  -1  -5  459.15   23.00
  -2   1  -6   24.20    5.80
   2   1   6   25.50    5.80
  -2  -1  -6   18.50    5.70
   2  -1   6   36.80    6.70
   2   1   7    6.20    4.00
  -2   1  -7    7.80    4.80
   2  -1   7    6.60    4.00
  -2  -1  -7   13.50    5.60
   2   1   8  454.45   18.30
   2   1   8  437.26   19.90
  -2   1  -8  494.75   29.10
  -2   1  -8  438.56   19.30
  -2   1  -8  467.45   18.80
  -2   1  -8  478.55   19.80
  -2   1  -8  438.06   19.00
  -2   1  -8  445.86   19.60
  -2   1  -8  476.25   19.70
   2   1   8  479.95   27.00
  -2   1  -8  444.86   19.30
  -2  -1  -8  444.46   19.20
  -2  -1  -8  469.35   19.60
  -2  -1  -8  447.76   29.40
   2  -1   8  467.15   26.20
  -2  -1  -8  441.36   19.30
  -2  -1  -8  471.05   19.10
  -2  -1  -8  443.86   18.80
   2   1   9   83.59    8.00
  -2   1  -9   80.09    7.50
  -2   1  -9   74.29    7.10
  -2   1  -9   89.29    7.50
  -2   1  -9   83.89    7.30
  -2   1  -9   91.09   15.10
  -2   1  -9   85.99    7.10
   2   1   9   86.69    6.50
  -2   1  -9   87.69    7.30
   2   1   9  102.49   15.30
  -2  -1  -9   81.79    7.40
  -2  -1  -9   87.09    8.30
  -2  -1  -9  108.39    7.90
  -2  -1  -9   98.99    8.70
  -2  -1  -9   90.29   15.80
  -2  -1  -9   87.89    7.20
  -2  -1  -9   90.49    7.50
  -2  -1  -9   92.49    7.00
   2  -1   9  100.29   14.80
   2  -1   9   92.79    8.40
   2   1  10   29.60   14.30
  -2   1 -10   19.60    4.20
   2   1  10   21.40    4.70
  -2   1 -10   27.10   10.00
  -2   1 -10   24.10    4.30
  -2   1 -10   25.40    4.80
  -2   1 -10   19.10    4.40
  -2   1 -10   22.90    4.20
  -2   1 -10   23.50    4.10
   2   1  10   26.10    4.00
  -2  -1 -10   24.90    4.20
  -2  -1 -10   26.10    4.60
   2  -1  10   15.20    7.80
   2  -1  10   21.40    4.20
  -2  -1 -10   17.30    4.60
  -2  -1 -10   19.50    4.30
  -2  -1 -10   20.90    4.40
   2  -1  10   21.90    4.60
  -2  -1 -10   18.80    4.70
  -2  -1 -10    3.90   11.90
  -2   1 -11  384.96   17.00
   2   1  11  381.86   17.30
  -2   1 -11  368.36   17.00
   2   1  11  364.26   15.30
  -2   1 -11  370.56   16.00
  -2   1 -11  370.86   16.50
   2   1  11  348.67   16.80
  -2   1 -11  374.36   17.10
  -2   1 -11  350.26   16.70
  -2  -1 -11  347.67   16.20
  -2  -1 -11  357.26   16.20
  -2  -1 -11  351.46   16.50
  -2  -1 -11  339.87   15.50
  -2  -1 -11  371.26   16.80
   2  -1  11  374.36   27.70
   2  -1  11  354.86   16.90
  -2  -1 -11  371.66   16.40
   2  -1  11  366.36   15.90
   2   1  12  129.49    8.40
  -2   1 -12  123.69    8.00
   2   1  12  119.29    6.60
   2   1  12  123.49    8.50
  -2   1 -12  131.99    8.30
  -2   1 -12  119.89    7.80
  -2   1 -12  125.79    7.80
  -2   1 -12  130.69    7.60
  -2  -1 -12  102.89    8.60
  -2  -1 -12   95.89    7.50
   2  -1  12  128.89    7.40
  -2  -1 -12  133.99    8.20
  -2  -1 -12  125.39    7.70
  -2  -1 -12  127.69    8.00
  -2  -1 -12   94.19    8.60
   2  -1  12  116.29    8.10
   2   1  13    0.40    1.40
  -2   1 -13    2.80    1.80
  -2   1 -13    1.30    1.60
  -2   1 -13    4.50    2.20
  -2   1 -13    2.00    2.20
  -2   1 -13    0.70    1.60
   2   1  13    5.10    2.20
  -2  -1 -13    6.70    1.90
   2  -1  13    0.10    1.40
  -2  -1 -13    1.90    1.70
   2  -1  13    2.20    1.80
  -2   1 -14   51.09    3.30
  -2   1 -14   43.50    4.90
   2   1  14   54.39    3.60
   2   1  14   60.69    4.10
  -2   1 -14   55.29    3.90
  -2   1 -14   58.89    3.70
  -2  -1 -14   47.70    3.50
   2  -1  14   58.59    3.90
  -2  -1 -14   49.60    3.50
   2  -1  14   55.19    3.10
   2   2 -14    6.20    1.80
  -2   2  14    3.30    1.70
  -2   2  14    4.80    2.00
   2   2 -14    5.90    1.80
   2   2 -14    5.60    1.60
   2   2 -14    4.90    1.70
   2   2 -14    4.70    1.70
  -2  -2  14    6.00    1.80
  -2  -2  14    1.00    1.70
   2  -2 -14    8.80    2.00
   2  -2 -14    3.00    1.40
   2   2 -13  312.57   13.70
   2   2 -13  333.57   13.20
  -2   2  13  315.67   13.90
   2   2 -13  316.57   13.90
  -2   2  13  310.87   14.10
   2   2 -13  302.77   13.80
   2   2 -13  313.37   13.90
  -2   2  13  310.07   11.80
   2  -2 -13  321.17   13.50
   2  -2 -13  318.17   13.60
   2  -2 -13  283.27   13.00
   2  -2 -13  300.07   13.10
  -2  -2  13  305.67   13.20
   2   2 -12    2.00    2.40
   2   2 -12    3.60    2.30
   2   2 -12    2.00    2.20
  -2   2  12    3.00    2.40
   2   2 -12    1.20    2.20
  -2   2  12    2.60    2.00
   2   2 -12    0.80    2.00
   2   2 -12    2.90    2.50
  -2  -2  12    4.80    3.20
   2  -2 -12    1.90    2.30
   2  -2 -12    3.80    3.40
   2  -2 -12    3.40    2.60
   2  -2 -12    2.20    2.60
   2   2 -11   48.10   12.20
   2   2 -11   43.90    5.60
   2   2 -11   49.99    6.10
  -2   2  11   46.70    5.00
   2   2 -11   42.10    5.60
   2   2 -11   43.80    5.10
   2   2 -11   44.90    5.40
   2   2 -11   45.90    5.90
  -2   2  11   33.80    4.90
  -2  -2  11   49.10    6.10
   2  -2 -11   44.10    5.70
  -2  -2  11   52.79   10.90
   2  -2 -11   42.40    5.20
   2  -2 -11   43.20    5.50
   2  -2 -11   50.69    5.80
   2  -2 -11   40.00    5.60
   2   2 -10   32.20    4.50
   2   2 -10   33.40    5.40
   2   2 -10   29.50    5.00
  -2   2  10   30.40    4.70
   2   2 -10   36.10    5.50
  -2   2  10   28.50    4.00
   2   2 -10   24.80    4.60
   2   2 -10   31.00    8.30
   2   2 -10   43.30    6.00
   2  -2 -10   27.20    4.40
   2  -2 -10   17.70    9.80
  -2  -2  10   22.80    6.90
   2  -2 -10   28.50    5.00
   2  -2 -10   27.90    7.10
   2  -2 -10   30.40    4.70
   2  -2 -10   35.40    5.10
   2  -2 -10   32.30    5.30
   2   2  -9  880.71   33.10
  -2   2   9  869.71   33.30
   2   2  -9  872.71   32.20
   2   2  -9  858.61   32.90
   2   2  -9  861.01   33.00
  -2   2   9  858.11   31.50
   2   2  -9  898.11   33.10
   2   2  -9  901.81   33.40
   2   2  -9  922.11   41.60
  -2   2   9  863.41   42.30
   2  -2  -9  858.41   32.40
   2  -2  -9  822.22   32.50
   2  -2  -9  897.21   33.20
   2  -2  -9  843.62   46.10
   2  -2  -9  837.92   32.60
   2  -2  -9  877.21   32.50
  -2  -2   9  890.61   39.60
   2   2  -8   10.20    3.60
   2   2  -8   13.20    3.60
   2   2  -8   14.40    3.70
   2   2  -8   19.30    4.00
  -2   2   8    8.30    2.80
  -2   2   8   14.10    5.90
  -2   2   8   16.40    4.10
   2   2  -8   13.30    4.70
   2   2  -8    8.00    3.40
   2   2  -8   13.90    3.70
   2  -2  -8   11.10    3.20
  -2  -2   8   12.40    4.60
   2  -2  -8   11.60    3.50
   2  -2  -8   17.50    3.60
   2  -2  -8   22.60    7.00
  -2   2   7  799.22   35.40
   2   2  -7  749.62   33.40
  -2  -2   7  810.22   32.70
   2  -2  -7  763.62   37.00
  -2   2   6   84.89    8.40
  -2   2   6   87.29   11.40
   2   2  -6   87.79    7.20
   2   2  -6   92.39   10.30
  -2  -2   6   95.39    9.80
   2  -2  -6   83.09   10.90
  -2  -2   6   83.79    6.70
  -2   2   5  296.47   17.10
   2   2  -5  290.17   13.80
  -2   2   5  300.77   15.90
   2   2  -5  307.57   13.60
   2  -2  -5  315.47   16.30
   2  -2  -5  291.27   16.90
  -2  -2   5  322.17   13.00
  -2  -2   5  295.27   12.80
  -2   2   4   92.39    7.10
  -2   2   4   93.29    8.20
   2  -2  -4  100.89    7.80
   2  -2  -4   91.79    7.90
  -2   2   3 5165.38  171.58
  -2   2   3 5138.19  173.58
   2  -2  -3 5310.27  173.18
  -2   2   2 1732.83   61.29
  -2   2   2 1825.62   63.29
   2  -2  -2 1831.32   62.59
   2  -2  -2 1823.22   62.09
  -2   2   1  872.91   32.00
   2  -2  -1  875.81   31.30
   2  -2  -1  844.02   31.10
  -2   2   0  279.17   12.00
   2   2   0  249.38   10.80
  -2   2   0  258.07   12.30
  -2  -2   0  252.27   10.10
  -2  -2   0  272.67   10.40
   2  -2   0  281.07   11.30
   2   2   2  231.48   12.30
  -2   2  -2  233.28   10.70
  -2  -2  -2  207.18   11.30
   2  -2   2  225.78   10.50
   2  -2   2  249.08   10.20
  -2  -2  -2  222.88   11.30
   2   2   3 1040.10   39.50
  -2   2  -3 1003.40   36.80
   2   2   3  966.40   36.80
  -2  -2  -3  982.20   37.60
   2  -2   3 1003.60   36.00
  -2  -2  -3  999.30   38.60
  -2   2  -4  458.35   20.50
   2   2   4  437.56   20.20
   2   2   4  450.45   22.50
  -2  -2  -4  439.66   20.90
   2  -2   4  482.05   19.80
  -2  -2  -4  439.46   22.10
  -2   2  -5   61.29    8.30
   2   2   5   82.99    9.60
   2   2   5   67.29   10.40
   2  -2   5   67.39    6.60
  -2  -2  -5   70.19    9.40
  -2  -2  -5   65.89   10.20
   2   2   6   31.90    6.50
  -2   2  -6   33.30    6.80
   2   2   6   25.10    8.40
  -2  -2  -6   27.50    6.40
   2  -2   6   32.00    6.30
  -2  -2  -6   29.40    7.20
  -2   2  -7 1274.57   46.00
  -2   2  -7 1158.68   45.70
  -2   2  -7 1259.17   52.29
   2   2   7 1246.08   51.89
   2   2   7 1284.77   43.10
   2  -2   7 1100.09   49.70
  -2  -2  -7 1351.06   47.70
  -2  -2  -7 1251.57   55.59
  -2   2  -8  216.28   11.50
  -2   2  -8  212.88   11.60
  -2   2  -8  214.88   11.60
  -2   2  -8  200.08   11.20
  -2   2  -8  204.28   10.90
   2   2   8  226.88   12.30
  -2   2  -8  216.58   11.90
   2   2   8  205.98    9.90
  -2   2  -8  255.27   19.10
   2   2   8  201.78   11.40
  -2   2  -8  199.88   11.40
   2  -2   8  232.48   16.80
  -2  -2  -8  206.18   11.00
  -2  -2  -8  212.28   11.70
  -2  -2  -8  217.48   21.10
  -2  -2  -8  201.18   11.00
  -2  -2  -8  211.68   11.50
  -2   2  -9  294.47   14.70
  -2   2  -9  294.17   14.40
  -2   2  -9  307.97   14.00
  -2   2  -9  297.87   14.70
   2   2   9  301.57   15.10
  -2   2  -9  307.07   14.90
  -2   2  -9  298.27   14.60
  -2   2  -9  305.27   14.90
   2   2   9  298.67   12.80
  -2   2  -9  308.57   23.40
   2   2   9  309.97   15.00
  -2  -2  -9  300.97   14.10
  -2  -2  -9  296.87   14.00
  -2  -2  -9  283.67   14.40
   2  -2   9  299.57   21.20
   2  -2   9  266.17   14.50
  -2  -2  -9  292.77   14.40
   2   2  10   82.89    5.60
  -2   2 -10   84.19    7.30
  -2   2 -10   81.49    7.20
  -2   2 -10   90.89    7.40
  -2   2 -10   83.09    7.30
   2   2  10   83.89    7.30
  -2   2 -10   76.19   14.60
   2   2  10   75.19    7.40
  -2   2 -10   84.89    7.20
  -2   2 -10   79.59    6.90
   2  -2  10   79.59   13.60
  -2  -2 -10   76.09    7.00
  -2  -2 -10   73.29    6.70
   2  -2  10   73.19    7.30
  -2  -2 -10   80.39    7.60
  -2  -2 -10   98.79    7.30
   2   2  11   41.70    5.90
   2   2  11   23.40    4.50
  -2   2 -11   33.40    4.30
  -2   2 -11   30.30    4.90
  -2   2 -11   36.70    5.40
   2   2  11   27.60    3.30
  -2   2 -11   37.90    5.40
  -2   2 -11   26.80    4.30
  -2   2 -11   29.20    4.60
  -2  -2 -11   25.50    4.20
  -2  -2 -11   33.40    4.80
  -2  -2 -11   37.30    5.00
   2  -2  11   30.20    4.30
   2  -2  11   29.40    4.80
  -2   2 -12    4.70    2.50
   2   2  12    6.10    2.70
  -2   2 -12    5.20    2.10
  -2   2 -12    3.80    2.20
  -2   2 -12    2.70    2.10
  -2   2 -12    6.70    2.40
  -2   2 -12   10.10    2.80
   2   2  12    9.60    3.80
   2   2  12    7.10    2.80
  -2  -2 -12    8.50    2.90
   2  -2  12   10.60    3.40
   2  -2  12    5.90    2.30
  -2  -2 -12    4.50    2.10
  -2  -2 -12    5.80    2.70
  -2   2 -13  206.08    9.40
  -2   2 -13  205.78    9.50
   2   2  13  212.08   10.20
  -2   2 -13  208.88    9.80
   2   2  13  211.98    9.20
  -2   2 -13  193.98    8.60
  -2   2 -13  216.98    9.80
  -2  -2 -13  208.98    9.50
   2  -2  13  210.38    9.10
  -2  -2 -13  190.48    9.20
  -2   2 -14    0.00    1.20
   2   2  14    0.00    1.20
  -2   2 -14   -1.60    1.10
  -2   2 -14    2.00    1.20
  -2  -2 -14    0.20    1.00
   2  -2  14    2.30    1.10
   2  -2  14    2.80    1.30
  -2   3  14  107.69    5.80
   2   3 -14  113.99    5.80
  -2   3  14  120.89    5.80
   2   3 -14  116.29    5.80
   2   3 -14  114.79    5.80
  -2  -3  14  116.49    5.50
  -2  -3  14  122.79    5.70
   2  -3 -14  108.59    5.60
   2  -3 -14  106.39    5.40
   2   3 -13   -0.30    1.40
   2   3 -13    1.30    1.60
   2   3 -13   -0.10    1.50
  -2   3  13    4.80    2.40
   2   3 -13    2.80    1.80
   2   3 -13    2.00    1.90
  -2   3  13    0.30    1.80
   2  -3 -13    1.30    1.60
   2  -3 -13    2.60    1.90
  -2  -3  13    2.00    2.30
  -2   3  12    0.10    2.30
   2   3 -12    2.90    2.20
   2   3 -12    1.00    2.00
   2   3 -12    2.70    2.00
  -2   3  12    0.90    2.40
   2   3 -12    0.50    2.10
   2   3 -12    3.90    2.20
   2   3 -12    3.00    2.10
  -2  -3  12    6.50    3.50
   2  -3 -12   -0.40    1.80
   2  -3 -12    1.20    2.10
   2   3 -11   46.40    5.50
  -2   3  11   46.70    4.00
  -2   3  11   50.19    5.80
   2   3 -11   36.70    5.20
   2   3 -11   42.40    5.30
   2   3 -11   43.30    5.40
   2   3 -11   42.50    4.80
   2   3 -11   49.70    5.60
  -2   3  11   56.99    6.60
   2  -3 -11   36.40    4.90
   2  -3 -11   36.40    4.60
   2  -3 -11   30.40    4.90
  -2  -3  11   49.30   10.50
   2   3 -10   44.00    5.80
  -2   3  10   35.10    5.60
  -2   3  10   25.20    3.50
   2   3 -10   33.70    8.20
   2   3 -10   30.50    4.80
   2   3 -10   36.30    5.20
   2   3 -10   43.90    5.20
   2   3 -10   36.40    5.10
   2   3 -10   38.40    4.90
  -2  -3  10   29.60    8.00
   2  -3 -10   31.10    4.50
   2  -3 -10   22.60    5.00
   2  -3 -10   35.00    5.00
   2  -3 -10   22.40    5.10
   2   3  -9   50.89    6.50
   2   3  -9   43.50    5.70
   2   3  -9   43.50    5.70
   2   3  -9   37.70    8.10
  -2   3   9   43.30    4.20
   2   3  -9   43.20    5.70
   2   3  -9   46.10    5.80
   2   3  -9   42.50    5.30
  -2   3   9   44.60    5.90
   2   3  -9   36.50    5.40
   2  -3  -9   39.80    5.20
   2  -3  -9   44.60    5.90
   2  -3  -9   43.80    5.50
  -2  -3   9   44.60    8.50
   2  -3  -9   39.00    5.40
   2   3  -8  454.25   18.70
  -2   3   8  417.36   18.60
   2   3  -8  485.65   23.90
   2   3  -8  424.46   17.60
   2   3  -8  428.26   18.50
  -2   3   8  434.66   16.70
   2   3  -8  427.56   18.40
   2   3  -8  435.86   18.40
   2   3  -8  418.76   18.40
   2   3  -8  390.06   18.50
   2  -3  -8  431.66   18.50
   2  -3  -8  423.16   18.30
   2  -3  -8  432.16   18.10
  -2  -3   8  453.95   22.40
   2  -3  -8  416.86   17.60
   2   3  -7  741.63   30.00
   2   3  -7  666.03   26.00
  -2   3   7  740.63   27.10
  -2   3   7  698.63   24.60
   2   3  -7  630.74   25.80
   2   3  -7  663.93   26.10
  -2  -3   7  636.64   28.50
   2  -3  -7  684.43   26.00
   2  -3  -7  688.43   35.60
  -2   3   6   75.89   10.20
  -2   3   6   79.29   12.50
   2   3  -6   70.69    6.40
  -2  -3   6   83.29    6.30
  -2  -3   6   71.99    7.30
   2  -3  -6   80.69   11.20
  -2   3   5  722.43   34.00
  -2   3   5  673.13   30.80
   2   3  -5  770.72   27.30
   2   3  -5  723.23   27.20
   2  -3  -5  759.22   32.40
   2  -3  -5  711.93   32.90
  -2   3   4  700.83   31.80
  -2   3   4  698.53   29.20
   2  -3  -4  736.73   30.60
   2  -3  -4  703.73   31.00
  -2   3   3  155.58   10.10
  -2   3   3  190.98   12.30
   2  -3  -3  166.58   11.00
   2  -3  -3  188.78   11.20
  -2   3   2 1647.24   60.59
   2  -3  -2 1670.93   59.09
   2   3  -1  452.55   17.00
   2   3  -1  433.26   16.90
  -2   3   1  469.05   20.30
   2  -3  -1  469.75   19.30
   2   3   0   72.79    5.60
   2   3   0   65.99    5.40
  -2   3   0   70.29    6.00
  -2  -3   0   84.59    5.10
   2  -3   0   65.79    5.30
  -2  -3   0   72.89    5.10
  -2   3  -1 1553.44   53.39
  -2   3  -1 1488.25   54.19
   2  -3   1 1464.05   52.19
  -2  -3  -1 1542.25   53.09
  -2   3  -2 1543.85   53.59
   2   3   2 1583.14   56.59
   2  -3   2 1563.44   52.69
   2  -3   2 1386.46   53.29
  -2  -3  -2 1521.55   54.69
   2   3   3  348.47   18.90
  -2   3  -3  357.16   16.20
  -2  -3  -3  359.16   17.80
   2  -3   3  348.77   15.30
   2  -3   3  339.97   16.50
   2   3   4  310.97   19.10
  -2   3  -4  318.07   16.00
   2  -3   4  323.57   15.30
  -2  -3  -4  297.07   18.00
  -2  -3  -4  308.57   17.60
  -2   3  -5  290.87   16.60
   2   3   5  309.47   20.40
  -2  -3  -5  329.87   18.80
  -2  -3  -5  300.37   21.50
   2  -3   5  298.97   15.90
   2   3   6    8.80    6.20
  -2   3  -6    9.10    4.10
   2  -3   6    9.00    3.70
  -2  -3  -6    5.10    5.10
  -2   3  -7  363.16   16.40
   2   3   7  362.56   16.70
   2   3   7  360.56   13.90
  -2   3  -7  393.46   22.50
   2   3   7  364.96   16.30
  -2   3  -7  368.16   16.50
  -2   3  -7  358.06   16.20
  -2   3  -7  368.96   16.70
  -2   3  -7  369.56   16.20
  -2   3  -7  357.16   16.20
  -2  -3  -7  384.46   16.30
  -2  -3  -7  347.17   13.80
   2  -3   7  378.26   21.20
  -2  -3  -7  351.16   15.90
  -2   3  -8  880.81   33.60
  -2   3  -8  902.21   33.80
  -2   3  -8  901.31   42.60
  -2   3  -8  898.21   33.70
   2   3   8  862.81   34.10
  -2   3  -8  915.21   34.00
   2   3   8  901.21   34.00
   2   3   8  897.21   30.90
  -2   3  -8  867.01   32.50
  -2   3  -8  905.81   33.60
  -2   3  -8  907.71   34.10
  -2  -3  -8  945.91   33.60
   2  -3   8  885.11   40.80
  -2  -3  -8  809.42   33.20
  -2  -3  -8  909.01   33.50
  -2   3  -9  329.27   15.30
   2   3   9  298.47   12.00
  -2   3  -9  320.17   15.10
  -2   3  -9  333.97   15.20
  -2   3  -9  301.77   14.20
  -2   3  -9  339.37   23.80
   2   3   9  298.87   15.40
  -2   3  -9  327.27   15.30
   2   3   9  307.67   15.20
  -2   3  -9  330.07   15.20
  -2   3  -9  304.57   15.00
  -2  -3  -9  325.27   14.90
  -2  -3  -9  267.47   14.80
   2  -3   9  314.47   21.60
  -2  -3  -9  303.87   14.60
  -2   3 -10   -0.60    2.50
  -2   3 -10    5.50    2.80
  -2   3 -10    6.20    2.80
   2   3  10    4.10    3.00
  -2   3 -10    2.70    2.50
  -2   3 -10    3.80    3.20
   2   3  10    2.00    2.40
  -2   3 -10    4.40    3.00
   2   3  10    0.50    3.10
  -2   3 -10    3.70    2.90
  -2  -3 -10    4.00    2.50
   2  -3  10    3.50    6.60
  -2  -3 -10    2.70    2.50
   2  -3  10    6.70    4.10
  -2  -3 -10    8.10    3.70
  -2   3 -11  387.96   16.00
  -2   3 -11  407.26   17.60
  -2   3 -11  397.46   17.40
  -2   3 -11  424.46   17.90
   2   3  11  407.46   18.00
  -2   3 -11  412.66   17.70
   2   3  11  410.06   18.20
  -2   3 -11  411.26   17.70
   2   3  11  402.26   16.90
  -2  -3 -11  399.66   17.30
  -2  -3 -11  402.56   16.90
  -2  -3 -11  401.26   17.30
   2  -3  11  407.26   17.10
  -2   3 -12  114.79    7.30
  -2   3 -12  122.89    7.40
  -2   3 -12  123.29    7.50
   2   3  12  131.89    7.10
  -2   3 -12  130.49    7.50
   2   3  12  134.59    7.90
  -2   3 -12  133.89    7.50
   2  -3  12  124.19    7.10
  -2  -3 -12  123.19    7.20
   2  -3  12  127.29    7.40
  -2  -3 -12  113.29    6.90
   2   3  13    1.30    2.10
  -2   3 -13    4.90    1.80
  -2   3 -13    2.20    1.60
   2   3  13    4.90    1.80
  -2   3 -13    5.10    1.60
  -2   3 -13    3.30    1.60
   2  -3  13    7.00    1.80
  -2  -3 -13    3.90    1.70
  -2  -3 -13    8.70    2.30
   2   4 -13   69.09    4.70
   2   4 -13   71.59    4.70
   2   4 -13   65.29    4.50
  -2   4  13   63.89    4.70
   2   4 -13   60.09    4.30
  -2   4  13   61.69    4.40
   2  -4 -13   60.09    4.50
  -2  -4  13   75.89    4.90
   2  -4 -13   56.69    4.30
   2   4 -12  136.69    7.50
   2   4 -12  129.89    7.80
   2   4 -12  149.88    8.00
   2   4 -12  139.09    8.00
  -2   4  12  133.39    7.80
   2   4 -12  134.09    7.80
  -2   4  12  139.19    8.20
   2  -4 -12  133.89    7.80
  -2  -4  12  136.89    8.60
   2  -4 -12  139.19    7.70
  -2   4  11   21.50    4.10
   2   4 -11   26.40    3.60
   2   4 -11   19.00    3.60
   2   4 -11   22.40    3.90
   2   4 -11   20.40    3.60
   2   4 -11   21.90    3.90
   2   4 -11   19.00    3.50
  -2   4  11   17.40    3.50
   2  -4 -11   17.60    3.60
   2  -4 -11   13.80    3.20
   2   4 -10  317.17   14.70
  -2   4  10  296.67   14.50
   2   4 -10  323.27   14.90
   2   4 -10  324.57   14.90
   2   4 -10  315.77   14.60
   2   4 -10  299.57   13.50
   2   4 -10  317.57   14.90
   2   4 -10  291.57   14.10
  -2   4  10  312.67   15.10
   2  -4 -10  305.97   14.10
   2  -4 -10  301.67   14.10
   2  -4 -10  321.17   14.70
  -2  -4  10  309.77   19.70
  -2   4   9  375.46   19.50
   2   4  -9  427.56   18.40
   2   4  -9  437.86   18.60
   2   4  -9  439.86   18.50
   2   4  -9  373.06   23.00
   2   4  -9  407.66   18.30
   2   4  -9  430.66   17.50
   2   4  -9  434.16   18.40
  -2   4   9  440.56   19.00
  -2   4   9  422.36   18.30
   2   4  -9  433.56   18.60
   2  -4  -9  409.06   17.60
   2  -4  -9  426.16   18.10
  -2  -4   9  426.26   23.00
   2  -4  -9  427.36   18.40
  -2   4   8  131.89    9.80
   2   4  -8  133.69    8.70
   2   4  -8  128.19   11.40
   2   4  -8  123.99    8.60
  -2   4   8  131.19    8.80
   2   4  -8  140.59    9.00
   2   4  -8  124.29    8.80
   2   4  -8  130.09    8.90
   2   4  -8  127.89    8.90
  -2   4   8  137.09    8.70
   2   4  -8  121.39    8.70
   2  -4  -8  132.49    8.70
   2  -4  -8  136.59    8.90
  -2  -4   8  140.99   11.10
   2  -4  -8  130.19    8.70
  -2   4   7   -4.40    4.30
  -2   4   7    9.10    3.40
   2   4  -7    9.60    3.40
  -2   4   7   11.60    3.00
   2   4  -7    7.10    3.20
   2   4  -7    3.70    3.00
   2   4  -7    1.50    2.50
   2   4  -7    3.60    2.90
   2   4  -7    4.40    3.20
   2   4  -7    1.70    3.00
  -2  -4   7    2.30    2.90
   2  -4  -7    3.70    3.30
   2  -4  -7    2.60    2.20
   2  -4  -7    3.60    2.80
   2   4  -6 1077.99   38.40
  -2   4   6 1031.00   49.70
  -2   4   6 1041.40   37.60
   2   4  -6  996.40   37.50
  -2   4   6 1043.90   38.00
  -2   4   6 1025.70   37.60
   2   4  -6 1016.60   37.50
   2   4  -6 1077.79   39.70
  -2  -4   6 1127.69   39.10
   2  -4  -6 1004.20   36.00
   2  -4  -6 1051.29   37.80
  -2   4   5    0.70    4.30
   2  -4  -5   10.30    5.20
  -2   4   4  508.85   27.80
   2  -4  -4  560.14   26.70
  -2   4   3  781.12   36.20
   2  -4  -3  855.21   35.10
  -2   4   2 5289.07  172.18
   2   4  -2 4545.65  164.98
   2   4  -2 5144.09  165.48
   2  -4  -2 5197.68  169.88
   2   4  -1    8.50    2.70
   2   4  -1    8.70    2.90
  -2   4   1   11.20    4.20
  -2  -4   1    5.80    2.10
  -2  -4   1    4.80    2.90
   2  -4  -1   10.00    3.40
   2   4   0 3981.10  134.19
   2   4   0 3648.73  134.69
  -2   4   0 4078.59  135.59
  -2  -4   0 3972.20  132.89
   2  -4   0 4207.78  134.29
   2   4   1   62.69    9.00
  -2   4  -1   43.50    6.40
  -2   4  -1   42.60    7.80
   2  -4   1   44.70    6.20
  -2  -4  -1   49.60    6.60
  -2   4  -2  132.69   11.60
   2   4   2  157.08   12.00
  -2   4  -2  151.28    9.90
  -2  -4  -2  161.48   10.90
   2  -4   2  151.38    9.10
   2   4   3  108.19   10.80
  -2   4  -3  104.89    8.20
  -2  -4  -3  106.39    9.70
   2  -4   3  105.09    7.70
  -2   4  -4  387.16   19.30
   2   4   4  390.46   24.00
   2  -4   4  401.66   19.00
  -2  -4  -4  387.56   21.90
  -2   4  -5  351.66   16.50
  -2   4  -5  402.96   17.60
   2   4   5  372.36   17.40
   2   4   5  369.76   24.80
   2   4   5  353.46   16.40
  -2   4  -5  371.56   19.80
  -2   4  -5  404.36   19.30
  -2  -4  -5  370.26   22.60
   2  -4   5  382.76   19.50
   2   4   6  944.21   47.30
  -2   4  -6  878.61   32.10
  -2   4  -6  867.11   32.10
  -2   4  -6  878.01   32.20
  -2   4  -6  827.72   32.10
  -2   4  -6  867.71   32.70
   2   4   6  851.41   31.70
  -2   4  -6  820.02   37.60
   2   4   6  899.41   32.80
  -2   4  -6  874.91   32.40
   2   4   6  865.61   32.20
   2   4   6  896.11   33.00
  -2  -4  -6  833.72   41.30
  -2  -4  -6  831.02   30.50
  -2  -4  -6  813.42   32.00
   2  -4   6  891.61   37.40
  -2   4  -7    2.70    2.70
  -2   4  -7    4.90    2.90
  -2   4  -7    4.60    3.10
  -2   4  -7   -1.70    2.10
   2   4   7    0.40    2.80
   2   4   7    3.20    2.70
  -2   4  -7   -4.00    3.20
   2   4   7   -0.60    3.20
   2   4   7    7.30    3.20
  -2   4  -7    1.30    3.20
  -2   4  -7   -0.80    3.90
  -2  -4  -7   -2.00    1.80
   2  -4   7   -0.10    3.10
  -2  -4  -7   -0.70    2.80
  -2  -4  -7   -0.10    2.30
  -2   4  -8    3.80    2.50
  -2   4  -8   -1.70    2.40
  -2   4  -8   -0.70    4.70
   2   4   8    5.30    3.10
  -2   4  -8    3.30    3.10
  -2   4  -8    1.80    2.50
   2   4   8    1.30    2.30
   2   4   8    6.70    3.00
  -2   4  -8   -1.10    2.70
  -2   4  -8    5.50    2.90
  -2  -4  -8    6.20    2.10
  -2  -4  -8    6.00    3.00
  -2  -4  -8    0.50    2.50
   2  -4   8    9.70    5.20
  -2   4  -9   80.89    6.80
  -2   4  -9   89.29    7.20
  -2   4  -9   84.89    7.10
  -2   4  -9   57.99   11.20
   2   4   9   85.09    7.20
  -2   4  -9   86.09    7.00
  -2   4  -9   85.99    7.30
   2   4   9   82.79    6.60
  -2   4  -9   76.49    6.80
   2   4   9   80.99    7.70
  -2  -4  -9   79.49    6.80
  -2  -4  -9   76.99    6.70
   2  -4   9   66.29   10.80
  -2  -4  -9   75.79    7.10
   2   4  10  244.18   12.50
   2   4  10  255.07   12.80
   2   4  10  227.48   11.40
  -2   4 -10  244.08   12.40
  -2   4 -10  250.97   12.30
  -2   4 -10  253.97   12.60
  -2   4 -10  227.98   12.00
  -2   4 -10  248.48   12.10
  -2   4 -10  232.38   12.30
  -2  -4 -10  237.68   11.90
  -2  -4 -10  250.77   12.20
   2  -4  10  219.68   12.30
  -2   4 -11    1.80    1.80
  -2   4 -11   -1.40    1.40
   2   4  11   -1.90    2.80
  -2   4 -11    0.40    1.90
   2   4  11    1.10    1.90
  -2   4 -11    0.40    1.90
  -2   4 -11   -3.10    1.60
   2   4  11    0.40    2.30
  -2  -4 -11    1.60    2.00
   2  -4  11   -2.40    2.60
  -2  -4 -11    3.90    2.30
  -2   4 -12  112.89    6.40
  -2   4 -12  109.89    6.50
  -2   4 -12  111.69    6.40
   2   4  12  114.99    6.90
   2   4  12   97.99    5.90
  -2   4 -12  111.09    6.50
  -2   4 -12  115.59    6.40
  -2  -4 -12  114.49    6.40
  -2  -4 -12  106.79    6.20
   2  -4  12  106.19    7.20
   2  -4  12  115.09    6.40
  -2   4 -13   26.20    2.50
   2   4  13   25.60    2.90
  -2   4 -13   24.90    2.50
  -2   4 -13   25.50    2.80
  -2   4 -13   20.40    2.40
   2  -4  13   30.50    2.70
  -2  -4 -13   33.00    2.90
   2   5 -13   42.00    3.00
  -2   5  13   36.00    3.20
   2   5 -13   34.70    2.90
   2   5 -13   37.90    2.90
   2  -5 -13   42.30    3.30
   2   5 -12  114.49    6.40
  -2   5  12  106.39    6.10
   2   5 -12  109.19    5.90
  -2   5  12  103.39    6.30
   2   5 -12  111.59    6.30
   2   5 -12  108.89    6.10
   2   5 -12  110.69    5.90
   2  -5 -12  104.69    5.80
   2  -5 -12  112.59    6.40
   2   5 -11  174.38    9.20
   2   5 -11  178.88    9.20
  -2   5  11  185.48    9.00
   2   5 -11  185.88    9.20
   2   5 -11  168.18    8.80
   2   5 -11  178.78    8.80
  -2   5  11  185.68    9.60
   2  -5 -11  175.18    8.80
   2  -5 -11  165.48    9.10
   2  -5 -11  155.88    8.40
   2   5 -10   68.69    5.90
   2   5 -10   77.79    6.30
   2   5 -10   71.49    6.00
   2   5 -10   77.09    6.20
   2   5 -10   61.69    6.00
  -2   5  10   87.79    6.80
   2   5 -10   75.19    6.30
  -2   5  10   71.19    6.20
   2  -5 -10   73.29    6.20
   2  -5 -10   71.89    6.50
   2  -5 -10   72.99    6.10
   2   5  -9   31.20    4.50
   2   5  -9   34.30    4.80
  -2   5   9   32.50    5.10
   2   5  -9   34.60    5.00
   2   5  -9   23.10    4.30
  -2   5   9   23.80    5.30
  -2   5   9   33.30    4.90
   2   5  -9   27.90    4.30
   2   5  -9   32.90    4.90
  -2  -5   9   24.00    6.10
   2  -5  -9   27.20    4.50
   2  -5  -9   28.60    4.60
   2  -5  -9   35.10    5.30
   2   5  -8  549.25   23.00
   2   5  -8  601.14   23.30
   2   5  -8  574.94   23.30
   2   5  -8  554.84   23.00
   2   5  -8  589.54   23.00
  -2   5   8  576.74   23.80
  -2   5   8  571.34   23.00
   2   5  -8  561.04   23.10
   2   5  -8  555.94   26.90
  -2   5   8  578.94   23.70
   2  -5  -8  577.14   22.70
   2  -5  -8  568.24   22.90
   2  -5  -8  617.14   23.70
  -2  -5   8  534.25   26.30
  -2   5   7  110.79    8.70
  -2   5   7   85.09    8.00
   2   5  -7  116.49    8.00
   2   5  -7   96.79    7.80
  -2   5   7  101.79    7.90
   2   5  -7  111.39    8.10
  -2   5   7   95.79    7.70
   2   5  -7  103.49    8.20
   2   5  -7  110.89    9.50
   2   5  -7  106.09    7.90
   2   5  -7  104.59    7.80
  -2  -5   7  101.39    9.00
   2  -5  -7  107.49    8.90
   2  -5  -7  105.09    6.20
   2  -5  -7   95.59    7.70
   2   5  -6   -3.80    3.00
  -2   5   6    2.30    3.10
   2   5  -6    5.80    3.60
  -2   5   6    7.60    8.20
   2   5  -6    1.00    2.50
  -2   5   6    2.30    3.40
   2   5  -6    1.40    2.80
  -2   5   6    1.90    2.40
   2   5  -6    1.10    2.60
   2   5  -6    2.20    2.80
  -2   5   6   -1.80    3.10
  -2   5   6    0.80    2.70
   2   5  -6   -0.80    3.00
   2  -5  -6   -4.20    7.80
  -2  -5   6   -1.90    2.30
   2  -5  -6    1.70    2.40
   2  -5  -6    2.10    2.40
  -2   5   5  480.55   30.50
  -2   5   5  503.15   21.30
  -2   5   5  519.45   21.00
   2   5  -5  527.75   20.60
  -2   5   5  502.95   20.80
   2   5  -5  514.45   20.60
  -2   5   5  503.35   20.40
  -2   5   5  506.75   20.50
   2   5  -5  533.05   20.90
   2   5  -5  507.45   21.00
   2   5  -5  493.95   20.10
   2   5  -5  501.45   20.80
   2  -5  -5  524.25   20.80
   2  -5  -5  487.95   19.30
   2   5  -4  539.05   22.70
  -2   5   4  550.34   22.00
  -2   5   4  551.74   22.30
  -2   5   4  558.04   22.00
   2   5  -4  567.64   22.70
  -2   5   4  568.24   22.50
  -2   5   4  572.84   31.60
   2   5  -4  545.75   22.40
   2  -5  -4  634.54   30.60
   2   5  -3    8.70    2.70
   2   5  -3    3.80    3.20
  -2   5   3    3.60    3.90
   2  -5  -3    9.40    5.00
  -2  -5   3    8.00    2.50
  -2  -5   3    6.80    4.40
   2   5  -2 1537.05   55.19
  -2   5   2 1382.16   59.69
  -2  -5   2 1539.05   53.79
   2  -5  -2 1545.45   58.99
  -2   5   1  978.90   42.60
   2   5  -1  990.60   39.50
   2  -5  -1  971.40   40.80
  -2  -5   1 1028.30   38.40
  -2   5   0  108.79    9.80
   2   5   0   93.29    9.00
   2  -5   0   96.89    8.90
  -2  -5   0   93.09    8.20
   2   5   1  169.98   13.20
  -2   5  -1  162.08   12.10
  -2  -5  -1  161.88   11.90
   2  -5   1  178.88   11.70
   2   5   2  375.66   22.30
  -2   5  -2  350.86   18.90
  -2  -5  -2  363.56   20.40
   2  -5   2  359.76   18.30
   2   5   3   51.19   10.30
  -2   5  -3   36.80    4.80
   2   5   3   39.50    5.20
   2   5   3   37.70    5.10
  -2   5  -3   36.90    5.30
  -2   5  -3   41.20    5.40
   2   5   3   32.80    5.30
  -2   5  -3   42.00    7.40
   2  -5   3   35.30    6.50
  -2  -5  -3   48.70    9.50
  -2   5  -4   80.89    7.00
   2   5   4   77.99    6.80
  -2   5  -4   77.39    6.80
   2   5   4   78.09    6.90
   2   5   4   72.39    6.50
  -2   5  -4   66.49    6.50
  -2   5  -4   76.69    6.80
   2   5   4   87.19   14.40
   2   5   4   76.59    6.50
  -2   5  -4   71.59    6.10
   2   5   4   79.19    6.90
  -2   5  -4   83.99    8.50
   2   5   4   78.59    7.50
  -2  -5  -4   74.99   12.30
   2  -5   4   74.79    9.90
  -2  -5  -4   78.89    7.10
   2   5   5  760.32   40.40
   2   5   5  686.13   26.60
   2   5   5  685.13   26.70
   2   5   5  638.24   25.90
  -2   5  -5  677.53   25.60
  -2   5  -5  707.63   26.70
   2   5   5  654.33   25.70
  -2   5  -5  693.43   31.40
  -2   5  -5  667.93   26.10
  -2   5  -5  701.23   26.30
   2   5   5  664.73   26.30
  -2   5  -5  714.33   27.00
  -2   5  -5  657.53   25.80
   2   5   5  683.23   27.10
   2   5   5  656.83   26.00
  -2  -5  -5  629.74   26.00
   2  -5   5  678.03   30.90
  -2  -5  -5  667.93   25.10
  -2  -5  -5  685.63   35.90
   2   5   6   21.70    4.00
  -2   5  -6   18.00    4.00
  -2   5  -6   18.50    4.20
   2   5   6    9.00    3.00
   2   5   6   19.90   10.00
  -2   5  -6   21.70    4.20
  -2   5  -6   18.90    5.90
  -2   5  -6   16.80    3.80
   2   5   6   14.80    4.50
   2   5   6   20.10    5.00
   2   5   6   21.20    4.30
  -2   5  -6   13.70    3.70
   2   5   6   15.30    4.00
  -2   5  -6   13.60    3.50
  -2  -5  -6   12.50    8.50
  -2  -5  -6   16.60    3.30
   2  -5   6   15.20    5.40
  -2  -5  -6   10.20    3.90
   2   5   7   -5.10    2.50
  -2   5  -7    4.60    3.40
   2   5   7    1.90    2.90
  -2   5  -7   -0.40    2.70
  -2   5  -7    1.50    2.50
   2   5   7   -2.50    3.10
  -2   5  -7    4.90    2.60
   2   5   7    2.20    2.20
  -2   5  -7   -1.70    4.30
  -2   5  -7    0.60    2.90
  -2   5  -7    0.10    3.40
  -2   5  -7   -0.50    2.20
   2  -5   7    3.60    4.40
  -2  -5  -7   -0.20    3.30
  -2  -5  -7   -3.80    2.00
  -2  -5  -7   -2.50    2.00
   2   5   8  109.99    7.60
   2   5   8  107.39    8.40
  -2   5  -8  125.69    8.30
  -2   5  -8  118.79    8.00
  -2   5  -8  104.69    8.00
  -2   5  -8   96.69   13.40
  -2   5  -8  116.29    8.20
   2   5   8  110.09    8.10
  -2   5  -8  113.99    8.20
  -2   5  -8  114.69    8.10
  -2  -5  -8  125.69    8.40
  -2  -5  -8  107.39    5.80
  -2  -5  -8  119.69    8.40
   2  -5   8  101.89   13.20
  -2   5  -9    3.00    2.10
   2   5   9    4.60    2.80
  -2   5  -9    1.40    2.30
  -2   5  -9    0.50    2.50
  -2   5  -9   -2.60    1.70
  -2   5  -9    4.00    2.70
  -2   5  -9    2.10    2.20
   2   5   9   -4.20    2.40
   2   5   9    6.70    2.30
  -2  -5  -9    7.60    2.90
  -2  -5  -9    3.30    2.60
  -2  -5  -9    0.30    2.50
  -2   5 -10   22.50    3.80
   2   5  10   21.10    4.00
  -2   5 -10   19.50    3.30
   2   5  10   23.10    3.90
  -2   5 -10   19.30    3.20
  -2   5 -10   20.00    3.30
  -2   5 -10   18.60    3.20
   2   5  10   32.00    3.70
  -2   5 -10   17.50    3.50
   2  -5  10   29.40    4.60
  -2  -5 -10   17.70    3.30
  -2  -5 -10   24.50    4.00
  -2   5 -11   13.50    2.50
   2   5  11   12.10    2.50
  -2   5 -11   15.00    2.70
  -2   5 -11   13.60    2.50
  -2   5 -11   14.90    2.80
   2   5  11   21.60    3.50
   2   5  11   19.90    3.10
  -2   5 -11   14.60    2.70
  -2  -5 -11   23.40    3.40
   2  -5  11   15.80    3.20
  -2  -5 -11   14.60    2.70
  -2   5 -12  268.27   10.80
   2   5  12  267.47   11.10
  -2   5 -12  262.27   10.80
  -2   5 -12  260.67   10.70
  -2   5 -12  268.57   10.70
  -2  -5 -12  261.67   10.60
   2  -5  12  266.87   10.50
  -2  -5 -12  243.08   10.30
   2   6 -12   46.30    3.40
   2   6 -12   47.10    3.30
  -2   6  12   54.19    3.80
   2   6 -12   49.30    3.20
   2   6 -11   -1.00    1.40
   2   6 -11    1.20    1.60
  -2   6  11    1.70    1.90
   2   6 -11   -1.40    1.60
   2   6 -11    0.80    1.50
  -2   6  11   -1.50    1.50
   2  -6 -11    0.10    1.60
   2  -6 -11   -0.10    2.40
   2   6 -10   32.50    4.10
   2   6 -10   30.40    3.70
   2   6 -10   25.20    3.30
   2   6 -10   25.30    3.40
  -2   6  10   21.80    3.60
  -2   6  10   29.80    3.70
   2  -6 -10   27.00    3.80
   2  -6 -10   29.40    4.00
  -2   6   9  398.86   16.90
  -2   6   9  396.76   17.10
   2   6  -9  401.16   16.50
   2   6  -9  389.46   16.60
   2   6  -9  367.16   16.20
  -2   6   9  392.36   16.30
   2   6  -9  365.66   16.00
   2   6  -9  401.76   16.50
   2  -6  -9  394.06   16.80
   2  -6  -9  379.66   16.20
   2   6  -8    4.10    2.70
   2   6  -8    4.20    2.60
   2   6  -8    6.50    2.60
  -2   6   8    0.60    3.60
  -2   6   8    3.10    2.70
   2   6  -8    0.00    2.60
  -2   6   8    0.20    2.40
   2   6  -8    5.30    2.50
   2  -6  -8    2.80    2.80
   2  -6  -8    1.00    1.70
   2  -6  -8    4.60    2.60
   2   6  -7   60.89    5.90
   2   6  -7   48.60    5.80
  -2   6   7   41.80    5.10
  -2   6   7   50.79    6.40
  -2   6   7   37.50    4.90
   2   6  -7   38.80    5.00
  -2   6   7   39.10    5.00
   2   6  -7   56.89    6.20
   2   6  -7   46.40    5.50
   2   6  -7   44.60    5.10
   2  -6  -7   55.89    6.50
   2  -6  -7   42.40    4.30
  -2  -6   7   42.80    7.20
  -2   6   6   81.79    7.10
  -2   6   6   89.69    7.20
   2   6  -6   80.29    7.30
   2   6  -6   88.29    7.50
   2   6  -6   75.39    7.80
   2   6  -6   82.59    6.90
  -2   6   6   76.49    7.20
  -2   6   6   84.19    6.80
   2   6  -6   86.29    6.80
   2   6  -6   86.19    7.00
  -2   6   6   85.89    7.50
  -2   6   6   96.29    7.90
   2   6  -6   79.69    6.90
  -2  -6   6   62.79    8.60
   2  -6  -6   77.19    5.90
   2  -6  -6   81.79    7.10
   2   6  -5  475.55   19.70
  -2   6   5  410.56   18.80
   2   6  -5  438.36   18.80
   2   6  -5  452.15   19.30
  -2   6   5  454.05   19.40
  -2   6   5  507.05   20.60
   2   6  -5  477.05   19.40
  -2   6   5  466.95   19.40
   2   6  -5  464.15   20.00
   2   6  -5  468.15   21.40
  -2   6   5  479.95   20.20
  -2   6   5  506.35   20.10
   2   6  -5  444.36   18.80
  -2   6   5  454.75   32.10
  -2  -6   5  442.56   21.10
   2  -6  -5  454.65   19.40
   2  -6  -5  448.06   29.40
   2  -6  -5  491.95   18.60
   2   6  -4  144.39    9.10
   2   6  -4  135.79    8.70
   2   6  -4  142.49    8.50
  -2   6   4  140.89    9.50
   2   6  -4  137.59    8.50
  -2   6   4  115.09   17.30
   2   6  -4  128.19    9.90
  -2   6   4  137.89    8.90
   2   6  -4  131.89    8.80
  -2   6   4  139.39    8.80
   2   6  -4  135.69    9.40
  -2   6   4  139.79    9.00
  -2   6   4  125.09    8.60
  -2   6   4  151.48    8.80
   2  -6  -4  132.29    9.00
  -2  -6   4  124.39    9.40
   2  -6  -4  110.99   15.20
   2  -6  -4  125.29    8.20
   2   6  -3 1278.97   45.00
   2   6  -3 1307.87   44.70
  -2   6   3 1306.67   45.10
   2   6  -3 1240.98   44.30
  -2   6   3 1269.87   45.20
   2   6  -3 1186.78   44.20
  -2   6   3 1279.27   44.80
   2   6  -3 1163.98   47.80
  -2   6   3 1281.67   44.70
   2   6  -3 1351.16   45.90
  -2   6   3 1254.27   45.60
  -2   6   3 1237.98   44.70
   2   6  -3 1295.77   44.60
  -2   6   3 1231.88   56.49
  -2  -6   3 1226.58   47.30
   2  -6  -3 1300.77   54.49
   2  -6  -3 1182.18   43.70
   2  -6  -3 1162.68   44.30
  -2   6   2  169.48   10.00
   2   6  -2  164.88   12.20
   2   6  -2  171.18    9.70
  -2   6   2  179.28   10.50
   2   6  -2  157.58    9.90
  -2   6   2  177.18   10.10
  -2   6   2  158.58   15.20
  -2   6   2  182.58    9.80
   2   6  -2  160.28   10.10
  -2   6   2  164.38    9.90
   2   6  -2  166.58   10.00
  -2   6   2  177.28    9.90
   2   6  -2  164.68    9.50
  -2  -6   2  177.98   11.80
   2  -6  -2  170.38   10.40
   2   6  -1   81.89    6.50
  -2   6   1   77.29    7.30
  -2   6   1   66.89    6.40
  -2   6   1   82.59    7.30
  -2   6   1   78.99    7.00
  -2   6   1   78.79    6.70
   2   6  -1   90.69    7.20
   2   6  -1   80.39    6.80
  -2   6   1   81.99   13.70
  -2   6   1   73.99    6.50
   2   6  -1   80.79   10.80
   2   6  -1   82.09    7.30
   2   6  -1   78.69    7.20
   2   6  -1   89.09    7.10
   2  -6  -1   72.09   10.90
  -2  -6   1   92.59    9.00
   2   6   0  248.38   12.70
  -2   6   0  249.48   12.30
   2   6   0  248.38   17.50
  -2   6   0  257.17   13.10
   2   6   0  245.78   12.90
   2   6   0  276.17   13.10
  -2   6   0  270.47   13.40
  -2   6   0  254.37   12.70
   2   6   0  241.78   13.00
   2   6   0  264.97   13.40
  -2   6   0  263.87   18.40
  -2   6   0  251.57   12.50
  -2   6   0  259.07   12.40
   2   6   0  250.47   12.50
  -2   6   0  257.67   12.90
  -2  -6   0  280.07   16.90
   2  -6   0  268.67   17.40
   2   6   1  385.86   16.60
  -2   6  -1  371.06   16.30
  -2   6  -1  354.06   16.30
  -2   6  -1  381.86   16.10
   2   6   1  353.36   16.00
   2   6   1  338.97   16.20
  -2   6  -1  376.96   16.10
  -2   6  -1  345.17   15.90
   2   6   1  371.46   17.00
  -2   6  -1  382.26   16.70
   2   6   1  310.97   22.00
   2   6   1  360.06   16.20
  -2   6  -1  413.26   17.30
   2   6   1  380.86   16.60
   2  -6   1  369.66   21.00
  -2  -6  -1  385.56   21.70
   2   6   2   19.10    3.80
   2   6   2   17.70    3.70
  -2   6  -2   29.30    5.00
  -2   6  -2   24.10    4.10
   2   6   2   16.10    6.70
   2   6   2   22.90    4.30
   2   6   2   19.80    3.70
  -2   6  -2   27.80    6.90
  -2   6  -2   29.00    4.60
   2   6   2   24.50    4.50
  -2   6  -2   31.80    4.70
   2   6   2   19.90    4.20
  -2   6  -2   22.20    4.10
   2   6   2   26.70    5.00
  -2   6  -2   24.60    4.30
  -2  -6  -2   19.50    6.30
   2  -6   2   28.20    6.80
  -2   6  -3 1504.35   51.69
  -2   6  -3 1481.75   51.09
  -2   6  -3 1469.25   57.69
  -2   6  -3 1482.15   51.19
   2   6   3 1501.65   51.79
  -2   6  -3 1401.86   50.49
   2   6   3 1385.06   64.09
   2   6   3 1466.05   51.19
   2   6   3 1373.66   50.99
  -2   6  -3 1510.15   52.09
   2   6   3 1499.85   51.79
   2   6   3 1454.55   51.29
  -2   6  -3 1463.15   50.99
   2   6   3 1474.45   52.39
   2  -6   3 1305.97   56.09
  -2  -6  -3 1518.45   61.99
  -2  -6  -3 1349.77   50.39
  -2   6  -4  107.69    7.50
   2   6   4  114.59    8.50
  -2   6  -4   92.79    7.70
   2   6   4  112.39    8.80
   2   6   4  106.59    8.00
  -2   6  -4  109.09    8.00
  -2   6  -4  109.79    8.00
   2   6   4  110.39    8.10
  -2   6  -4  110.69    7.80
  -2   6  -4   83.09    7.90
  -2   6  -4  101.79   13.30
   2   6   4  109.09    7.80
   2   6   4   88.09   15.00
   2   6   4  113.39    8.20
  -2   6  -4  115.49    8.20
   2   6   4  106.89    7.70
   2  -6   4   99.99   10.40
  -2  -6  -4  112.39    7.80
  -2  -6  -4  119.39   17.10
  -2   6  -5  164.88   10.20
  -2   6  -5  163.78   10.00
   2   6   5  170.78    9.80
   2   6   5  108.39   18.80
   2   6   5  159.08    9.90
   2   6   5  171.28    9.90
  -2   6  -5  164.38    9.80
   2   6   5  186.98   10.20
   2   6   5  171.08   10.40
  -2   6  -5  163.48    9.90
  -2   6  -5  170.18    9.80
   2   6   5  173.18   10.50
  -2   6  -5  149.49   13.30
  -2   6  -5  173.28    9.40
  -2  -6  -5  166.18    9.00
  -2  -6  -5  136.19   19.10
   2  -6   5  156.28   13.50
  -2   6  -6  133.09   12.70
  -2   6  -6  129.59    8.20
  -2   6  -6  136.39    9.00
   2   6   6  148.19    9.60
   2   6   6  141.59    8.70
   2   6   6  139.89    9.00
  -2   6  -6  147.29    9.30
   2   6   6  138.49    9.30
   2   6   6  138.09    9.10
   2   6   6  153.88    9.50
  -2   6  -6  151.78    9.10
  -2   6  -6  137.09    9.10
  -2   6  -6  154.08    9.20
   2  -6   6  126.59   15.20
  -2  -6  -6  142.19    9.30
  -2  -6  -6  135.59    7.90
  -2  -6  -6  125.09    9.50
   2   6   7  439.56   19.60
  -2   6  -7  450.65   18.60
  -2   6  -7  450.45   19.00
  -2   6  -7  439.86   17.40
   2   6   7  426.56   17.90
   2   6   7  439.96   18.80
  -2   6  -7  438.76   18.70
  -2   6  -7  456.15   18.90
   2   6   7  423.46   19.00
   2   6   7  429.66   17.80
  -2   6  -7  453.65   18.80
   2  -6   7  418.86   24.30
  -2  -6  -7  383.76   17.80
  -2  -6  -7  468.65   19.50
  -2  -6  -7  432.46   17.00
  -2   6  -8  144.69    8.70
   2   6   8  144.99    9.30
   2   6   8  149.39    9.10
  -2   6  -8  140.09    8.50
  -2   6  -8  147.29    8.70
  -2   6  -8  147.49    8.80
  -2   6  -8  152.68    8.90
   2   6   8  150.18    8.20
  -2  -6  -8  146.09    9.10
  -2  -6  -8  132.29    6.40
  -2  -6  -8  154.28    9.40
  -2   6  -9  131.89    7.60
   2   6   9  137.79    8.30
  -2   6  -9  120.69    7.40
  -2   6  -9  127.89    7.70
  -2   6  -9  136.89    7.90
   2   6   9  115.49    7.30
   2   6   9  123.79    7.80
  -2   6  -9  136.99    7.70
  -2  -6  -9  130.49    7.90
  -2  -6  -9  114.69    7.80
  -2  -6  -9  133.19    7.30
   2   6  10   46.90    4.30
  -2   6 -10   37.90    4.00
  -2   6 -10   52.89    4.40
   2   6  10   40.30    4.50
  -2   6 -10   46.20    4.20
  -2   6 -10   43.40    4.10
  -2   6 -10   47.90    4.00
  -2  -6 -10   43.00    4.10
   2  -6  10   46.00    4.80
  -2  -6 -10   46.80    4.30
   2   6  11   26.90    3.10
  -2   6 -11   31.50    3.00
  -2   6 -11   33.00    2.90
  -2   6 -11   28.50    3.10
  -2   6 -11   26.20    3.00
   2  -6  11   30.50    3.10
  -2  -6 -11   27.10    3.10
  -2   7  11   16.90    2.20
   2  -7 -11   15.90    2.10
   2   7 -10   56.79    4.10
  -2   7  10   54.89    4.20
   2   7 -10   52.99    3.80
  -2   7  10   50.19    3.90
   2   7 -10   59.79    4.20
   2  -7 -10   54.59    4.30
   2  -7 -10   53.69    4.20
  -2   7   9   27.50    3.70
   2   7  -9   29.10    3.40
   2   7  -9   27.00    3.40
  -2   7   9   28.80    3.60
   2   7  -9   32.80    3.80
   2   7  -9   39.60    3.70
   2  -7  -9   32.80    4.00
   2  -7  -9   29.00    3.60
  -2   7   8   80.59    6.50
  -2   7   8   79.49    6.20
   2   7  -8   74.89    5.60
  -2   7   8   72.19    5.80
   2   7  -8   72.89    5.60
   2   7  -8   82.99    5.80
   2   7  -8   70.79    5.60
   2  -7  -8   70.09    5.70
   2  -7  -8   68.29    5.70
   2   7  -7   29.80    4.10
  -2   7   7   40.00    5.00
  -2   7   7   29.40    4.20
   2   7  -7   33.20    4.40
  -2   7   7   35.10    4.50
   2   7  -7   34.20    4.30
   2   7  -7   28.40    3.70
  -2   7   7   36.00    4.70
   2   7  -7   27.00    4.00
   2  -7  -7   33.00    4.50
   2  -7  -7   29.70    3.40
   2  -7  -7   35.20    4.70
   2   7  -6    0.90    2.90
   2   7  -6   -0.50    2.10
  -2   7   6    1.40    2.30
  -2   7   6    2.50    2.90
   2   7  -6   -1.70    2.50
  -2   7   6    3.90    3.30
   2   7  -6   -0.40    2.30
  -2   7   6    1.20    2.90
  -2   7   6    1.90    2.50
   2   7  -6    0.30    2.10
   2  -7  -6    0.50    2.50
   2  -7  -6    0.70    2.00
  -2   7   5 1069.39   39.00
  -2   7   5 1106.59   39.70
   2   7  -5 1025.20   38.20
  -2   7   5 1192.68   40.90
   2   7  -5 1133.79   39.90
   2   7  -5 1081.39   39.10
   2   7  -5 1075.09   39.90
  -2   7   5 1144.19   40.40
   2   7  -5 1128.79   39.20
  -2   7   5 1091.99   40.10
  -2   7   5 1109.49   39.60
   2   7  -5 1046.60   38.60
  -2  -7   5 1011.50   43.00
   2  -7  -5 1061.79   39.20
   2  -7  -5 1118.49   38.40
   2  -7  -5  922.41   52.49
  -2   7   4  284.57   13.70
   2   7  -4  279.57   13.70
  -2   7   4  287.47   25.20
   2   7  -4  268.57   13.20
   2   7  -4  270.87   12.60
  -2   7   4  274.57   13.70
   2   7  -4  281.37   13.10
   2   7  -4  286.57   13.60
  -2   7   4  283.77   13.40
  -2   7   4  269.67   13.00
  -2   7   4  297.07   14.30
   2   7  -4  237.08   15.80
  -2   7   4  270.37   13.40
   2  -7  -4  237.58   22.20
  -2  -7   4  269.37   16.20
   2  -7  -4  249.18   13.10
   2  -7  -4  273.77   12.40
  -2   7   3  223.38   11.70
   2   7  -3  214.08   11.10
  -2   7   3  227.48   12.00
  -2   7   3  213.58   11.20
   2   7  -3  191.08   14.50
  -2   7   3  234.98   11.80
   2   7  -3  223.98   11.30
  -2   7   3  223.58   12.30
   2   7  -3  222.18   11.70
   2   7  -3  214.08   11.90
   2   7  -3  225.88   11.50
   2   7  -3  220.48   11.50
  -2   7   3  220.78   11.60
  -2   7   3  192.68   19.90
   2  -7  -3  213.48   10.90
   2  -7  -3  219.18   11.80
  -2  -7   3  207.98   14.60
   2  -7  -3  182.88   18.40
  -2   7   2   39.60   10.50
   2   7  -2   47.10    8.80
   2   7  -2   69.09    6.00
  -2   7   2   66.19    5.90
   2   7  -2   63.49    6.60
   2   7  -2   62.19    5.90
  -2   7   2   73.19    6.60
  -2   7   2   69.29    6.70
   2   7  -2   69.49    6.80
   2   7  -2   68.29    6.60
  -2   7   2   66.29    6.10
  -2   7   2   60.29    6.60
  -2   7   2   68.09    6.70
   2   7  -2   64.49    6.60
  -2  -7   2   59.89    9.30
   2  -7  -2   71.69    6.70
   2  -7  -2   77.49   13.80
   2   7  -1  233.78   12.60
  -2   7   1  243.18   12.00
   2   7  -1  227.98   11.70
  -2   7   1  211.08   11.60
   2   7  -1  214.38   11.60
   2   7  -1  216.98   11.60
  -2   7   1  244.38   12.00
  -2   7   1  236.08   12.10
  -2   7   1  203.88   18.50
   2   7  -1  221.28   12.10
  -2   7   1  245.28   12.40
   2   7  -1  220.68   16.80
   2   7  -1  225.48   11.80
  -2   7   1  233.58   12.50
  -2  -7   1  224.38   16.30
   2  -7  -1  221.68   12.40
   2  -7  -1  216.88   18.00
   2   7   0   35.50    5.50
  -2   7   0    7.40    7.50
  -2   7   0   32.30    4.50
  -2   7   0   38.00    5.70
   2   7   0   32.00    4.70
   2   7   0   28.30    4.50
   2   7   0   32.40    4.80
   2   7   0   37.70    5.50
  -2   7   0   23.10    7.70
  -2   7   0   32.90    5.10
   2   7   0   26.90    5.00
  -2   7   0   37.60    6.00
  -2   7   0   35.20    5.00
   2   7   0   37.30    4.90
   2   7   0   25.00    7.20
  -2   7   0   33.60    5.30
   2  -7   0   18.90    6.60
  -2  -7   0   35.50    8.40
   2   7   1  577.94   23.20
   2   7   1  554.04   22.50
  -2   7  -1  578.94   23.50
  -2   7  -1  565.24   22.70
   2   7   1  540.65   22.30
   2   7   1  569.34   32.20
  -2   7  -1  537.75   22.30
   2   7   1  610.64   24.30
  -2   7  -1  565.94   22.80
  -2   7  -1  530.65   30.30
   2   7   1  609.14   23.20
  -2   7  -1  597.54   23.10
  -2   7  -1  572.54   23.70
   2   7   1  554.34   23.00
   2   7   1  586.74   23.60
  -2   7  -1  520.15   22.10
  -2  -7  -1  579.74   30.90
   2  -7   1  524.95   29.20
  -2   7  -2  190.78   10.40
   2   7   2  199.18   18.70
  -2   7  -2  191.68   10.40
   2   7   2  181.68   10.60
   2   7   2  199.68   11.20
   2   7   2  213.48   11.90
   2   7   2  209.58   11.20
  -2   7  -2  202.28   16.40
   2   7   2  196.38   10.70
  -2   7  -2  197.88   10.80
   2   7   2  187.98   10.70
  -2   7  -2  203.68   11.40
   2   7   2  177.18   10.70
  -2   7  -2  198.18   11.10
  -2   7  -2  194.88   10.80
  -2  -7  -2  181.28   16.90
  -2  -7  -2  186.18   11.00
   2  -7   2  193.88   15.50
  -2   7  -3   64.49    5.90
  -2   7  -3   54.49    5.80
   2   7   3   26.80   10.50
   2   7   3   64.29    6.60
   2   7   3   46.40    5.60
  -2   7  -3   80.09    6.70
  -2   7  -3   65.99    6.50
   2   7   3   64.49    7.00
   2   7   3   57.99    6.80
   2   7   3   46.20    5.30
   2   7   3   65.49    6.60
  -2   7  -3   69.39    6.70
  -2   7  -3   63.79    6.40
  -2   7  -3   81.39   12.70
  -2  -7  -3   54.39   11.90
   2  -7   3   60.49   10.90
  -2  -7  -3   56.69    6.10
  -2   7  -4  243.98   12.20
  -2   7  -4  233.58   12.20
   2   7   4  232.68   12.20
   2   7   4  257.47   12.80
  -2   7  -4  214.78   17.00
   2   7   4  243.78   12.70
   2   7   4  248.88   23.70
  -2   7  -4  253.17   11.90
  -2   7  -4  237.68   12.50
   2   7   4  250.77   13.20
  -2   7  -4  250.57   12.20
  -2   7  -4  221.98   11.10
   2   7   4  235.38   12.00
   2   7   4  212.78   11.90
  -2  -7  -4  241.38   11.70
  -2  -7  -4  233.78   22.20
   2  -7   4  232.98   17.30
   2   7   5   88.09    7.30
   2   7   5   75.89    7.30
   2   7   5   71.79    6.50
  -2   7  -5   77.89    6.60
  -2   7  -5   71.89    6.40
  -2   7  -5   68.99    6.40
   2   7   5   69.09    6.40
   2   7   5   72.99    7.00
  -2   7  -5   72.29    6.00
  -2   7  -5   81.39    7.00
   2   7   5   80.39    6.80
  -2  -7  -5   87.09    7.00
   2  -7   5   75.89   12.10
  -2  -7  -5   79.39    5.90
   2   7   6  191.58   10.20
   2   7   6  196.38   11.10
  -2   7  -6  178.28   10.50
   2   7   6  200.78   10.40
  -2   7  -6  193.78    9.70
  -2   7  -6  212.68   10.60
   2   7   6  191.18   10.20
   2   7   6  207.18   11.00
  -2   7  -6  199.88   10.80
  -2   7  -6  188.68   10.50
   2   7   6  199.58   10.70
  -2   7  -6  204.28   10.70
  -2  -7  -6  199.68    9.70
  -2  -7  -6  214.28   11.10
   2   7   7    6.60    2.50
  -2   7  -7    1.90    2.20
  -2   7  -7    3.30    2.40
   2   7   7   -1.10    6.40
   2   7   7    3.40    3.20
  -2   7  -7    1.70    2.00
  -2   7  -7    2.10    2.20
   2   7   7    5.00    2.60
  -2   7  -7    4.20    2.80
  -2   7  -7    2.80    2.00
  -2  -7  -7    8.80    3.00
  -2  -7  -7    2.50    1.90
  -2   7  -8   37.70    4.10
   2   7   8   47.90    4.90
  -2   7  -8   61.09    5.00
   2   7   8   58.79    5.00
  -2   7  -8   52.79    4.50
  -2   7  -8   47.50    4.50
  -2   7  -8   46.00    4.50
  -2  -7  -8   53.19    5.00
  -2  -7  -8   46.10    4.80
  -2   7  -9   63.49    4.40
  -2   7  -9   65.89    4.60
  -2   7  -9   61.99    4.50
   2   7   9   60.99    4.90
   2   7   9   65.99    4.80
  -2   7  -9   51.89    4.60
  -2   7  -9   62.69    4.40
  -2  -7  -9   63.19    4.60
  -2  -7  -9   63.49    4.80
  -2   7 -10    0.60    1.10
  -2   7 -10    0.90    1.10
   2   7  10    1.20    1.30
  -2   7 -10    2.40    1.40
  -2  -7 -10    2.40    1.50
  -2   8   9   62.69    4.20
   2  -8  -9   60.99    4.10
   2  -8  -9   71.69    4.30
   2   8  -8   -1.50    1.50
  -2   8   8   -1.50    2.00
  -2   8   8    1.00    1.50
   2   8  -8    3.60    1.80
   2   8  -8   -2.30    1.70
   2  -8  -8    1.20    1.80
   2  -8  -8    2.50    1.80
  -2   8   7   13.10    2.70
   2   8  -7    9.60    2.20
  -2   8   7   11.50    2.50
   2   8  -7    8.20    2.30
  -2   8   7    6.60    2.30
   2   8  -7   11.90    2.60
   2  -8  -7    6.90    2.40
   2  -8  -7    6.40    1.60
   2  -8  -7    9.10    2.80
   2   8  -6  368.76   15.00
   2   8  -6  354.96   15.20
   2   8  -6  365.76   14.50
  -2   8   6  370.16   15.80
  -2   8   6  375.46   15.70
   2   8  -6  354.86   15.50
  -2   8   6  379.66   15.20
  -2   8   6  362.36   15.10
   2  -8  -6  392.86   14.30
   2  -8  -6  396.06   15.90
   2  -8  -6  342.17   14.80
   2   8  -5    9.00    2.70
  -2   8   5    9.20    2.70
   2   8  -5    6.10    2.10
  -2   8   5    9.00    3.00
   2   8  -5    6.30    2.40
  -2   8   5    6.40    2.70
   2   8  -5    9.40    2.70
  -2   8   5    6.40    2.50
  -2   8   5    7.40    2.40
   2   8  -5    7.80    2.60
   2  -8  -5   11.70    2.70
   2  -8  -5    9.00    3.40
  -2   8   4  186.78   10.00
   2   8  -4  196.08    9.50
  -2   8   4  191.78   10.00
   2   8  -4  171.88   10.00
  -2   8   4  181.38   10.30
   2   8  -4  202.18    9.80
   2   8  -4  180.58   10.00
  -2   8   4  193.98   10.50
   2   8  -4  180.88    9.10
  -2   8   4  186.08    9.80
   2  -8  -4  197.28    9.20
   2  -8  -4  159.98    9.70
   2   8  -3   31.20    4.40
   2   8  -3   23.70    3.70
   2   8  -3   31.70    4.60
  -2   8   3   27.30    4.10
  -2   8   3   32.50    4.60
   2   8  -3   22.50    3.90
  -2   8   3   30.40    4.80
  -2   8   3   28.10    4.20
  -2   8   3   33.20    5.10
   2   8  -3   22.20    3.90
  -2   8   3   20.70    3.70
   2   8  -3   25.50    4.10
   2  -8  -3   28.80    4.00
   2   8  -2   25.60    4.20
  -2   8   2   19.40    4.10
  -2   8   2   25.90    4.50
   2   8  -2   21.50    4.10
   2   8  -2   14.70    3.40
   2   8  -2   18.80    3.60
   2   8  -2   18.20    3.50
  -2   8   2   15.20    3.40
   2   8  -2   18.00    3.70
  -2   8   2   19.20    3.60
  -2   8   2   18.50    4.00
  -2   8   2   27.70    4.50
   2  -8  -2   19.60    3.80
   2   8  -1   11.80    3.40
  -2   8   1   10.00    3.10
  -2   8   1   10.10    3.40
   2   8  -1   11.10    3.50
  -2   8   1   11.30    3.30
  -2   8   1   10.60    3.40
   2   8  -1   10.50    2.80
   2   8  -1   11.00    3.10
  -2   8   1   11.90    3.00
   2   8  -1   12.50    3.40
  -2   8   1    7.10    3.00
   2   8  -1    9.40    2.70
   2  -8  -1   13.70    3.70
  -2  -8   1    8.90    7.10
  -2   8   0  548.85   21.80
  -2   8   0  540.35   21.90
   2   8   0  561.54   21.90
  -2   8   0  541.55   21.70
   2   8   0  540.75   22.70
   2   8   0  533.25   21.60
  -2   8   0  539.35   21.20
  -2   8   0  558.94   22.40
  -2   8   0  559.04   22.70
   2   8   0  519.95   20.90
   2   8   0  536.55   21.80
   2   8   0  528.85   22.20
   2  -8   0  503.25   20.80
  -2   8  -1    0.30    1.90
   2   8   1    6.00    2.80
   2   8   1    1.60    2.40
   2   8   1    4.80    2.90
   2   8   1    3.30    2.70
  -2   8  -1    4.30    2.50
  -2   8  -1    6.30    2.50
  -2   8  -1    1.60    2.40
   2   8   1    6.80    2.70
   2   8   1    1.60    3.20
  -2   8  -1    3.40    2.60
  -2  -8  -1   -0.40    4.10
  -2  -8  -1    6.10    3.70
   2  -8   1    7.30    4.10
   2   8   2  106.99    8.00
  -2   8  -2  105.19    8.00
   2   8   2  115.69    7.90
   2   8   2  116.59    7.80
  -2   8  -2  107.59    7.10
   2   8   2  104.09    7.70
  -2   8  -2  120.59    7.60
  -2   8  -2  120.29    8.20
  -2   8  -2  105.99    7.80
   2   8   2  112.09    7.40
  -2   8  -2  111.19    7.80
   2   8   2  113.79    7.60
  -2  -8  -2  113.99    7.90
  -2  -8  -2  126.59    7.90
   2   8   3    0.00    2.00
  -2   8  -3    5.10    2.30
   2   8   3    5.40    2.80
   2   8   3    7.50    3.30
  -2   8  -3   -1.80    2.60
  -2   8  -3    2.60    2.10
   2   8   3    4.60    2.30
  -2   8  -3    5.70    2.60
   2   8   3    5.20    2.50
   2   8   3    7.30    2.50
  -2   8  -3    2.40    2.30
  -2   8  -3    2.40    2.10
  -2  -8  -3    4.40    2.90
  -2  -8  -3    7.70    3.20
   2   8   4  156.18    9.00
  -2   8  -4  173.98    9.40
   2   8   4  190.08    9.80
  -2   8  -4  181.88    9.20
  -2   8  -4  162.28    8.60
   2   8   4  179.48    9.80
  -2   8  -4  187.38    9.80
  -2   8  -4  178.38   10.00
  -2   8  -4  173.68    9.30
   2   8   4  171.88    9.80
   2   8   4  182.38   10.30
  -2  -8  -4  192.58    9.70
  -2  -8  -4  182.88    9.20
   2   8   5    0.60    2.10
  -2   8  -5    4.10    2.20
   2   8   5    6.40    2.60
  -2   8  -5    8.00    2.50
   2   8   5    1.20    2.00
  -2   8  -5   -0.40    1.60
  -2   8  -5    4.10    2.00
   2   8   5    0.60    1.90
  -2   8  -5    2.70    2.00
   2   8   5    1.40    1.80
  -2  -8  -5    0.30    1.80
  -2  -8  -5    5.40    2.20
   2   8   6  320.27   14.50
   2   8   6  340.57   14.90
  -2   8  -6  333.37   13.40
  -2   8  -6  352.56   13.90
   2   8   6  344.67   14.00
  -2   8  -6  361.76   14.40
  -2   8  -6  343.27   14.60
   2   8   6  323.07   13.60
  -2   8  -6  337.47   14.30
  -2  -8  -6  357.46   13.30
  -2  -8  -6  361.96   14.50
   2   8   7   50.89    4.50
   2   8   7   50.79    4.40
  -2   8  -7   59.59    4.40
  -2   8  -7   62.59    4.40
  -2   8  -7   55.79    4.30
  -2   8  -7   51.29    4.10
  -2  -8  -7   52.89    4.40
  -2  -8  -7   49.30    4.30
  -2   8  -8   -0.10    1.10
  -2   8  -8   -0.10    1.30
   2   8   8    2.80    1.40
  -2   8  -8    4.20    1.80
   2   8   8    0.50    1.70
  -2   8  -8    1.90    1.40
  -2  -8  -8   -0.10    1.60
  -2  -8  -8    2.30    1.70
  -2   9   7   32.40    2.90
   2  -9  -7   34.30    3.10
  -2   9   6    5.10    2.00
  -2   9   6    4.20    1.60
   2   9  -6    9.20    1.90
   2   9  -6    9.30    1.90
   2  -9  -6    5.00    1.80
  -2   9   5    3.20    2.20
  -2   9   5    4.80    2.10
   2   9  -5    7.50    1.90
   2   9  -5    4.00    1.70
  -2   9   5    6.00    2.00
  -2   9   5    0.40    1.60
   2   9  -5    6.40    2.90
  -2   9   5    2.30    1.90
   2   9  -5    3.90    1.80
   2  -9  -5    4.90    1.70
   2  -9  -5    6.20    1.60
   2   9  -4  116.29    6.10
  -2   9   4  116.59    6.70
  -2   9   4  120.39    6.30
   2   9  -4  112.79    6.70
  -2   9   4  120.59    6.60
  -2   9   4  116.49    6.80
  -2   9   4  112.69    6.10
   2   9  -4  109.49    6.40
   2   9  -4  105.59    6.30
   2   9  -4  118.79    5.90
   2  -9  -4  121.29    5.90
   2  -9  -4  120.79    6.50
   2   9  -3   29.50    3.40
  -2   9   3   38.60    4.00
   2   9  -3   31.80    3.70
  -2   9   3   35.40    4.10
  -2   9   3   28.60    3.50
   2   9  -3   33.20    4.00
   2   9  -3   28.40    3.40
  -2   9   3   31.50    3.80
   2   9  -3   30.00    3.70
  -2   9   3   30.60    3.90
   2  -9  -3   43.80    3.80
   2  -9  -3   32.50    3.60
  -2   9   2  105.19    6.20
   2   9  -2   90.39    6.10
  -2   9   2   99.39    6.50
   2   9  -2   88.39    6.00
   2   9  -2   98.39    6.00
  -2   9   2   95.49    6.10
   2   9  -2  105.69    6.00
   2   9  -2   91.79    6.30
  -2   9   2   97.79    6.50
  -2   9   2   86.89    5.80
   2  -9  -2   87.29    5.90
   2  -9  -2   94.39    5.70
  -2   9   1   76.09    5.40
   2   9  -1   69.49    5.60
  -2   9   1   75.99    5.50
   2   9  -1   69.19    5.10
  -2   9   1   70.99    5.60
  -2   9   1   71.09    5.40
   2   9  -1   71.89    5.30
   2   9  -1   67.89    5.40
   2   9  -1   62.09    5.10
  -2   9   1   75.69    5.30
   2  -9  -1   73.79    5.20
   2  -9  -1   76.29    5.20
  -2  -9   1   80.59    6.50
  -2   9   0    6.50    2.40
   2   9   0    7.60    2.50
  -2   9   0    7.40    2.30
   2   9   0    4.50    2.10
   2   9   0    9.10    2.70
   2   9   0    7.10    2.30
  -2   9   0    6.90    2.10
  -2   9   0    6.00    2.20
  -2   9   0    6.40    2.10
   2   9   0    7.30    2.50
  -2  -9   0   10.70    3.20
   2  -9   0    5.40    2.50
   2  -9   0    3.40    2.60
  -2   9  -1   63.79    5.20
   2   9   1   51.69    4.90
  -2   9  -1   67.09    5.20
  -2   9  -1   52.79    4.50
  -2   9  -1   55.09    4.50
   2   9   1   56.09    4.60
   2   9   1   62.99    4.80
  -2   9  -1   55.39    4.80
   2   9   1   58.39    5.10
   2   9   1   56.99    4.80
  -2  -9  -1   59.69    5.00
   2  -9   1   65.29    5.10
  -2   9  -2  140.39    7.00
  -2   9  -2  124.19    7.10
  -2   9  -2  131.79    7.50
   2   9   2  143.89    7.50
  -2   9  -2  139.59    7.90
   2   9   2  128.89    7.50
   2   9   2  130.09    7.20
  -2   9  -2  135.89    7.30
   2   9   2  131.49    7.80
   2   9   2  134.49    7.40
   2  -9   2  138.99    7.30
  -2  -9  -2  131.39    7.10
  -2   9  -3    0.20    1.50
  -2   9  -3    2.00    1.80
   2   9   3   -2.90    1.30
   2   9   3   -1.30    1.40
  -2   9  -3    0.60    1.30
   2   9   3    0.10    1.50
  -2   9  -3    1.00    1.40
  -2   9  -3   -1.20    1.80
   2   9   3    1.50    1.60
   2   9   3    0.40    1.50
  -2  -9  -3    0.60    1.70
   2  -9   3    1.70    2.60
  -2   9  -4   86.69    5.20
   2   9   4   83.99    5.60
  -2   9  -4   83.99    5.00
   2   9   4   89.69    5.40
   2   9   4   78.29    5.00
  -2   9  -4   83.49    5.50
  -2   9  -4   88.09    5.40
   2   9   4   80.99    5.40
   2  -9   4   75.69    6.00
  -2  -9  -4   89.09    4.90
  -2   9  -5    5.30    1.60
  -2   9  -5    5.50    1.90
   2   9   5   10.10    2.30
  -2   9  -5    6.10    1.80
   2   9   5    4.80    1.80
  -2   9  -5    8.70    2.10
   2   9   5    5.20    2.10
   2   9   5    7.90    1.90
  -2  -9  -5    6.70    2.10
  -2  -9  -5    1.60    2.50
  -2  -9  -5    8.00    1.80
   2  -9   5    9.90    3.10
  -2   9  -6  116.99    5.60
   2   9   6  111.09    5.60
  -2   9  -6  113.89    5.60
   2   9   6  109.59    5.70
  -2   9  -6  115.29    5.40
  -2  -9  -6  124.59    5.90
  -2  10   3  124.99    5.70
  -2  10   3  123.19    5.90
   2  10  -3  134.59    5.70
   2  10  -3  129.29    6.00
   2 -10  -3  143.39    5.40
  -2  10   2    9.00    1.70
   2  10  -2   10.10    1.60
   2  10  -2    9.90    1.70
  -2  10   2   10.70    1.90
  -2  10   2    7.40    1.40
   2  10  -2   11.20    1.70
   2  10  -2    9.50    1.90
  -2  10   2    8.10    1.70
   2 -10  -2   10.90    1.70
  -2  10   1   -0.30    1.10
  -2  10   1    0.50    1.20
   2  10  -1    0.60    1.20
  -2  10   1    0.90    1.20
   2  10  -1   -0.40    1.10
   2  10  -1    0.80    1.30
  -2  10   1    2.20    1.30
   2  10  -1    1.30    1.30
   2 -10  -1    0.20    1.30
  -2 -10   1   -1.10    1.60
   2  10   0    2.00    1.30
   2  10   0    2.70    1.40
   2  10   0    2.90    1.30
  -2  10   0    1.30    1.00
  -2  10   0    2.70    1.30
   2  10   0    3.90    1.50
  -2  10   0    3.20    1.40
   2 -10   0    2.70    1.40
  -2 -10   0    5.70    1.70
   2  10   1   10.50    1.80
   2  10   1   14.00    1.90
  -2  10  -1   13.20    1.90
  -2  10  -1   10.10    1.60
  -2  10  -1   10.90    1.90
   2  10   1    9.30    1.60
   2  10   1    9.90    1.70
  -2 -10  -1   12.40    1.80
  -2 -10  -1   11.60    1.90
   2 -10   1   13.70    1.90
   2  10   2    1.70    1.20
  -2  10  -2    1.90    1.10
   2  10   2    1.70    1.20
   2  10   2    2.60    1.40
  -2  10  -2    2.50    1.20
   2  10   2    0.60    1.10
  -2  10  -2    1.80    1.20
  -2 -10  -2    2.30    1.30
   2 -10   2    1.30    1.40
  -2 -10  -2    3.60    1.30
  -3   0  15    0.50    1.10
  -3   0  15    1.40    1.40
   3   0 -15    0.20    1.00
   3   0 -15    0.60    1.20
  -3   0  14  386.26   16.00
   3   0 -14  425.36   16.20
   3   0 -14  397.66   16.10
   3   0 -14  410.06   16.30
   3   0 -14  398.86   16.50
  -3   0  14  422.16   15.60
   3   0 -14  411.76   15.80
   3   0 -13   -0.30    2.00
  -3   0  13    1.30    2.30
  -3   0  13   -1.00    1.90
   3   0 -13   -1.70    1.60
   3   0 -13    0.70    1.70
   3   0 -13    0.00    2.60
   3   0 -13    0.00    2.00
   3   0 -13   -0.10    2.10
  -3   0  12   88.39    6.90
  -3   0  12   98.09    8.00
   3   0 -12   93.89    7.30
   3   0 -12  100.89    7.50
   3   0 -12   98.39    7.20
   3   0 -12   91.49    7.50
   3   0 -12   93.99    7.00
   3   0 -12  107.29    7.90
   3   0 -11   -1.80    2.90
   3   0 -11    0.90    2.80
  -3   0  11    2.40    2.90
   3   0 -11    1.90    2.80
   3   0 -11    0.10    6.60
   3   0 -11   -1.90    2.60
  -3   0  11   -3.50    5.30
   3   0 -11    2.10    2.50
   3   0 -11   -2.60    2.70
  -3   0  10  579.64   32.10
   3   0 -10  578.34   23.60
   3   0 -10  614.34   23.60
   3   0 -10  598.54   24.30
   3   0 -10  592.44   34.20
   3   0 -10  573.54   23.80
  -3   0  10  564.54   23.40
   3   0 -10  589.44   23.80
   3   0 -10  589.74   24.10
   3   0 -10  566.24   23.20
   3   0  -9   -1.80    2.50
   3   0  -9    5.20    3.30
   3   0  -9    0.30    3.00
  -3   0   9   -1.60    2.80
   3   0  -9   -0.10    3.00
   3   0  -9    9.90    3.40
   3   0  -9    1.90    3.00
   3   0  -9    2.10    3.00
   3   0  -9   -1.50    3.80
   3   0  -8 1846.42   74.19
  -3   0   8 1947.41   72.19
  -3   0   7    5.60    3.20
   3   0  -7    1.60    2.30
  -3   0   6   49.40    6.70
   3   0  -6   56.29    8.10
  -3   0   5    0.70    1.50
   3   0  -5   -0.30    1.30
   3   0  -3    1.30    1.50
  -3   0   3    1.00    1.10
   3   0  -3   -0.60    1.00
   3   0  -2   24.10    2.90
  -3   0   2   24.40    2.60
   3   0  -1    0.00    0.90
  -3   0   1    1.00    1.00
   3   0  -1   -0.30    0.70
  -3   0   1    0.30    0.80
  -3   0   0  861.91   28.90
  -3   0   0  826.82   29.20
   3   0   0  800.22   28.60
  -3   0  -1    1.10    1.30
  -3   0  -1   -1.00    1.10
   3   0   1    0.00    1.00
   3   0   3    0.30    2.10
   3   0   3   -1.60    1.30
  -3   0  -3   -0.40    1.40
  -3   0  -3   -1.00    1.80
  -3   0  -4   20.50    4.70
   3   0   4   24.40    5.20
   3   0   4   32.00    5.10
  -3   0  -5    0.30    2.50
   3   0   5    5.90    4.70
   3   0   5   -0.20    2.00
   3   0   6  900.81   37.30
  -3   0  -6  816.52   38.70
  -3   0  -7    0.80    3.80
   3   0   7   -1.40    2.80
   3   0   8  413.46   25.20
  -3   0  -8  411.96   18.20
  -3   0  -8  412.86   18.10
  -3   0  -8  400.66   17.70
  -3   0  -8  408.26   17.80
   3   0   8  406.66   17.40
  -3   0  -8  412.96   18.20
  -3   0  -8  417.66   28.00
  -3   0  -8  422.26   17.50
   3   0   9    1.60    2.30
   3   0   9   -1.60    5.20
  -3   0  -9    1.60    3.20
  -3   0  -9    2.60    2.50
  -3   0  -9    0.90    3.70
  -3   0  -9   -3.00    2.20
  -3   0  -9    0.60    2.50
   3   0   9   -1.70    2.70
  -3   0  -9   -9.60    4.90
  -3   0  -9    1.40    2.70
  -3   0 -10  110.69   20.60
  -3   0 -10  107.69    8.20
   3   0  10  100.69   17.00
  -3   0 -10  105.89    7.80
  -3   0 -10  100.29    7.90
   3   0  10   95.39    7.20
  -3   0 -10  106.19    8.70
  -3   0 -10   97.99    8.00
   3   0  10  100.79    8.60
  -3   0 -10   91.69    7.90
  -3   0 -11    6.50    3.20
  -3   0 -11    0.70    2.40
   3   0  11    1.00    2.70
   3   0  11    1.80    2.10
  -3   0 -11    0.10    2.30
  -3   0 -11   -3.40    3.00
  -3   0 -11    1.80    2.50
  -3   0 -12  229.28   11.70
   3   0  12  237.48   12.10
  -3   0 -12  232.88   11.40
  -3   0 -12  217.28   11.30
   3   0  12  228.68   10.50
   3   0  12  229.08   11.70
  -3   0 -12  227.38   11.00
  -3   0 -12  237.48   11.40
  -3   0 -13    6.30    2.60
  -3   0 -13    1.70    1.90
  -3   0 -13    0.70    1.60
  -3   0 -13   -0.10    1.50
   3   0  13   -2.60    1.10
   3   0  13   -1.70    1.20
  -3   0 -14  106.39    5.30
  -3   0 -14  102.79    4.90
   3   1 -15   31.20    2.50
   3   1 -15   28.80    2.70
   3   1 -15   32.20    2.70
  -3  -1  15   30.30    2.40
   3  -1 -15   26.80    2.50
   3   1 -14    9.80    2.40
   3   1 -14    7.90    2.20
   3   1 -14    5.90    1.90
  -3   1  14    7.80    2.30
   3   1 -14    7.70    2.00
  -3   1  14    8.10    1.80
   3   1 -14    7.70    1.90
  -3   1  14    7.00    2.20
   3  -1 -14    2.90    2.20
   3  -1 -14    2.60    1.90
   3  -1 -14    3.20    1.50
  -3  -1  14    9.90    2.20
  -3  -1  14    5.90    2.00
   3  -1 -14    4.90    2.40
   3   1 -13  123.09    7.70
   3   1 -13  132.59    8.10
   3   1 -13  134.99    8.10
  -3   1  13  130.59    7.20
   3   1 -13  139.19    7.80
  -3   1  13  139.09    8.40
   3   1 -13  133.59    8.20
  -3  -1  13  125.29    7.50
   3  -1 -13  135.49    8.40
   3  -1 -13  138.09    8.00
   3  -1 -13  128.69    7.80
   3  -1 -13  128.09    8.20
  -3  -1  13  136.39    8.10
   3  -1 -13  132.89    7.40
   3  -1 -13  133.69    7.90
   3   1 -12   80.89    6.90
   3   1 -12   85.69    6.80
  -3   1  12   91.39    6.40
   3   1 -12   81.49    6.80
  -3   1  12   72.19    6.80
   3   1 -12   80.39    6.60
   3   1 -12   76.69    6.30
   3   1 -12   79.39    6.90
   3  -1 -12   91.79    7.00
   3  -1 -12   82.59    7.20
   3  -1 -12   90.09    7.00
  -3  -1  12   74.19    6.70
   3  -1 -12   88.19    6.80
   3  -1 -12   83.59    6.70
   3  -1 -12   83.99    7.10
  -3   1  11   13.70    3.70
   3   1 -11   14.10    3.80
   3   1 -11   14.90    3.40
   3   1 -11   13.20    3.80
   3   1 -11   12.20    3.90
   3   1 -11   19.70    4.20
   3   1 -11   16.90    3.60
   3   1 -11    7.90    6.70
  -3   1  11    6.60    8.90
   3   1 -11   15.20    3.80
  -3   1  11   15.30    3.50
   3  -1 -11   21.00    9.70
  -3  -1  11   15.30    4.10
  -3  -1  11    3.30    5.10
   3  -1 -11   12.40    3.80
   3  -1 -11    8.70    3.30
   3  -1 -11   11.50    3.50
   3  -1 -11   10.60    3.30
   3  -1 -11   11.90    3.50
   3  -1 -11   13.10    3.50
   3   1 -10  646.94   26.00
   3   1 -10  646.54   25.50
  -3   1  10  668.73   35.50
  -3   1  10  659.73   25.10
   3   1 -10  655.03   26.00
   3   1 -10  669.93   26.40
   3   1 -10  663.83   25.90
   3   1 -10  674.03   26.30
   3   1 -10  649.04   35.90
   3   1 -10  621.84   25.20
   3  -1 -10  650.03   25.50
  -3  -1  10  690.93   34.30
   3  -1 -10  634.24   25.40
   3  -1 -10  648.14   26.10
   3  -1 -10  615.04   37.00
   3  -1 -10  641.04   25.80
   3  -1 -10  659.83   25.50
   3  -1 -10  636.44   26.10
  -3  -1  10  590.24   26.40
  -3   1   9  247.68   18.10
   3   1  -9  225.78   11.90
   3   1  -9  235.28   12.40
   3   1  -9  231.78   12.30
   3   1  -9  238.58   18.10
   3   1  -9  250.07   12.50
   3   1  -9  235.28   12.40
   3   1  -9  245.98   11.80
  -3   1   9  234.38   11.60
   3   1  -9  222.38   12.00
   3  -1  -9  244.38   12.40
   3  -1  -9  219.98   12.10
   3  -1  -9  246.68   12.50
   3  -1  -9  234.88   11.90
   3  -1  -9  219.38   12.20
   3  -1  -9  243.78   11.90
   3  -1  -9  237.98   19.60
  -3  -1   9  258.17   17.30
  -3   1   8  723.83   33.30
   3   1  -8  676.93   32.60
   3  -1  -8  676.93   34.70
  -3  -1   8  689.83   31.30
  -3   1   7  275.17   16.40
   3   1  -7  277.67   16.40
   3  -1  -7  261.87   17.40
  -3  -1   7  271.57   15.20
   3   1  -6 1637.04   65.19
  -3   1   6 1877.01   65.29
   3   1  -6 1801.32   64.49
  -3  -1   6 1783.52   62.89
   3  -1  -6 1805.82   66.79
  -3   1   5   10.90    3.20
   3   1  -5    8.40    3.30
   3   1  -5   12.20    3.10
  -3   1   5   13.90    4.30
  -3  -1   5   10.70    2.60
  -3  -1   5   14.30    3.60
   3  -1  -5   12.90    3.80
  -3   1   4 1050.59   38.00
   3   1  -4 1066.69   36.40
   3   1  -4 1050.69   36.70
  -3   1   4 1016.40   38.40
  -3  -1   4 1083.19   35.50
  -3  -1   4 1013.30   35.40
   3  -1  -4  970.40   37.30
   3  -1  -4 1015.90   39.00
  -3   1   3 4536.75  149.29
   3  -1  -3 4485.15  148.49
  -3   1   1  297.57   12.20
  -3   1   1  298.27   12.80
   3  -1  -1  311.97   12.70
   3  -1  -1  303.67   12.40
  -3   1   0 2059.59   69.89
  -3  -1   0 2138.09   69.29
  -3   1  -1 1232.68   40.80
   3   1   1 1055.29   39.30
   3  -1   1 1151.28   40.10
  -3  -1  -1 1178.78   40.20
  -3   1  -2  232.68   11.60
   3   1   2  241.28   11.10
   3   1   2  243.38   12.20
  -3  -1  -2  240.78   11.40
   3  -1   2  221.98   10.90
   3  -1   2  250.67   11.30
  -3  -1  -2  227.58   11.90
   3   1   3 2770.92   93.99
   3   1   3 2687.03   92.39
  -3   1  -3 2771.52   93.49
   3  -1   3 2764.32   92.29
  -3  -1  -3 2624.84   93.89
  -3  -1  -3 2689.93   92.49
  -3   1  -4   10.70    3.50
   3   1   4    5.10    2.80
   3   1   4    4.60    3.20
  -3  -1  -4    6.90    2.90
   3  -1   4   12.20    3.40
  -3  -1  -4   11.20    3.70
   3   1   5  244.68   15.90
  -3   1  -5  248.98   15.30
   3   1   5  225.88   14.00
  -3  -1  -5  233.28   14.20
   3  -1   5  254.97   14.40
  -3  -1  -5  229.98   15.50
   3   1   6 2015.00   77.39
  -3   1  -6 2136.69   79.59
  -3  -1  -6 2157.98   80.99
   3  -1   6 2105.79   77.49
   3   1   7  430.36   24.20
  -3   1  -7  426.96   25.80
   3  -1   7  438.16   24.10
  -3  -1  -7  430.66   26.70
  -3   1  -8   22.70    3.90
   3   1   8   21.70    7.40
   3   1   8   18.30    3.40
  -3   1  -8   24.20    7.70
  -3   1  -8   19.60    4.50
   3   1   8   17.90    4.50
  -3   1  -8   21.80    4.40
  -3   1  -8   26.70    4.70
  -3   1  -8   25.20    5.30
  -3   1  -8   19.80    4.30
  -3   1  -8   11.10    3.60
   3  -1   8   27.20    5.00
  -3  -1  -8   22.60    4.70
  -3  -1  -8   24.20    9.50
   3  -1   8   20.20    6.60
  -3  -1  -8   18.40    4.60
  -3  -1  -8   30.50    4.90
  -3  -1  -8   23.20    4.50
  -3  -1  -8   20.10    5.70
  -3  -1  -8   20.80    4.40
  -3   1  -9  700.63   27.60
   3   1   9  687.53   38.00
   3   1   9  712.43   26.20
   3   1   9  671.93   28.10
  -3   1  -9  722.63   26.90
  -3   1  -9  696.13   27.50
  -3   1  -9  701.83   40.40
  -3   1  -9  713.73   27.40
  -3   1  -9  697.13   27.90
  -3   1  -9  699.93   27.80
   3  -1   9  720.53   37.40
  -3  -1  -9  703.23   27.80
  -3  -1  -9  645.94   42.20
  -3  -1  -9  684.63   27.50
  -3  -1  -9  685.43   27.10
  -3  -1  -9  671.13   27.20
   3  -1   9  666.53   26.60
  -3  -1  -9  734.83   27.20
  -3  -1  -9  685.43   26.40
  -3  -1  -9  656.33   26.90
  -3   1 -10   83.89    7.10
  -3   1 -10   88.09    7.90
  -3   1 -10   86.09    6.80
   3   1  10   74.49    7.40
  -3   1 -10   78.09   16.10
  -3   1 -10   92.79    7.50
  -3   1 -10   87.89    7.40
   3   1  10   83.89    6.20
  -3   1 -10   87.69    7.20
  -3  -1 -10   80.19    7.40
   3  -1  10   93.79   15.20
   3  -1  10   66.79    7.50
  -3  -1 -10   62.39    7.10
  -3  -1 -10   81.79    7.20
   3  -1  10   78.79    6.90
  -3  -1 -10   82.29    6.80
  -3  -1 -10   72.79    7.40
  -3  -1 -10   69.59    6.80
  -3   1 -11   -2.20    2.60
  -3   1 -11   -1.60    2.40
   3   1  11    0.50    2.30
  -3   1 -11    1.10    2.10
   3   1  11    0.20    2.70
  -3   1 -11    1.50    2.90
  -3   1 -11   -2.70    2.10
   3   1  11    0.20    1.90
  -3   1 -11    2.30    2.30
  -3  -1 -11    0.90    2.20
   3  -1  11   -1.30    2.20
  -3  -1 -11    0.60    2.50
   3  -1  11    1.20    2.80
  -3  -1 -11    3.20    2.70
  -3  -1 -11   -1.70    3.70
  -3  -1 -11   -1.50    3.30
  -3  -1 -11   -7.10    3.80
   3   1  12  129.79    6.40
  -3   1 -12  132.19    8.00
  -3   1 -12  132.59    7.60
  -3   1 -12  123.19    7.60
  -3   1 -12  127.79    7.80
   3   1  12  125.19    8.30
   3   1  12  129.79    8.40
  -3   1 -12  127.09    8.20
  -3  -1 -12  125.59    7.90
   3  -1  12  125.99    7.30
  -3  -1 -12  127.19    7.60
   3  -1  12  132.99    8.20
  -3  -1 -12  131.09    8.10
  -3   1 -13   93.79    5.60
   3   1  13   92.39    5.60
   3   1  13   85.09    5.90
  -3   1 -13   89.79    5.90
  -3   1 -13   92.59    5.70
  -3   1 -13   85.99    5.50
  -3   1 -13   94.59    5.40
   3  -1  13   93.19    6.00
  -3  -1 -13   95.29    5.80
   3  -1  13   96.29    5.20
  -3  -1 -13   97.39    5.90
   3   1  14   16.80    2.20
  -3   1 -14   10.30    1.70
  -3  -1 -14   10.20    1.60
   3  -1  14   12.40    1.90
   3   2 -14   11.10    2.30
   3   2 -14   14.90    2.60
   3   2 -14   10.90    2.20
  -3   2  14   11.60    2.20
   3   2 -14   12.00    2.10
   3   2 -14   12.30    2.20
  -3   2  14   14.00    2.60
  -3  -2  14   13.90    2.50
   3  -2 -14   14.00    2.30
  -3  -2  14   15.40    2.40
   3  -2 -14    9.80    2.20
   3   2 -13   85.39    6.10
   3   2 -13   85.09    5.80
   3   2 -13   97.39    6.50
  -3   2  13   89.09    6.50
   3   2 -13   78.99    6.20
  -3   2  13   81.09    6.20
  -3   2  13   83.69    4.90
   3   2 -13   83.49    6.20
  -3  -2  13   82.19    6.00
   3  -2 -13   91.29    6.60
   3  -2 -13   87.39    6.10
   3  -2 -13   86.19    6.00
   3  -2 -13   88.39    6.40
   3   2 -12    0.50    2.00
   3   2 -12    0.10    2.00
   3   2 -12   -1.40    1.90
   3   2 -12    0.30    1.80
   3   2 -12    0.10    1.80
  -3   2  12    3.10    2.00
  -3   2  12   -1.00    2.00
   3   2 -12    1.60    2.30
   3  -2 -12   -3.90    2.80
  -3  -2  12   -0.80    3.00
   3  -2 -12   -1.00    2.50
   3  -2 -12   -0.90    2.30
   3  -2 -12    1.10    2.10
   3   2 -11  438.06   19.00
   3   2 -11  440.16   19.00
   3   2 -11  423.66   18.70
  -3   2  11  422.06   19.00
  -3   2  11  431.46   17.30
   3   2 -11  429.76   18.50
   3   2 -11  415.76   18.80
   3   2 -11  441.46   18.20
   3   2 -11  428.96   27.90
   3  -2 -11  435.96   18.50
   3  -2 -11  434.16   19.10
  -3  -2  11  387.56   19.00
   3  -2 -11  414.56   18.20
   3  -2 -11  412.06   18.10
   3  -2 -11  395.66   17.90
   3  -2 -11  411.96   18.60
  -3  -2  11  435.86   26.10
  -3   2  10  109.89    7.10
   3   2 -10  102.59    7.70
   3   2 -10  120.39   15.30
   3   2 -10  116.29    8.40
   3   2 -10  110.49    8.10
   3   2 -10  108.49    7.60
  -3   2  10   82.29   14.60
  -3   2  10  123.19    8.40
   3   2 -10  111.29    8.10
   3   2 -10  106.49    7.90
   3  -2 -10   84.79    8.50
   3  -2 -10   91.09   17.20
  -3  -2  10  118.29   14.20
   3  -2 -10   99.39    7.80
   3  -2 -10   97.29    7.90
   3  -2 -10  103.49    7.80
   3  -2 -10  104.09    8.40
   3  -2 -10  111.19    7.70
   3   2  -9  244.98   12.10
   3   2  -9  234.98   12.50
   3   2  -9  254.37   17.70
   3   2  -9  257.67   12.80
  -3   2   9  236.38   12.50
  -3   2   9  246.98   11.40
  -3   2   9  264.07   19.80
   3   2  -9  219.48   12.10
   3   2  -9  238.58   12.40
   3   2  -9  230.08   12.20
   3  -2  -9  253.27   12.80
   3  -2  -9  239.98   12.00
   3  -2  -9  229.78   12.00
   3  -2  -9  233.98   12.50
   3  -2  -9  267.27   22.40
   3  -2  -9  220.88   12.50
  -3  -2   9  283.07   17.50
   3  -2  -9  247.48   12.70
   3  -2  -9  240.18   12.60
  -3   2   8  318.87   15.00
   3   2  -8  322.97   14.80
   3   2  -8  323.47   14.80
  -3   2   8  313.47   13.70
   3   2  -8  346.57   15.10
  -3   2   8  298.97   20.00
   3   2  -8  323.87   15.00
   3   2  -8  333.37   19.40
   3   2  -8  327.17   14.50
   3  -2  -8  320.67   22.50
   3  -2  -8  316.97   14.50
  -3  -2   8  349.87   18.50
   3  -2  -8  330.17   14.90
   3  -2  -8  331.07   14.50
  -3   2   7 3253.47  119.99
   3   2  -7 3673.73  118.59
   3  -2  -7 3292.47  123.19
  -3  -2   7 3410.66  116.69
  -3   2   6   14.10    5.90
  -3   2   6   15.30    4.60
   3   2  -6   21.40    5.00
   3   2  -6   17.70    3.90
   3  -2  -6   15.40    4.70
  -3  -2   6   24.00    4.00
  -3  -2   6   15.90    4.40
  -3   2   5 2438.66   85.39
  -3   2   5 2395.26   87.29
   3   2  -5 2407.96   82.19
   3   2  -5 2507.75   81.99
   3  -2  -5 2490.35   87.69
   3  -2  -5 2370.66   85.19
  -3   2   4   16.20    4.20
  -3   2   4   11.90    3.40
   3  -2  -4   10.30    3.40
   3  -2  -4   11.90    3.80
  -3   2   3   24.50    4.00
  -3   2   3   16.60    3.70
   3  -2  -3   25.60    4.40
  -3   2   2  247.68   11.50
  -3   2   2  249.97   12.70
   3  -2  -2  242.48   12.20
  -3   2   1 2833.72   94.39
   3   2   0   78.19    5.10
  -3   2   0   82.39    5.90
   3  -2   0   86.69    5.50
  -3  -2   0   78.99    4.60
  -3  -2   0   79.29    4.60
  -3   2  -1  800.42   29.60
  -3  -2  -1  804.42   29.10
   3  -2   1  759.62   28.60
   3   2   2   61.59    6.10
  -3   2  -2   70.99    5.70
  -3  -2  -2   70.39    6.00
   3  -2   2   72.49    5.30
  -3  -2  -2   66.09    5.70
   3   2   3  698.93   30.40
  -3   2  -3  720.63   28.70
   3   2   3  690.53   27.90
   3  -2   3  742.33   28.00
  -3  -2  -3  740.23   29.20
  -3  -2  -3  687.83   29.70
   3   2   4   21.50    4.60
   3   2   4   23.00    5.60
  -3   2  -4   21.90    4.80
  -3  -2  -4   22.70    5.30
  -3  -2  -4   19.50    4.90
   3  -2   4   19.30    4.20
   3   2   5 2543.65   92.59
  -3   2  -5 2556.54   93.69
   3   2   5 2673.73   96.49
  -3  -2  -5 2617.84   93.69
   3  -2   5 2688.13   92.29
  -3  -2  -5 2621.44   96.09
  -3   2  -6  102.19   13.40
   3   2   6  102.19   12.20
   3   2   6   78.69   11.90
   3  -2   6   93.59    9.10
  -3  -2  -6   96.09   14.40
  -3   2  -7   72.19    6.80
  -3   2  -7   78.49    7.10
   3   2   7   61.99    9.20
  -3   2  -7   79.39    7.00
  -3   2  -7   74.89    6.70
  -3   2  -7   99.19   13.80
  -3   2  -7   88.59    7.80
  -3   2  -7   71.69    6.70
   3   2   7   69.79    5.30
   3   2   7   69.99   11.40
  -3  -2  -7   75.19   14.60
  -3  -2  -7   78.09    7.20
   3  -2   7   83.39   11.60
  -3  -2  -7   76.29    6.60
  -3   2  -8   19.10    4.30
  -3   2  -8   16.90    3.80
  -3   2  -8   17.20    4.30
   3   2   8   18.60    4.40
  -3   2  -8   22.20    4.50
  -3   2  -8   20.60    7.90
   3   2   8   17.40    3.80
  -3   2  -8   22.60    4.40
  -3   2  -8   24.50    4.60
   3   2   8   20.10    3.10
  -3   2  -8   26.10    4.70
  -3  -2  -8   16.60    4.30
   3  -2   8   21.80    6.80
  -3  -2  -8   13.50    4.30
   3  -2   8   17.80    6.40
  -3  -2  -8   23.00    4.40
  -3  -2  -8   22.50    4.20
   3   2   9  665.13   26.70
  -3   2  -9  615.14   37.40
  -3   2  -9  651.23   26.70
  -3   2  -9  667.23   26.70
  -3   2  -9  646.44   26.20
   3   2   9  671.33   27.10
  -3   2  -9  666.03   26.50
   3   2   9  659.83   24.20
  -3   2  -9  648.54   25.30
  -3   2  -9  705.43   27.00
  -3   2  -9  668.13   26.30
  -3  -2  -9  645.34   25.60
   3  -2   9  638.04   25.70
  -3  -2  -9  646.24   26.30
   3  -2   9  633.14   34.90
  -3  -2  -9  644.04   26.00
  -3  -2  -9  683.23   26.10
  -3   2 -10  414.66   31.10
  -3   2 -10  487.75   20.70
  -3   2 -10  487.65   20.50
  -3   2 -10  486.25   19.50
  -3   2 -10  509.35   21.10
  -3   2 -10  488.95   20.70
  -3   2 -10  483.95   20.40
   3   2  10  477.15   20.90
   3   2  10  490.65   18.20
   3   2  10  475.55   21.10
   3  -2  10  457.35   29.50
  -3  -2 -10  496.95   20.40
  -3  -2 -10  471.55   19.50
  -3  -2 -10  434.66   20.10
  -3  -2 -10  455.95   19.90
   3  -2  10  470.25   19.80
  -3   2 -11    4.00    2.50
  -3   2 -11    4.50    2.60
   3   2  11    3.30    1.80
  -3   2 -11    4.30    2.70
   3   2  11    4.40    3.10
   3   2  11    3.60    2.50
  -3   2 -11    3.90    2.70
  -3   2 -11    6.10    2.80
  -3   2 -11    2.20    2.50
  -3  -2 -11    3.50    2.60
   3  -2  11    0.70    2.70
  -3  -2 -11    2.90    2.80
   3  -2  11    3.30    2.80
  -3  -2 -11    1.00    2.20
  -3   2 -12    0.30    1.70
   3   2  12    0.10    1.70
  -3   2 -12   -1.00    1.50
   3   2  12    2.50    2.30
  -3   2 -12   -0.90    1.70
  -3   2 -12   -0.10    2.20
   3   2  12    3.80    3.10
  -3   2 -12   -1.20    1.80
  -3   2 -12    0.60    1.90
  -3  -2 -12    0.40    1.60
   3  -2  12   -0.20    1.50
  -3  -2 -12    1.30    2.50
   3  -2  12   -1.50    2.40
  -3  -2 -12   -2.10    2.50
  -3   2 -13    6.90    1.90
  -3   2 -13    5.70    2.10
  -3   2 -13    7.10    1.90
  -3   2 -13    9.70    2.40
  -3   2 -13    6.20    1.90
   3   2  13    4.80    2.10
   3   2  13    6.80    2.00
  -3  -2 -13    7.60    2.10
   3  -2  13    6.60    1.70
  -3  -2 -13    8.90    2.00
  -3   2 -14    1.90    1.20
  -3   3  14    1.50    1.70
  -3   3  14    0.40    1.70
   3   3 -14    0.00    1.20
   3   3 -14    2.40    1.40
   3   3 -14   -0.10    1.20
   3   3 -14    0.10    1.20
   3  -3 -14    1.50    1.40
  -3  -3  14   -0.80    1.40
   3  -3 -14    1.70    1.30
  -3  -3  14    1.20    1.80
   3   3 -13  156.48    8.10
   3   3 -13  140.69    7.90
  -3   3  13  134.79    7.80
   3   3 -13  146.09    7.90
   3   3 -13  149.39    8.00
  -3   3  13  148.59    8.20
   3   3 -13  146.39    7.00
   3  -3 -13  147.79    7.80
  -3  -3  13  132.19    7.70
   3  -3 -13  136.19    7.50
   3   3 -12   58.49    4.90
   3   3 -12   53.29    5.80
  -3   3  12   45.30    5.20
   3   3 -12   56.79    5.30
   3   3 -12   60.89    5.50
   3   3 -12   56.79    6.10
  -3   3  12   45.00    5.30
   3   3 -12   44.80    5.20
  -3  -3  12   51.39    5.90
   3  -3 -12   59.39    5.30
   3  -3 -12   54.49    5.70
   3   3 -11   98.09    7.50
  -3   3  11  110.69    7.90
   3   3 -11  108.49    7.70
   3   3 -11  105.19    7.70
  -3   3  11   93.69    7.70
   3   3 -11  105.89    7.80
   3   3 -11  109.69    7.80
  -3   3  11  109.49    6.00
   3   3 -11  103.69    7.10
   3  -3 -11   84.69    7.60
  -3  -3  11  112.29   14.40
   3  -3 -11  105.09    7.40
   3  -3 -11  106.99    7.60
   3   3 -10   54.19    6.20
   3   3 -10   57.39    6.40
  -3   3  10   60.29    7.00
   3   3 -10   46.60    5.90
   3   3 -10   59.69    6.70
   3   3 -10   61.99    6.10
   3   3 -10   52.39    5.90
  -3   3  10   52.69    4.50
   3   3 -10   43.90    8.90
   3  -3 -10   48.10    5.90
   3  -3 -10   57.09    6.10
   3  -3 -10   60.99    6.50
  -3  -3  10   58.19   10.10
   3  -3 -10   51.09    5.90
  -3   3   9   32.00    3.70
   3   3  -9   23.60    6.40
  -3   3   9   31.50    5.20
   3   3  -9   37.60    5.50
   3   3  -9   32.40    4.50
   3   3  -9   30.90    4.70
   3   3  -9   35.80    5.20
   3   3  -9   26.60    4.50
   3   3  -9   27.00    4.40
   3  -3  -9   24.80    4.50
  -3  -3   9   26.80    6.70
   3  -3  -9   32.80    5.30
   3  -3  -9   26.70    4.30
   3  -3  -9   29.90    4.90
   3   3  -8  291.17   14.30
   3   3  -8  289.57   17.70
   3   3  -8  300.67   14.20
  -3   3   8  307.97   14.40
   3   3  -8  291.97   14.40
  -3   3   8  301.37   12.60
   3   3  -8  290.27   14.20
   3   3  -8  306.97   13.70
   3   3  -8  312.87   14.30
   3  -3  -8  308.07   14.60
   3  -3  -8  311.27   14.20
  -3  -3   8  318.17   17.20
   3  -3  -8  326.87   25.00
   3  -3  -8  308.57   13.90
   3  -3  -8  289.87   13.60
   3   3  -7 1209.38   44.30
  -3   3   7 1041.00   47.60
   3   3  -7 1142.59   41.40
   3   3  -7 1116.99   40.90
  -3   3   7 1158.98   39.40
   3  -3  -7 1116.99   50.89
   3  -3  -7 1130.49   40.80
  -3  -3   7 1212.18   43.40
   3   3  -6  476.75   20.50
   3   3  -6  498.95   20.20
  -3   3   6  463.05   26.50
  -3   3   6  483.05   24.30
   3  -3  -6  460.95   24.60
  -3  -3   6  456.55   19.10
   3  -3  -6  455.35   25.70
  -3   3   5    6.10    3.80
  -3   3   5    5.00    4.00
   3  -3  -5   10.70    4.50
   3  -3  -5   12.10    4.80
  -3   3   4    9.10    4.10
  -3   3   4    7.70    3.80
   3  -3  -4    7.30    3.50
   3  -3  -4    9.60    3.80
  -3   3   3 2382.36   80.59
  -3   3   3 2106.49   77.19
   3  -3  -3 2171.18   78.89
   3  -3  -3 2275.57   78.79
  -3   3   2  370.36   18.00
   3  -3  -2  342.27   16.70
   3   3  -1  186.48    8.30
  -3   3   1  161.48   10.50
   3  -3  -1  176.58   10.10
   3   3   0 3396.26  116.69
  -3   3   0 3784.92  118.49
   3   3   0 3473.15  117.19
  -3  -3   0 3218.28  115.59
  -3  -3   0 3565.54  115.89
   3  -3   0 3554.04  117.09
  -3   3  -1 1111.99   41.20
  -3   3  -1 1088.49   44.10
   3   3   1 1099.29   41.60
   3  -3   1 1130.19   40.40
  -3  -3  -1 1109.99   40.70
   3   3   2    2.60    2.50
  -3   3  -2    6.40    2.60
   3  -3   2    2.00    1.80
  -3  -3  -2    4.80    2.60
   3   3   3  844.72   36.30
  -3   3  -3  826.92   33.10
   3  -3   3  825.82   32.60
  -3  -3  -3  862.61   34.50
  -3   3  -4 2814.82   97.09
   3   3   4 2797.72  101.09
  -3  -3  -4 2730.83   98.29
   3  -3   4 2727.63   95.89
   3   3   5  137.19   13.80
  -3   3  -5  158.98   11.90
   3  -3   5  154.08   11.00
  -3  -3  -5  130.29   12.00
  -3   3  -6  885.11   32.60
  -3   3  -6  878.11   32.80
   3   3   6  901.51   33.30
  -3   3  -6  894.11   39.30
  -3   3  -6  880.71   32.50
   3   3   6  892.61   44.00
  -3   3  -6  888.71   32.80
  -3  -3  -6  851.61   40.10
   3  -3   6  954.70   38.70
  -3  -3  -6  818.72   30.60
   3   3   7 1202.58   41.00
  -3   3  -7 1227.18   44.30
  -3   3  -7 1196.58   43.60
  -3   3  -7 1231.98   43.80
  -3   3  -7 1252.97   44.30
  -3   3  -7 1223.78   44.00
   3   3   7 1220.78   44.60
   3   3   7 1203.58   44.10
  -3   3  -7 1196.68   43.70
  -3   3  -7 1227.28   52.49
   3  -3   7 1239.58   51.39
  -3  -3  -7 1268.87   43.90
  -3  -3  -7 1259.97   43.80
  -3  -3  -7 1131.89   41.10
  -3   3  -8  228.58   12.00
  -3   3  -8  209.48   18.00
  -3   3  -8  209.28   11.50
   3   3   8  218.78    9.00
   3   3   8  223.78   12.50
  -3   3  -8  219.68   11.70
  -3   3  -8  213.68   11.90
  -3   3  -8  220.38   12.00
   3   3   8  230.18   12.00
  -3   3  -8  231.48   12.20
  -3  -3  -8  216.88   11.70
  -3  -3  -8  221.48   11.70
   3  -3   8  226.88   17.20
  -3  -3  -8  197.18   12.40
  -3   3  -9  171.58   10.30
  -3   3  -9  152.68    9.90
  -3   3  -9  177.38   10.40
  -3   3  -9  172.08   10.10
   3   3   9  178.18   10.40
  -3   3  -9  174.78   17.70
  -3   3  -9  151.88   10.00
  -3   3  -9  152.18    9.90
   3   3   9  159.58   10.40
  -3   3  -9  167.48   10.20
   3  -3   9  166.68   15.70
  -3  -3  -9  139.39   10.10
  -3  -3  -9  173.58    9.80
   3  -3   9  165.68   10.40
  -3  -3  -9  171.48    9.90
  -3   3 -10  145.59    8.30
  -3   3 -10  138.89    8.90
   3   3  10  128.09    8.50
  -3   3 -10  145.99    9.10
   3   3  10  129.69    9.40
   3   3  10  151.18    9.40
  -3   3 -10  143.89    9.00
  -3   3 -10  131.69    8.90
  -3   3 -10  140.49    9.00
  -3   3 -10  159.48    9.60
   3  -3  10  122.09   16.00
  -3  -3 -10  144.09    8.70
   3  -3  10  131.29    9.00
  -3  -3 -10  136.79    9.40
  -3  -3 -10  144.39    8.80
  -3   3 -11   14.10    3.00
   3   3  11   15.70    3.50
   3   3  11   20.20    3.50
  -3   3 -11   16.60    3.60
  -3   3 -11   18.40    3.60
   3   3  11   18.00    4.00
  -3   3 -11   19.80    3.60
  -3   3 -11   14.00    3.10
  -3  -3 -11   16.10    3.20
   3  -3  11   13.60    3.30
   3  -3  11   14.40    3.20
  -3  -3 -11   14.60    3.20
  -3  -3 -11   27.10    4.60
  -3   3 -12   14.40    2.60
  -3   3 -12    8.90    2.30
   3   3  12   18.90    3.40
  -3   3 -12   14.70    2.70
   3   3  12    9.30    2.60
  -3   3 -12   14.20    2.60
  -3   3 -12   11.80    2.60
   3   3  12    9.80    3.40
   3  -3  12   17.40    3.20
  -3  -3 -12   16.10    2.80
  -3  -3 -12   12.20    2.60
   3  -3  12   15.60    2.80
  -3   3 -13   89.79    5.20
  -3   3 -13   94.49    5.10
  -3   3 -13   99.19    5.40
  -3   3 -13   93.69    5.20
   3   3  13  105.39    5.90
  -3  -3 -13   96.89    5.30
   3  -3  13   89.19    4.90
   3   4 -14  190.38    7.30
  -3   4  14  156.18    7.40
   3   4 -14  186.78    7.10
   3  -4 -14  167.48    7.10
   3   4 -13   16.30    2.60
  -3   4  13   16.20    2.70
   3   4 -13   15.90    2.40
   3   4 -13   17.20    2.70
  -3   4  13   15.90    2.70
   3   4 -13   19.40    2.60
  -3  -4  13   22.00    3.40
   3  -4 -13   11.90    2.20
   3  -4 -13   18.00    2.60
   3   4 -12  116.59    7.30
  -3   4  12  111.89    7.10
   3   4 -12  107.19    7.00
  -3   4  12  108.99    7.20
   3   4 -12  115.09    7.10
   3   4 -12  108.99    6.60
   3   4 -12  105.99    6.90
   3   4 -12  122.99    7.20
   3  -4 -12  112.29    6.90
   3  -4 -12  118.29    7.10
   3   4 -11   28.40    3.90
   3   4 -11   27.20    4.10
  -3   4  11   33.90    5.00
   3   4 -11   33.60    4.70
   3   4 -11   34.50    4.70
   3   4 -11   34.10    3.90
  -3   4  11   38.70    5.00
   3   4 -11   42.70    5.00
   3  -4 -11   31.50    4.40
   3  -4 -11   34.80    4.70
   3  -4 -11   30.60    4.40
  -3   4  10  223.28   12.40
   3   4 -10  238.88   12.20
   3   4 -10  243.98   12.20
   3   4 -10  232.28   12.00
   3   4 -10  235.08   12.20
   3   4 -10  223.48   11.80
   3   4 -10  225.18   11.00
  -3   4  10  237.68   12.10
   3  -4 -10  243.18   11.70
  -3  -4  10  237.98   16.20
   3  -4 -10  210.58   11.30
   3  -4 -10  227.18   11.80
   3   4  -9   98.09    7.40
   3   4  -9   98.09    8.20
   3   4  -9   91.59    7.40
   3   4  -9   99.29    7.60
   3   4  -9  107.39   10.90
   3   4  -9   94.89    7.50
   3   4  -9   82.09    7.00
  -3   4   9   91.29    7.30
  -3   4   9  102.79    7.70
   3   4  -9   86.09    7.20
   3  -4  -9  110.19    7.80
   3  -4  -9   98.59    7.30
   3  -4  -9   90.49    7.40
  -3  -4   9  100.49   10.10
   3   4  -8  626.44   25.60
   3   4  -8  607.44   25.40
  -3   4   8  691.03   26.30
   3   4  -8  665.13   25.70
   3   4  -8  642.74   25.70
   3   4  -8  666.43   29.40
   3   4  -8  656.63   25.70
   3   4  -8  675.33   26.00
   3   4  -8  633.44   24.70
  -3   4   8  657.83   25.70
   3  -4  -8  633.74   25.10
   3  -4  -8  671.03   25.80
   3  -4  -8  664.63   25.30
  -3  -4   8  651.83   28.60
   3   4  -7  177.58   10.90
   3   4  -7  178.88   10.10
   3   4  -7  175.68    9.90
   3   4  -7  181.88   10.30
   3   4  -7  181.28   10.10
  -3   4   7  178.38   10.40
   3   4  -7  190.88   10.20
   3   4  -7  178.88   11.20
  -3   4   7  193.08   10.20
   3   4  -7  189.48   10.50
   3  -4  -7  172.48    8.20
   3  -4  -7  184.58   10.20
  -3  -4   7  179.48   10.90
   3  -4  -7  176.28   10.50
  -3   4   6    4.30    6.00
  -3   4   6    4.20    2.70
   3   4  -6    6.40    3.40
  -3   4   6    9.00    3.30
   3   4  -6    8.50    3.00
  -3   4   6    5.70    2.90
   3   4  -6    7.30    3.30
   3  -4  -6   12.00    6.80
   3  -4  -6    6.50    3.10
   3  -4  -6   11.30    2.80
  -3   4   5  201.08   16.40
   3  -4  -5  186.88   14.60
  -3   4   4 1427.36   58.19
  -3   4   3  708.73   32.50
   3  -4  -3  678.93   30.60
   3   4  -2 1447.76   52.59
  -3   4   2 1587.04   59.39
   3   4  -2 1569.94   52.79
   3  -4  -2 1548.45   57.39
   3   4  -1   35.30    5.40
   3   4  -1   42.90    5.30
  -3   4   1   40.60    6.90
  -3  -4   1   33.50    4.60
  -3  -4   1   35.70    4.40
   3  -4  -1   45.20    6.90
   3   4   0  258.67   15.60
  -3   4   0  305.97   16.10
   3   4   0  291.37   15.10
  -3  -4   0  261.97   18.50
  -3  -4   0  302.37   14.20
   3  -4   0  315.87   15.40
   3   4   1   14.90    4.10
  -3   4  -1   11.50    3.50
   3  -4   1   19.30    4.40
  -3  -4  -1   20.10    4.50
  -3   4  -2 1817.22   66.99
   3   4   2 1852.81   69.59
   3  -4   2 1831.52   65.89
  -3  -4  -2 1906.01   67.89
   3   4   3    7.30    3.80
  -3   4  -3   -1.10    1.60
   3  -4   3    1.50    2.20
  -3  -4  -3    0.40    2.60
   3   4   4  139.09   14.00
  -3   4  -4  162.78   11.70
  -3  -4  -4  163.28   13.50
   3  -4   4  144.19   10.80
  -3   4  -5   77.09    7.40
  -3   4  -5   64.69    6.30
  -3   4  -5   61.79    6.30
   3   4   5   66.09    6.30
   3   4   5   68.89    6.60
  -3   4  -5   70.59    6.80
   3   4   5   66.19    6.80
  -3   4  -5   75.29   10.50
  -3   4  -5   81.69    8.10
  -3  -4  -5   74.09   11.50
   3  -4   5   58.39    8.90
  -3  -4  -5   72.79    5.70
  -3   4  -6  285.87   13.70
  -3   4  -6  289.57   14.30
   3   4   6  316.47   25.60
   3   4   6  292.37   13.90
   3   4   6  305.77   14.30
  -3   4  -6  313.47   14.20
  -3   4  -6  305.27   14.30
  -3   4  -6  295.17   14.00
  -3   4  -6  320.37   14.60
   3   4   6  288.17   14.20
   3   4   6  294.77   14.60
  -3   4  -6  298.37   14.10
   3  -4   6  322.67   18.70
  -3  -4  -6  290.27   22.10
  -3  -4  -6  297.17   14.00
  -3  -4  -6  281.17   12.50
  -3   4  -7    2.00    2.80
  -3   4  -7    0.80    2.40
  -3   4  -7    2.90    2.70
  -3   4  -7    2.90    3.10
  -3   4  -7    0.90    2.40
   3   4   7    0.60    3.10
   3   4   7    7.60    3.50
  -3   4  -7   -0.80    3.10
  -3   4  -7    3.10    4.10
   3   4   7    1.10    2.30
   3   4   7    1.60    2.60
  -3  -4  -7    1.90    2.20
  -3  -4  -7    3.20    2.60
   3  -4   7    4.30    3.80
  -3  -4  -7    4.20    2.80
   3   4   8  507.05   21.30
  -3   4  -8  539.65   22.70
  -3   4  -8  542.65   22.50
  -3   4  -8  546.65   22.50
  -3   4  -8  536.75   22.30
   3   4   8  538.25   23.10
   3   4   8  556.54   22.90
  -3   4  -8  504.75   29.90
  -3   4  -8  534.35   22.30
  -3   4  -8  547.05   22.40
  -3  -4  -8  559.44   22.50
   3  -4   8  554.44   29.80
  -3  -4  -8  562.54   22.30
  -3   4  -9   17.20    3.50
   3   4   9   20.40    4.00
   3   4   9   25.00    4.60
  -3   4  -9   24.70    4.20
  -3   4  -9   30.50    4.90
  -3   4  -9   17.20    3.80
  -3   4  -9   24.50    4.50
   3   4   9   19.80    4.00
  -3   4  -9   21.40    4.20
  -3   4  -9   13.20   13.10
   3  -4   9   24.00    7.60
  -3  -4  -9   25.20    4.30
   3  -4   9   32.40    6.80
  -3  -4  -9   24.00    4.30
  -3   4 -10   10.20    3.20
  -3   4 -10    9.40    2.90
   3   4  10    8.80    3.00
  -3   4 -10    9.40    3.10
  -3   4 -10    5.80    2.50
   3   4  10    5.30    3.10
  -3   4 -10    4.20    2.40
   3   4  10   11.00    3.10
  -3   4 -10    6.60    2.50
  -3  -4 -10    8.50    2.80
  -3  -4 -10   10.80    3.10
   3  -4  10   12.20    3.50
  -3   4 -11  106.09    6.90
   3   4  11  107.89    7.20
  -3   4 -11  107.09    7.00
   3   4  11  110.09    7.50
  -3   4 -11  114.69    7.10
  -3   4 -11  110.79    7.00
   3   4  11  100.09    6.40
  -3   4 -11  108.69    6.90
   3  -4  11  103.89    6.80
  -3  -4 -11  112.19    6.80
  -3  -4 -11  107.19    6.90
  -3   4 -12  119.19    6.50
  -3   4 -12  116.29    6.50
  -3   4 -12  116.99    6.50
  -3   4 -12  120.59    6.50
   3   4  12  119.09    6.80
  -3   4 -12  122.39    6.50
  -3  -4 -12  113.99    6.30
  -3  -4 -12  120.99    6.30
   3  -4  12  122.79    6.40
   3  -4  12  119.09    6.30
  -3   4 -13   49.50    3.20
  -3   4 -13   55.79    3.40
  -3   4 -13   45.00    3.10
   3   4  13   56.99    3.70
  -3  -4 -13   51.29    3.30
   3  -4  13   55.19    3.20
   3   5 -13   53.09    3.70
  -3   5  13   56.49    3.70
   3   5 -13   56.29    3.60
   3   5 -13   64.69    3.80
  -3   5  13   64.29    4.10
   3  -5 -13   64.39    4.00
   3   5 -12   68.79    4.90
   3   5 -12   74.59    4.90
   3   5 -12   71.89    5.00
   3   5 -12   69.49    4.60
   3   5 -12   57.99    4.40
  -3   5  12   69.89    5.10
  -3   5  12   73.49    5.10
   3  -5 -12   58.89    4.70
   3  -5 -12   75.59    5.20
  -3   5  11   61.69    5.40
   3   5 -11   70.79    5.60
   3   5 -11   67.99    5.30
   3   5 -11   59.99    5.00
   3   5 -11   65.79    5.40
  -3   5  11   71.29    5.60
   3   5 -11   64.19    5.20
   3  -5 -11   63.09    5.10
   3  -5 -11   59.39    5.70
   3  -5 -11   61.69    5.30
  -3   5  10   82.49    7.00
   3   5 -10   99.89    6.80
   3   5 -10   97.59    7.00
   3   5 -10   92.79    7.00
   3   5 -10   96.49    7.10
   3   5 -10  103.29    6.90
  -3   5  10   93.39    6.90
   3  -5 -10   86.29    6.80
   3  -5 -10   82.89    6.80
   3  -5 -10   93.69    7.10
   3   5  -9  502.55   20.20
   3   5  -9  501.45   20.40
  -3   5   9  491.25   20.80
   3   5  -9  487.85   20.10
   3   5  -9  509.85   20.60
   3   5  -9  454.35   19.70
  -3   5   9  472.65   20.10
   3   5  -9  506.45   20.40
   3  -5  -9  506.85   20.70
  -3  -5   9  498.75   24.00
   3  -5  -9  475.25   19.90
   3  -5  -9  464.55   19.50
   3   5  -8   31.40    4.60
   3   5  -8   27.70    4.60
   3   5  -8   19.50    5.10
   3   5  -8   32.10    4.80
  -3   5   8   28.90    5.50
   3   5  -8   22.70    4.00
  -3   5   8   23.60    4.30
   3   5  -8   26.20    4.50
   3   5  -8   26.80    4.50
  -3   5   8   24.90    4.80
   3  -5  -8   31.50    4.60
   3  -5  -8   36.00    5.10
   3  -5  -8   20.60    2.80
  -3  -5   8   20.30    4.90
   3  -5  -8   26.60    4.60
   3   5  -7    6.40    3.20
  -3   5   7    8.90    4.10
   3   5  -7   13.80    3.90
  -3   5   7    7.60    3.80
   3   5  -7   11.70    4.10
  -3   5   7    4.70    3.30
   3   5  -7    8.60    3.40
  -3   5   7    6.70    2.90
   3   5  -7    6.20    3.30
   3   5  -7   11.90    3.70
   3  -5  -7    9.20    2.50
   3  -5  -7   10.10    3.30
  -3  -5   7   10.30    4.00
  -3   5   6  122.09   17.60
  -3   5   6  163.98   10.50
   3   5  -6  126.49    9.20
  -3   5   6  166.88    9.40
  -3   5   6  150.48    9.40
   3   5  -6  160.28    9.30
  -3   5   6  161.88    9.70
  -3   5   6  152.88    9.30
   3   5  -6  147.29    9.40
   3   5  -6  150.68    9.50
   3   5  -6  168.98    9.40
   3   5  -6  150.28    9.50
   3  -5  -6  152.88    8.00
   3  -5  -6  129.69   17.90
   3  -5  -6  159.88    9.50
  -3   5   5  306.77   15.40
  -3   5   5  335.77   15.00
   3   5  -5  336.47   15.10
  -3   5   5  326.97   14.50
   3   5  -5  311.27   14.60
  -3   5   5  379.06   25.10
   3   5  -5  331.87   14.50
   3   5  -5  320.67   14.60
  -3   5   5  322.87   14.60
   3   5  -5  345.97   15.10
  -3   5   5  305.07   14.60
   3  -5  -5  327.87   22.00
   3  -5  -5  324.47   14.80
   3  -5  -5  304.57   13.40
  -3   5   4  177.18   10.00
   3   5  -4  174.78   11.80
  -3   5   4  175.68   16.30
  -3   5   4  180.18    9.70
  -3   5   4  184.38   10.10
  -3   5   4  171.28    9.90
   3   5  -4  208.18   10.70
   3  -5  -4  187.28   15.20
   3  -5  -4  166.98    9.20
  -3   5   3  322.47   21.60
   3   5  -3  357.16   15.90
   3   5  -3  323.67   15.90
   3   5  -2  441.06   20.20
  -3   5   2  477.75   25.50
  -3  -5   2  433.26   18.80
   3   5  -1    2.20    2.20
  -3   5   1    5.40    3.50
  -3  -5   1    1.40    2.20
   3  -5  -1    2.50    3.00
   3   5   0 1857.71   70.29
  -3   5   0 1872.01   71.49
   3  -5   0 1910.31   69.99
  -3  -5   0 1916.31   68.49
   3   5   1  162.58   13.00
  -3   5  -1  155.98   12.20
  -3  -5  -1  157.48   11.60
   3  -5   1  158.08   11.50
   3   5   2  512.15   28.00
  -3   5  -2  517.05   25.20
   3  -5   2  508.45   24.20
  -3  -5  -2  507.85   26.00
   3   5   3  944.51   35.40
   3   5   3  912.11   34.80
   3   5   3  964.40   35.30
  -3   5  -3  952.60   34.90
   3   5   3 1000.90   45.80
  -3   5  -3  908.71   34.80
  -3   5  -3  969.50   34.90
  -3   5  -3 1008.90   40.90
   3   5   3  946.21   35.20
  -3   5  -3  954.80   35.60
   3   5   3  954.60   35.90
   3   5   3  962.20   35.70
  -3   5  -3  983.60   35.50
   3  -5   3  988.20   39.90
  -3  -5  -3 1004.20   43.40
  -3   5  -4 1485.85   51.89
  -3   5  -4 1384.16   51.49
   3   5   4 1405.76   51.69
  -3   5  -4 1487.35   52.59
   3   5   4 1480.55   52.29
   3   5   4 1447.76   51.79
  -3   5  -4 1501.35   52.29
  -3   5  -4 1492.25   51.69
   3   5   4 1518.85   53.09
   3   5   4 1617.84   66.19
  -3   5  -4 1436.36   57.79
   3   5   4 1505.55   52.29
  -3   5  -4 1484.95   51.99
   3   5   4 1471.35   52.29
  -3  -5  -4 1592.74   62.59
   3  -5   4 1589.44   58.29
  -3  -5  -4 1389.46   50.99
  -3   5  -5   86.39    7.20
   3   5   5   97.29    8.20
   3   5   5  110.79    8.50
   3   5   5   93.39    7.60
  -3   5  -5   94.09    7.30
  -3   5  -5  109.79    8.00
  -3   5  -5  100.69   10.40
  -3   5  -5   97.59    7.60
   3   5   5  101.69    7.70
   3   5   5   97.59    7.80
  -3   5  -5  100.89    7.30
   3   5   5   98.59   17.10
   3   5   5  106.69    7.70
   3   5   5   96.19    7.70
  -3   5  -5   92.19    8.00
  -3  -5  -5  106.19   15.60
   3  -5   5   98.89   10.20
  -3  -5  -5  102.99    7.00
  -3  -5  -5  103.29    8.80
  -3   5  -6  211.98   16.20
   3   5   6  217.68   28.30
  -3   5  -6  218.38   11.60
  -3   5  -6  226.88   11.60
  -3   5  -6  234.18   11.80
   3   5   6  216.88   11.80
   3   5   6  190.58   11.40
  -3   5  -6  212.88   11.40
  -3   5  -6  210.98   10.80
  -3   5  -6  231.08   12.00
   3   5   6  196.98   11.50
   3   5   6  223.68   12.10
   3   5   6  198.18   11.40
   3   5   6  195.78   11.60
  -3  -5  -6  209.28   11.60
   3  -5   6  198.18   15.40
  -3  -5  -6  223.18   10.40
  -3  -5  -6  211.58   21.50
  -3   5  -7   15.80    4.40
   3   5   7   11.90    3.60
   3   5   7   12.30    3.20
  -3   5  -7   14.40    3.70
   3   5   7   15.10    3.80
  -3   5  -7   12.40    3.60
  -3   5  -7   10.30    5.70
  -3   5  -7   17.40    3.80
  -3   5  -7   11.10    3.50
  -3   5  -7   19.90    4.30
   3   5   7    9.70    3.80
  -3   5  -7   18.90    3.90
  -3  -5  -7   15.90    4.20
  -3  -5  -7    8.20    2.50
   3  -5   7   11.60    5.40
  -3  -5  -7    9.30    3.00
   3   5   8   -1.80    3.20
  -3   5  -8    2.10    2.40
   3   5   8    2.60    2.30
  -3   5  -8   -1.30    2.40
   3   5   8    1.90    2.50
  -3   5  -8    0.20    2.30
  -3   5  -8    6.30    3.10
  -3   5  -8   -2.50    2.30
  -3   5  -8    0.60    2.30
  -3  -5  -8    2.20    3.00
  -3  -5  -8    2.60    2.40
  -3  -5  -8   -2.40    1.90
   3  -5   8   -0.20    4.80
   3   5   9   76.69    6.80
  -3   5  -9   62.89    5.70
  -3   5  -9   67.09    6.20
  -3   5  -9   71.79    6.20
   3   5   9   63.79    6.10
  -3   5  -9   68.19    5.90
   3   5   9   76.39    6.10
  -3   5  -9   67.69    5.90
  -3   5  -9   67.89    5.90
  -3  -5  -9   70.19    6.00
  -3  -5  -9   64.69    5.80
  -3  -5  -9   66.19    6.10
  -3   5 -10  155.88    8.20
   3   5  10  121.19    8.60
  -3   5 -10  156.98    8.40
  -3   5 -10  150.58    8.40
  -3   5 -10  143.09    8.20
  -3   5 -10  156.48    8.30
  -3   5 -10  130.79    7.80
   3   5  10  137.69    8.40
   3   5  10  147.09    8.70
  -3  -5 -10  153.58    8.40
  -3  -5 -10  144.19    8.30
   3  -5  10  149.19    8.60
  -3   5 -11    1.80    1.60
   3   5  11    4.20    2.60
  -3   5 -11    1.90    1.70
  -3   5 -11    1.70    1.40
  -3   5 -11   -1.70    1.70
  -3   5 -11    1.40    1.60
   3   5  11    1.90    1.70
   3  -5  11   -4.30    2.00
  -3  -5 -11    1.40    1.80
  -3  -5 -11    1.20    1.80
   3   5  12    4.40    1.60
  -3   5 -12    8.10    1.70
  -3   5 -12    3.50    1.30
  -3   5 -12    2.90    1.40
  -3   5 -12    2.40    1.30
   3  -5  12    5.10    1.60
  -3  -5 -12    9.10    1.90
  -3  -5 -12    8.80    1.80
   3   6 -12   10.40    1.80
   3   6 -12    7.70    1.80
   3   6 -12    6.90    1.80
  -3   6  12    8.90    1.90
  -3   6  12    7.80    2.00
   3  -6 -12    6.10    1.80
   3   6 -11  125.49    6.50
   3   6 -11  135.79    7.00
   3   6 -11  136.79    6.80
  -3   6  11  146.59    7.50
   3   6 -11  127.79    6.70
  -3   6  11  129.29    6.80
   3  -6 -11  123.79    6.60
   3  -6 -11  142.29    7.40
  -3   6  10   22.80    3.50
   3   6 -10   31.70    3.80
   3   6 -10   28.30    3.70
   3   6 -10   26.00    3.60
  -3   6  10   29.30    3.80
   3   6 -10   23.50    3.50
   3  -6 -10   28.30    3.90
   3  -6 -10   19.50    3.30
   3   6  -9   62.59    5.70
   3   6  -9   66.19    5.80
   3   6  -9   65.29    5.70
  -3   6   9   65.09    5.70
  -3   6   9   63.99    5.90
   3   6  -9   61.29    5.60
   3   6  -9   63.99    5.50
   3  -6  -9   62.09    5.50
   3  -6  -9   69.49    5.90
  -3   6   8   18.90    4.30
   3   6  -8   11.80    3.10
  -3   6   8   16.10    3.60
   3   6  -8   20.70    3.90
   3   6  -8   15.60    3.40
   3   6  -8   14.30    3.40
  -3   6   8   22.40    4.20
   3   6  -8   12.00    3.20
  -3   6   8   13.10    3.40
   3  -6  -8   14.50    3.50
   3  -6  -8   12.40    2.20
   3  -6  -8   13.10    3.30
   3   6  -7   27.00    4.70
  -3   6   7   37.50    5.20
   3   6  -7   28.30    4.20
   3   6  -7   21.40    4.30
   3   6  -7   29.90    4.50
  -3   6   7   28.50    4.50
   3   6  -7   28.60    4.70
  -3   6   7   30.80    5.40
   3   6  -7   33.00    4.90
  -3   6   7   32.20    4.60
   3  -6  -7   34.10    5.10
   3  -6  -7   29.60    3.70
   3   6  -6   76.49    7.40
  -3   6   6   82.59    6.70
   3   6  -6   74.29    6.80
  -3   6   6   96.19    8.00
   3   6  -6   72.49    6.80
   3   6  -6   75.79    7.00
   3   6  -6   71.19    6.40
  -3   6   6   68.79    9.30
   3   6  -6   75.39    6.80
  -3   6   6   88.09    7.00
  -3   6   6   82.59    7.00
   3  -6  -6   81.29    6.90
   3  -6  -6   74.89    5.60
   3   6  -5  344.87   15.70
  -3   6   5  341.67   15.70
  -3   6   5  351.36   15.70
   3   6  -5  331.67   15.40
   3   6  -5  345.57   15.50
   3   6  -5  305.97   14.70
  -3   6   5  302.67   26.70
  -3   6   5  338.97   16.10
  -3   6   5  326.17   15.00
  -3   6   5  331.57   15.10
  -3   6   5  329.17   15.30
   3   6  -5  341.17   15.30
   3   6  -5  338.27   14.80
   3  -6  -5  339.37   14.20
   3  -6  -5  336.87   15.40
   3  -6  -5  323.97   24.60
   3   6  -4   59.09    6.10
   3   6  -4   53.79    7.50
   3   6  -4   44.30    6.00
  -3   6   4   57.99    6.10
   3   6  -4   46.20    5.50
  -3   6   4   57.39   13.60
   3   6  -4   54.99    6.30
  -3   6   4   52.29    5.90
   3   6  -4   36.80    5.70
  -3   6   4   47.00    5.70
  -3   6   4   65.19    6.70
  -3   6   4   44.40    5.40
   3   6  -4   44.10    5.80
  -3   6   4   42.20    5.60
   3   6  -4   46.10    5.60
   3  -6  -4   49.99    6.20
   3  -6  -4   55.59    5.50
   3  -6  -4   54.69   11.40
  -3   6   3    2.20    2.90
   3   6  -3    8.70    3.70
  -3   6   3    9.00    3.30
  -3   6   3    4.20    5.50
  -3   6   3    5.90    3.10
  -3   6   3    5.50    3.30
   3   6  -3    6.60    3.30
  -3   6   3    2.20    2.70
  -3   6   3    6.60    3.40
   3   6  -3    3.90    2.60
   3   6  -3   15.40    4.20
   3   6  -3    9.60    3.20
   3   6  -3   15.10    3.50
   3   6  -3    5.90    3.70
   3  -6  -3    1.10    4.10
   3  -6  -3    0.70    4.10
   3  -6  -3    1.00    3.20
  -3  -6   3   10.40    3.70
   3   6  -2   27.20    4.60
   3   6  -2   26.00    4.90
   3   6  -2   14.30    3.30
  -3   6   2   21.30    4.20
   3   6  -2   21.50    4.60
   3   6  -2   14.20    3.50
  -3   6   2   15.20    3.90
  -3   6   2   13.60    3.70
  -3   6   2   11.00    3.70
   3   6  -2   25.50    4.40
  -3   6   2   20.50    5.00
  -3   6   2   27.10    5.00
   3   6  -2   19.30    5.00
  -3   6   2   20.30    4.00
   3  -6  -2   21.40    6.20
  -3  -6   2   16.10    4.80
   3  -6  -2   15.50    4.80
  -3   6   1 1030.90   38.40
   3   6  -1  976.70   38.20
  -3   6   1 1116.99   39.80
  -3   6   1 1068.19   38.70
   3   6  -1 1076.29   39.70
  -3   6   1 1124.99   39.50
  -3   6   1 1092.29   38.70
   3   6  -1 1057.39   38.50
   3   6  -1 1071.39   38.70
   3   6  -1 1057.69   44.80
   3   6  -1 1084.09   39.00
   3   6  -1  961.30   37.90
  -3   6   1 1115.99   48.60
  -3   6   1 1001.40   38.00
   3   6  -1 1126.39   38.90
  -3   6   1 1080.19   38.90
  -3  -6   1 1104.29   43.30
   3  -6  -1 1125.29   46.90
   3   6   0  235.78   11.80
  -3   6   0  243.18   12.00
   3   6   0  234.28   11.90
  -3   6   0  241.18   11.80
  -3   6   0  223.28   11.80
   3   6   0  257.57   17.40
   3   6   0  234.08   11.90
  -3   6   0  225.78   17.20
  -3   6   0  240.18   11.80
   3   6   0  216.28   12.10
   3   6   0  227.48   12.10
   3   6   0  208.88   12.40
   3   6   0  236.48   12.60
  -3   6   0  227.68   12.20
  -3   6   0  248.28   12.40
   3  -6   0  274.67   17.50
  -3  -6   0  240.28   15.80
   3   6   1  355.36   15.80
   3   6   1  344.67   16.30
  -3   6  -1  354.26   21.80
  -3   6  -1  356.16   16.20
   3   6   1  358.56   16.00
  -3   6  -1  359.16   16.50
   3   6   1  364.76   16.10
  -3   6  -1  364.26   15.60
  -3   6  -1  335.57   15.50
   3   6   1  319.47   15.90
   3   6   1  367.16   16.20
  -3   6  -1  316.07   15.50
  -3   6  -1  349.96   15.70
  -3   6  -1  362.26   15.80
   3   6   1  366.66   15.80
   3   6   1  335.17   22.10
   3  -6   1  390.56   21.50
  -3  -6  -1  370.26   21.30
  -3   6  -2  237.98   12.50
  -3   6  -2  252.47   12.90
   3   6   2  252.37   12.40
   3   6   2  243.18   12.50
  -3   6  -2  253.77   12.30
  -3   6  -2  248.48   12.10
  -3   6  -2  213.48   12.10
   3   6   2  247.78   12.70
   3   6   2  243.08   12.30
   3   6   2  224.28   12.40
   3   6   2  254.97   12.40
   3   6   2  233.48   19.10
   3   6   2  244.38   12.90
  -3   6  -2  239.58   17.00
  -3   6  -2  237.38   11.80
   3  -6   2  232.98   16.10
  -3  -6  -2  262.47   18.30
   3   6   3  661.23   26.30
  -3   6  -3  716.83   27.00
  -3   6  -3  667.03   32.40
  -3   6  -3  629.44   25.60
  -3   6  -3  708.93   26.00
   3   6   3  664.73   26.50
   3   6   3  660.73   37.10
  -3   6  -3  663.53   25.90
  -3   6  -3  634.44   25.20
   3   6   3  620.34   25.50
  -3   6  -3  695.63   26.40
   3   6   3  673.83   26.10
   3   6   3  643.24   25.70
   3   6   3  656.73   26.10
   3   6   3  684.93   27.10
  -3  -6  -3  724.83   35.60
   3  -6   3  682.73   32.10
  -3  -6  -3  597.84   25.40
   3   6   4   22.70    9.00
   3   6   4   31.00    5.60
  -3   6  -4   33.20    5.10
   3   6   4   26.80    4.30
  -3   6  -4   41.00    5.50
  -3   6  -4   25.00    4.20
  -3   6  -4   29.50    7.80
  -3   6  -4   24.20    4.10
  -3   6  -4   31.90    4.70
   3   6   4   25.80    4.40
  -3   6  -4   34.30    5.00
   3   6   4   24.80    4.60
   3   6   4   22.00    4.20
  -3   6  -4   32.30    5.40
   3   6   4   27.20    4.30
   3   6   4   32.90    5.10
  -3  -6  -4   36.50    9.80
  -3  -6  -4   30.80    4.60
   3  -6   4   22.20    6.90
  -3   6  -5  193.08   10.50
   3   6   5  188.58   11.00
   3   6   5  199.98   10.90
  -3   6  -5  205.38   10.60
   3   6   5  138.79   22.50
  -3   6  -5  162.88   10.20
   3   6   5  178.08   10.40
  -3   6  -5  200.88   10.90
   3   6   5  192.38   11.10
  -3   6  -5  176.48    9.80
  -3   6  -5  145.19   14.00
   3   6   5  174.28   10.70
  -3   6  -5  195.88   10.70
   3   6   5  169.28   10.10
  -3  -6  -5  158.98   10.70
  -3  -6  -5  152.98   19.90
   3  -6   5  175.38   14.90
  -3  -6  -5  183.08    9.70
   3   6   6   40.40    5.30
   3   6   6   38.70    5.40
   3   6   6   43.50    5.80
   3   6   6   36.80    5.20
  -3   6  -6   44.70    5.60
  -3   6  -6   36.20    5.20
  -3   6  -6   41.80    5.40
  -3   6  -6   35.00    4.60
   3   6   6   32.10    4.90
  -3   6  -6   36.10    4.90
  -3   6  -6   41.70    5.50
  -3   6  -6   44.50    9.50
   3   6   6   36.20    5.20
   3  -6   6   39.50    9.00
  -3  -6  -6   37.50    5.50
  -3  -6  -6   41.70    4.70
  -3  -6  -6   32.80    4.70
  -3   6  -7   44.70    5.10
   3   6   7   52.19    5.80
  -3   6  -7   59.59    6.40
   3   6   7   57.49    6.60
   3   6   7   58.69    5.70
  -3   6  -7   45.60    5.40
   3   6   7   49.60    6.00
  -3   6  -7   49.70    5.50
  -3   6  -7   48.20    5.10
  -3   6  -7   54.99    6.00
   3   6   7   40.40    6.90
   3  -6   7   38.60    8.70
  -3  -6  -7   51.89    4.90
  -3  -6  -7   58.69    6.00
  -3  -6  -7   60.79    7.00
   3   6   8    3.60    2.50
  -3   6  -8    6.70    2.50
  -3   6  -8    6.20    2.70
   3   6   8    4.40    2.90
  -3   6  -8    5.60    2.60
  -3   6  -8    5.70    2.60
  -3   6  -8    3.30    2.40
  -3  -6  -8    1.20    3.00
  -3  -6  -8    6.60    1.80
  -3  -6  -8    6.50    2.80
  -3   6  -9   75.09    5.50
  -3   6  -9   76.89    5.90
  -3   6  -9   66.49    5.40
  -3   6  -9   65.59    5.40
   3   6   9   69.19    5.90
  -3   6  -9   78.49    5.80
   3   6   9   70.79    5.60
  -3  -6  -9   67.19    6.10
  -3  -6  -9   78.69    5.90
   3  -6   9   70.19    6.90
  -3  -6  -9   65.39    5.30
  -3   6 -10   69.79    4.60
  -3   6 -10   59.79    4.60
  -3   6 -10   62.59    4.70
  -3   6 -10   71.79    4.90
   3   6  10   62.89    4.80
   3   6  10   53.09    4.80
  -3   6 -10   64.19    4.60
   3  -6  10   69.19    5.40
  -3  -6 -10   66.99    5.00
  -3  -6 -10   70.79    5.10
  -3   6 -11  314.57   11.70
  -3   6 -11  296.67   11.80
  -3   6 -11  302.47   11.90
   3   6  11  321.67   12.30
  -3   6 -11  309.57   11.90
  -3  -6 -11  295.87   11.90
   3  -6  11  295.07   11.60
  -3   7  11    8.00    1.80
   3  -7 -11    8.00    1.90
  -3   7  10    0.00    1.50
   3   7 -10   -1.40    1.60
  -3   7  10   -1.20    1.80
   3   7 -10    0.90    1.70
   3   7 -10   -2.10    1.70
   3  -7 -10    0.00    1.70
   3  -7 -10    2.40    1.90
   3   7  -9  138.79    7.20
   3   7  -9  134.99    7.10
   3   7  -9  155.78    7.50
  -3   7   9  139.59    7.80
  -3   7   9  133.59    7.40
   3   7  -9  133.99    7.30
   3  -7  -9  144.09    7.60
   3  -7  -9  139.29    7.70
   3   7  -8  106.89    7.00
  -3   7   8  108.79    7.30
   3   7  -8  113.29    6.90
   3   7  -8  113.39    7.00
  -3   7   8  109.99    7.00
   3   7  -8  119.69    7.00
  -3   7   8  117.09    7.70
   3  -7  -8  106.19    7.00
   3  -7  -8  114.59    7.20
   3   7  -7   17.50    3.50
  -3   7   7   17.30    3.60
   3   7  -7   26.70    4.00
  -3   7   7   22.60    4.00
   3   7  -7   17.60    3.30
   3   7  -7   22.00    3.50
  -3   7   7   20.70    3.80
   3   7  -7   17.30    3.50
  -3   7   7   14.40    3.40
   3  -7  -7   16.00    2.50
   3  -7  -7   17.10    3.60
   3  -7  -7   10.60    3.00
  -3   7   6  149.39    8.40
   3   7  -6  134.29    8.30
   3   7  -6  133.19    8.50
   3   7  -6  129.09    8.40
  -3   7   6  141.59    9.00
  -3   7   6  133.59    8.50
   3   7  -6  133.79    8.30
   3   7  -6  134.49    7.80
  -3   7   6  125.99    8.40
  -3   7   6  139.99    9.00
   3  -7  -6  134.99    8.50
   3  -7  -6  133.89    7.30
  -3   7   5  382.46   15.90
   3   7  -5  354.66   15.80
  -3   7   5  366.06   16.20
   3   7  -5  296.97   15.10
  -3   7   5  363.56   15.90
   3   7  -5  352.66   15.20
   3   7  -5  305.97   14.40
  -3   7   5  357.16   15.50
   3   7  -5  321.97   15.70
  -3   7   5  377.56   16.60
   3   7  -5  350.96   15.20
   3  -7  -5  345.77   15.50
   3  -7  -5  367.96   14.60
  -3  -7   5  295.67   17.50
  -3   7   4  -10.40    8.10
   3   7  -4   -0.60    2.50
   3   7  -4   -4.80    4.60
   3   7  -4    0.60    2.30
   3   7  -4   -1.10    2.50
  -3   7   4    3.00    2.80
  -3   7   4    1.00    2.40
   3   7  -4    4.70    4.00
  -3   7   4    3.80    3.00
  -3   7   4    0.00    2.10
   3   7  -4    1.10    2.80
  -3   7   4    4.50    2.70
  -3   7   4    0.40    2.90
   3   7  -4   -0.40    2.90
   3  -7  -4   -1.80    3.20
   3  -7  -4    4.60    2.90
   3  -7  -4    3.20    7.60
  -3  -7   4   -1.20    3.70
  -3   7   3  586.44   37.30
  -3   7   3  666.83   25.80
  -3   7   3  682.23   26.20
  -3   7   3  697.13   26.30
  -3   7   3  694.43   26.30
   3   7  -3  656.23   25.60
   3   7  -3  670.53   26.20
  -3   7   3  703.43   27.10
   3   7  -3  653.83   25.30
   3   7  -3  592.14   29.20
   3   7  -3  638.44   25.20
   3   7  -3  653.23   26.60
  -3   7   3  701.93   26.70
   3   7  -3  665.13   25.70
  -3  -7   3  631.74   29.50
   3  -7  -3  614.84   35.70
   3  -7  -3  660.33   25.00
  -3   7   2  208.88   11.10
   3   7  -2  199.58   10.70
   3   7  -2  202.98   15.00
   3   7  -2  213.48   11.80
  -3   7   2  216.28   11.10
  -3   7   2  198.38   11.40
  -3   7   2  214.28   11.40
   3   7  -2  205.28   11.40
  -3   7   2  201.18   11.00
   3   7  -2  209.58   10.90
   3   7  -2  206.98   11.20
   3   7  -2  214.48   11.10
  -3   7   2  187.38   18.60
  -3   7   2  206.18   11.60
  -3  -7   2  210.78   14.90
   3  -7  -2  179.18   17.30
   3  -7  -2  188.98   10.60
  -3   7   1   99.59    8.00
   3   7  -1   88.49   12.60
  -3   7   1   89.89   14.90
  -3   7   1   92.69    7.00
  -3   7   1  101.29    7.10
   3   7  -1   87.49    7.40
   3   7  -1  103.39    8.00
   3   7  -1  100.19    7.20
   3   7  -1  102.59    8.00
  -3   7   1   85.49    7.40
   3   7  -1   89.99    7.90
  -3   7   1   83.49    7.10
  -3   7   1   81.89    7.70
   3   7  -1  104.19    7.30
  -3   7   1   83.59    7.30
  -3  -7   1   93.29   12.30
   3  -7  -1   86.79    7.70
   3  -7  -1   83.19   13.40
  -3   7   0   54.29    6.30
   3   7   0   42.70    5.30
  -3   7   0   35.60    9.80
   3   7   0   61.89    6.40
   3   7   0   41.50    5.00
   3   7   0   36.50    5.00
   3   7   0   36.40    8.80
  -3   7   0   56.79    6.50
  -3   7   0   39.10    5.20
  -3   7   0   54.49    6.20
   3   7   0   57.69    6.40
  -3   7   0   54.29    5.90
   3   7   0   46.30    5.80
  -3   7   0   52.69    5.90
   3   7   0   48.60    5.80
  -3   7   0   63.39    6.50
  -3  -7   0   49.70    9.80
   3  -7   0   49.10   10.00
   3   7   1  421.76   18.20
  -3   7  -1  407.76   17.50
  -3   7  -1  421.36   18.40
  -3   7  -1  408.16   17.60
  -3   7  -1  445.16   19.00
  -3   7  -1  425.96   18.00
  -3   7  -1  417.16   17.50
   3   7   1  426.66   18.60
   3   7   1  414.46   18.00
  -3   7  -1  410.76   18.00
   3   7   1  392.96   17.50
   3   7   1  391.86   17.50
  -3   7  -1  409.36   25.40
   3   7   1  433.66   19.10
   3   7   1  393.16   17.70
   3   7   1  392.76   26.30
   3  -7   1  391.86   24.40
  -3  -7  -1  409.06   24.90
  -3   7  -2   18.30    6.70
   3   7   2   20.00    4.00
   3   7   2   22.70    4.50
  -3   7  -2   22.60    4.20
  -3   7  -2   19.40    3.90
  -3   7  -2   17.90    3.60
   3   7   2   16.30    4.00
  -3   7  -2   16.30    3.70
   3   7   2   11.30    7.00
  -3   7  -2   15.90    3.90
   3   7   2   18.90    4.10
   3   7   2   21.20    5.00
   3   7   2   24.90    4.30
   3   7   2   26.30    4.80
  -3   7  -2   22.00    3.90
  -3  -7  -2   19.50    7.70
  -3  -7  -2   27.50    5.40
   3  -7   2   17.90    7.10
  -3   7  -3 1206.38   43.70
   3   7   3 1267.47   44.40
  -3   7  -3 1236.18   44.20
   3   7   3 1264.37   44.80
   3   7   3 1237.18   43.50
   3   7   3 1243.28   43.80
  -3   7  -3 1249.88   43.60
  -3   7  -3 1192.58   42.90
  -3   7  -3 1165.78   42.50
  -3   7  -3 1234.38   43.30
   3   7   3 1193.08   43.70
   3   7   3 1127.89   57.09
   3   7   3 1111.99   42.20
  -3   7  -3 1112.59   51.09
  -3  -7  -3 1180.78   42.50
   3  -7   3 1143.39   51.29
  -3  -7  -3 1173.68   55.09
  -3   7  -4   33.80    4.70
   3   7   4   38.40    5.40
   3   7   4   34.90    4.70
   3   7   4   39.50    5.60
   3   7   4   42.50    5.90
  -3   7  -4   39.80    5.20
  -3   7  -4   30.70   12.10
   3   7   4   42.30    5.20
  -3   7  -4   38.50    4.70
  -3   7  -4   36.70    5.10
  -3   7  -4   38.20    4.90
  -3   7  -4   36.50    5.00
  -3  -7  -4   50.39   12.50
   3  -7   4   48.50   10.40
  -3  -7  -4   38.50    4.70
   3   7   5  204.48   11.00
   3   7   5  235.48   12.40
  -3   7  -5  220.28   11.50
   3   7   5  220.88   11.80
  -3   7  -5  220.48   10.90
  -3   7  -5  214.88   11.40
  -3   7  -5  233.48   12.10
  -3   7  -5  218.28   11.40
   3   7   5  218.78   11.60
   3   7   5  213.68   11.30
  -3  -7  -5  231.28   12.00
   3  -7   5  192.28   18.40
  -3  -7  -5  224.88   10.80
  -3   7  -6   86.69    6.60
   3   7   6   88.69    6.90
  -3   7  -6   72.89    6.40
  -3   7  -6   84.99    6.90
   3   7   6   89.29    6.80
   3   7   6   79.29    6.50
  -3   7  -6   90.79    7.00
   3   7   6   78.89    6.90
  -3   7  -6   87.19    6.60
   3   7   6   87.59    6.80
  -3   7  -6   76.59    5.70
  -3  -7  -6   97.39    7.20
  -3  -7  -6   86.79    6.10
  -3   7  -7  219.68   10.30
  -3   7  -7  247.28   11.80
  -3   7  -7  255.07   11.60
  -3   7  -7  247.18   11.10
  -3   7  -7  247.78   11.70
   3   7   7  220.68   11.00
   3   7   7  251.07   12.20
   3   7   7  232.28   11.70
  -3   7  -7  257.77   11.70
  -3  -7  -7  254.57   12.10
  -3  -7  -7  247.48   10.10
  -3   7  -8   17.20    2.90
  -3   7  -8   18.40    3.20
   3   7   8   15.20    3.10
   3   7   8   16.20    2.90
  -3   7  -8   17.60    2.70
  -3   7  -8   17.70    3.00
  -3   7  -8   18.00    2.90
  -3  -7  -8   18.30    3.20
  -3  -7  -8   16.30    3.00
  -3   7  -9   -3.20    1.90
   3   7   9    0.60    2.00
   3   7   9    0.90    1.40
  -3   7  -9    0.10    1.30
  -3   7  -9   -0.90    1.50
  -3   7  -9   -0.10    1.40
  -3   7  -9    0.50    1.20
  -3  -7  -9    1.20    2.10
  -3  -7  -9    0.00    1.60
   3  -7   9   -4.90    2.50
   3   7  10   19.30    2.30
  -3   7 -10   27.50    2.60
  -3   7 -10   25.50    2.50
  -3   7 -10   27.00    2.60
  -3  -7 -10   22.30    2.80
  -3   8   9   45.80    3.60
   3  -8  -9   44.90    3.60
   3  -8  -9   42.80    3.60
  -3   8   8  176.88    8.30
   3   8  -8  171.88    7.50
  -3   8   8  165.38    7.60
   3   8  -8  154.58    7.30
   3   8  -8  161.48    7.30
   3  -8  -8  176.78    8.20
   3  -8  -8  152.78    7.60
  -3   8   7    9.50    2.50
   3   8  -7    7.10    2.20
   3   8  -7    9.40    2.30
  -3   8   7    5.00    2.20
   3   8  -7    7.30    2.40
  -3   8   7    7.10    2.60
   3  -8  -7    6.40    2.50
   3  -8  -7    5.40    2.20
  -3   8   6    6.80    2.60
  -3   8   6    3.40    2.00
   3   8  -6    4.90    2.10
   3   8  -6    3.50    2.30
  -3   8   6    4.50    2.50
  -3   8   6    4.50    2.30
   3   8  -6    8.40    2.60
   3   8  -6    4.10    2.20
   3  -8  -6    1.10    1.90
   3  -8  -6    9.50    3.10
   3  -8  -6    6.40    1.80
   3   8  -5    0.80    2.50
   3   8  -5   -0.60    1.70
  -3   8   5    0.70    1.90
  -3   8   5    0.50    2.20
  -3   8   5    2.60    2.30
   3   8  -5    2.10    2.50
   3   8  -5    0.60    1.90
   3   8  -5   -0.70    1.70
  -3   8   5    1.30    2.00
  -3   8   5    3.90    2.50
   3  -8  -5    0.90    3.40
   3  -8  -5    2.10    2.30
   3  -8  -5   -1.10    1.90
   3   8  -4  271.87   12.10
  -3   8   4  278.17   12.60
   3   8  -4  265.97   12.70
  -3   8   4  261.77   13.10
   3   8  -4  276.67   12.10
  -3   8   4  276.07   12.80
   3   8  -4  258.67   13.10
  -3   8   4  276.87   12.90
  -3   8   4  262.77   13.10
   3   8  -4  282.77   12.50
   3  -8  -4  277.87   11.90
  -3   8   3   18.50    3.80
   3   8  -3   15.20    3.40
  -3   8   3   14.20    3.60
   3   8  -3   11.90    3.40
  -3   8   3   10.50    3.00
   3   8  -3   10.00    2.90
  -3   8   3   19.60    3.50
  -3   8   3   17.60    3.80
   3   8  -3   13.10    3.30
   3   8  -3   15.90    3.60
   3   8  -3   12.40    3.10
   3  -8  -3   15.60    3.20
   3   8  -2  525.95   20.20
  -3   8   2  511.95   20.30
  -3   8   2  528.35   20.40
  -3   8   2  513.65   21.00
  -3   8   2  450.95   20.40
   3   8  -2  463.75   19.30
   3   8  -2  507.05   21.00
   3   8  -2  473.85   19.70
   3   8  -2  478.85   20.20
  -3   8   2  461.05   20.00
   3   8  -2  490.55   19.30
   3  -8  -2  469.35   19.00
   3   8  -1  131.09    8.50
  -3   8   1  134.59    8.80
   3   8  -1  132.89    8.20
  -3   8   1  134.89    8.70
   3   8  -1  110.79    7.80
   3   8  -1  129.89    8.10
   3   8  -1  124.19    8.70
   3   8  -1  113.29    8.20
  -3   8   1  132.89    8.20
  -3   8   1  136.39    8.30
  -3   8   1  130.79    8.20
   3  -8  -1  126.19    7.80
   3   8   0   15.90    3.50
  -3   8   0   28.40    4.60
   3   8   0   22.40    4.00
   3   8   0   10.30    3.00
  -3   8   0   14.90    3.40
   3   8   0   14.60    3.20
  -3   8   0   29.20    4.50
   3   8   0   19.00    3.60
   3   8   0   14.30    3.30
  -3   8   0   15.50    3.20
  -3   8   0   28.90    4.50
   3  -8   0   12.70    4.00
  -3   8  -1    1.40    2.00
  -3   8  -1    7.70    2.60
  -3   8  -1    1.70    3.70
   3   8   1    2.90    2.40
   3   8   1   10.50    3.10
  -3   8  -1    3.20    2.40
  -3   8  -1    4.70    2.50
  -3   8  -1    4.90    2.30
   3   8   1    6.90    2.70
   3   8   1    5.00    2.30
   3   8   1    6.30    2.90
  -3  -8  -1    4.10    3.90
   3  -8   1   13.80    4.20
   3   8   2  461.85   18.80
   3   8   2  455.05   18.50
   3   8   2  452.95   19.50
   3   8   2  438.46   18.80
   3   8   2  469.85   19.00
  -3   8  -2  429.46   18.30
  -3   8  -2  455.95   18.90
  -3   8  -2  445.76   18.30
  -3   8  -2  427.36   17.70
  -3   8  -2  439.86   19.00
  -3   8  -2  431.06   17.80
  -3  -8  -2  400.96   17.90
   3  -8   2  429.76   18.20
  -3  -8  -2  434.66   18.00
   3   8   3  383.56   16.70
   3   8   3  354.06   16.20
  -3   8  -3  399.46   17.30
  -3   8  -3  391.26   16.00
  -3   8  -3  378.96   16.70
   3   8   3  379.86   17.00
   3   8   3  412.36   17.20
  -3   8  -3  372.16   15.70
  -3   8  -3  393.26   16.40
  -3   8  -3  411.16   16.70
  -3  -8  -3  392.46   16.50
  -3  -8  -3  385.86   16.00
   3   8   4  152.88    9.10
  -3   8  -4  161.18    9.00
  -3   8  -4  161.58    8.40
  -3   8  -4  161.88    8.80
  -3   8  -4  143.69    8.30
  -3   8  -4  152.18    7.80
   3   8   4  147.89    8.40
  -3   8  -4  147.39    9.00
   3   8   4  148.49    9.00
   3   8   4  169.18    9.70
   3   8   4  167.68    9.00
  -3  -8  -4  158.88    8.80
  -3  -8  -4  165.18    8.30
  -3   8  -5    1.40    1.90
  -3   8  -5    1.00    1.60
   3   8   5    4.10    2.20
  -3   8  -5    4.40    2.10
   3   8   5    1.10    2.00
  -3   8  -5   -0.10    2.20
   3   8   5    6.80    2.50
   3   8   5    1.70    2.00
   3   8   5    5.30    2.20
  -3   8  -5    1.60    1.80
  -3  -8  -5    2.10    2.50
  -3  -8  -5    5.40    2.20
  -3   8  -6    9.20    2.30
   3   8   6    3.80    1.80
   3   8   6    3.10    2.40
   3   8   6    1.40    3.00
  -3   8  -6    4.70    1.80
  -3   8  -6    5.60    2.00
   3   8   6    3.80    1.90
  -3   8  -6    3.10    2.30
  -3   8  -6    5.90    2.00
  -3  -8  -6    3.80    1.80
  -3  -8  -6    6.10    2.20
  -3   8  -7    1.30    1.60
   3   8   7    1.10    1.40
  -3   8  -7    0.20    1.30
  -3   8  -7    0.80    1.50
  -3   8  -7    0.50    1.30
   3   8   7   -2.60    1.60
  -3  -8  -7    3.20    1.80
  -3  -8  -7   -1.60    1.60
  -3   8  -8  145.89    6.50
  -3   8  -8  136.29    6.50
   3   8   8  139.29    6.70
  -3   8  -8  139.89    6.30
   3   8   8  132.89    6.50
  -3   8  -8  139.59    6.40
  -3  -8  -8  143.29    6.40
  -3  -8  -8  147.19    6.80
  -3   9   7   -1.50    1.10
   3  -9  -7    1.70    1.40
   3   9  -6   57.19    3.80
  -3   9   6   53.99    3.80
  -3   9   6   58.29    4.10
   3   9  -6   51.79    3.80
   3  -9  -6   58.89    4.10
  -3   9   5   44.20    3.90
   3   9  -5   46.80    3.50
  -3   9   5   53.89    4.00
  -3   9   5   44.20    3.80
   3   9  -5   37.50    3.70
  -3   9   5   32.40    3.40
   3   9  -5   48.70    3.80
  -3   9   5   40.40    3.80
   3  -9  -5   41.40    3.80
   3  -9  -5   47.30    3.20
   3   9  -4   29.40    3.30
   3   9  -4   38.30    3.50
  -3   9   4   27.20    3.30
  -3   9   4   26.60    3.50
  -3   9   4   24.90    3.00
  -3   9   4   35.00    3.80
   3   9  -4   32.60    3.50
  -3   9   4   22.30    3.00
   3   9  -4   29.20    3.40
   3  -9  -4   33.40    3.20
   3  -9  -4   27.10    3.30
  -3   9   3   13.40    2.80
  -3   9   3    8.20    2.20
   3   9  -3   10.10    2.10
   3   9  -3   14.10    2.60
   3   9  -3   11.70    2.60
  -3   9   3   11.40    2.60
   3   9  -3   14.70    3.00
  -3   9   3   13.40    2.60
  -3   9   3   14.10    2.60
   3  -9  -3   11.90    2.20
   3  -9  -3   11.60    2.50
   3   9  -2  125.69    6.90
  -3   9   2  129.99    7.40
  -3   9   2  130.79    7.60
  -3   9   2  137.49    7.40
  -3   9   2  132.99    7.10
   3   9  -2  126.59    6.90
   3   9  -2  123.89    7.20
   3   9  -2  132.49    7.20
   3   9  -2  126.39    7.60
  -3   9   2  139.59    7.30
   3  -9  -2  135.19    6.80
   3  -9  -2  129.69    6.90
   3   9  -1   19.20    3.20
   3   9  -1   16.00    2.70
  -3   9   1    9.90    2.50
   3   9  -1   18.90    3.20
  -3   9   1   14.50    3.00
  -3   9   1   15.80    2.90
  -3   9   1   14.00    2.80
   3   9  -1   15.50    3.10
  -3   9   1   11.60    2.70
   3   9  -1   14.80    2.80
  -3  -9   1   12.20    3.80
   3  -9  -1   16.30    2.90
   3  -9  -1   16.20    2.90
   3   9   0   90.59    5.80
  -3   9   0   98.89    6.10
   3   9   0   82.89    5.70
   3   9   0   88.19    6.40
  -3   9   0   86.99    6.00
   3   9   0   87.99    6.00
  -3   9   0   92.99    5.80
  -3   9   0   78.19    5.60
  -3   9   0   87.09    6.20
   3   9   0   92.79    6.00
   3  -9   0   85.59    5.60
  -3  -9   0  106.29    6.60
   3  -9   0   89.99    5.80
   3   9   1  152.28    7.80
   3   9   1  151.28    8.10
  -3   9  -1  142.39    7.70
   3   9   1  147.09    7.90
  -3   9  -1  148.49    7.60
  -3   9  -1  145.49    8.10
   3   9   1  136.69    7.60
   3   9   1  146.19    8.30
  -3   9  -1  142.19    7.90
  -3   9  -1  154.68    8.00
   3  -9   1  151.58    7.50
  -3  -9  -1  153.78    7.70
  -3   9  -2   -0.50    1.40
   3   9   2    0.80    1.60
  -3   9  -2    1.30    1.50
  -3   9  -2   -0.30    1.60
   3   9   2    0.10    1.70
   3   9   2   -0.70    1.20
   3   9   2   -1.20    1.50
  -3   9  -2    0.90    1.50
  -3   9  -2   -1.30    1.70
   3   9   2    2.20    1.70
  -3  -9  -2    2.10    2.10
   3  -9   2    0.80    2.10
   3   9   3    3.60    1.90
   3   9   3    8.20    2.30
   3   9   3    8.00    2.10
   3   9   3    6.10    2.20
   3   9   3    3.60    1.80
  -3   9  -3    5.60    2.00
  -3   9  -3    4.00    1.70
  -3   9  -3    4.50    2.10
  -3   9  -3    7.90    2.00
   3  -9   3   11.00    2.70
  -3  -9  -3    4.60    1.90
   3   9   4  124.99    7.00
   3   9   4  123.29    6.30
  -3   9  -4  124.49    6.30
   3   9   4  133.59    6.70
  -3   9  -4  124.49    6.80
   3   9   4  121.59    6.70
  -3   9  -4  126.69    6.70
  -3   9  -4  133.79    6.70
   3  -9   4  135.19    6.80
  -3  -9  -4  136.49    6.20
  -3  -9  -4  124.19    6.40
  -3   9  -5    0.30    1.20
   3   9   5    1.30    1.60
  -3   9  -5    0.60    1.30
  -3   9  -5    1.60    1.50
   3   9   5    1.70    1.30
   3   9   5   -1.40    1.30
  -3   9  -5    1.10    1.20
   3  -9   5   -1.90    1.90
  -3  -9  -5    3.30    2.10
  -3  -9  -5    2.10    1.40
  -3  -9  -5   -0.50    1.50
   3   9   6   40.20    3.10
  -3   9  -6   46.60    3.10
  -3   9  -6   45.00    3.10
   3   9   6   37.20    3.10
  -3   9  -6   41.50    3.10
  -3  -9  -6   46.60    3.40
  -3  10   3    1.60    1.20
   3  10  -3    2.40    1.30
   3  10  -3   -0.40    1.10
   3 -10  -3    4.80    1.10
  -3  10   2    3.10    1.20
   3  10  -2    3.70    1.20
   3  10  -2    3.90    1.30
  -3  10   2    1.80    1.30
   3  10  -2    0.70    1.20
  -3  10   2    2.50    1.40
   3 -10  -2    1.00    1.10
   3  10  -1   41.50    2.90
  -3  10   1   32.70    3.00
  -3  10   1   35.50    3.00
   3  10  -1   38.90    2.90
  -3  10   1   30.70    2.80
   3  10  -1   40.00    3.10
   3  10  -1   37.00    3.00
  -3 -10   1   41.90    4.00
   3 -10  -1   36.70    2.70
   3  10   0   20.60    2.50
   3  10   0   30.00    2.50
  -3  10   0   30.80    2.70
   3  10   0   27.30    2.60
   3  10   0   31.10    2.80
  -3  10   0   31.70    2.60
  -3 -10   0   23.80    2.50
   3 -10   0   30.10    2.60
   3  10   1   98.79    5.00
  -3  10  -1  110.09    5.50
  -3  10  -1  109.29    5.40
   3  10   1  113.59    5.30
   3  10   1  108.09    5.20
   3  10   1  109.19    5.60
  -3  10  -1  115.29    5.20
   3 -10   1  113.39    5.00
  -3 -10  -1  112.09    5.10
   3 -10   1  115.49    5.10
  -3 -10  -1  108.79    5.00
   3  10   2   25.80    2.30
  -3  10  -2   16.50    2.00
   3  10   2   18.60    2.00
   3  10   2   16.30    2.10
  -3  10  -2   22.20    2.00
  -3  10  -2   20.90    2.40
   3 -10   2   19.50    2.10
  -3 -10  -2   21.10    2.10
  -3 -10  -2   16.90    2.00
   4   0 -15   -0.80    1.60
  -4   0  15   -2.60    1.20
   4   0 -15    0.60    1.10
  -4   0  15    0.40    1.10
   4   0 -15   -0.40    1.20
   4   0 -14    4.40    1.80
   4   0 -14    3.90    2.10
   4   0 -14    0.50    1.40
  -4   0  14    6.20    2.30
  -4   0  14    2.90    1.70
   4   0 -14   -2.10    2.00
   4   0 -13   -3.60    2.20
   4   0 -13   -0.50    1.60
  -4   0  13   -0.30    2.10
   4   0 -13    1.40    2.20
   4   0 -13    1.80    2.30
  -4   0  13    0.10    2.20
   4   0 -13    0.50    1.80
   4   0 -13    2.80    2.10
   4   0 -12  674.93   26.90
   4   0 -12  706.63   26.70
  -4   0  12  683.43   26.20
   4   0 -12  678.33   27.20
   4   0 -12  677.23   27.20
   4   0 -12  684.13   26.70
   4   0 -12  653.03   25.90
  -4   0  12  665.63   26.90
  -4   0  11    5.90    5.80
   4   0 -11   -2.30    2.70
   4   0 -11    0.90    2.60
   4   0 -11    1.60    2.50
   4   0 -11   -1.50    2.00
   4   0 -11   -3.50    2.20
  -4   0  11    3.00    2.90
   4   0 -11    7.10    6.10
   4   0 -11   -0.80    2.60
   4   0 -10  559.94   22.30
   4   0 -10  556.14   22.70
  -4   0  10  526.45   22.20
   4   0 -10  557.04   23.00
   4   0 -10  552.24   32.60
  -4   0  10  554.74   30.60
   4   0 -10  541.15   22.80
   4   0 -10  555.34   22.40
   4   0 -10  545.25   22.60
   4   0 -10  570.04   23.20
   4   0  -9    5.20    3.20
   4   0  -9    4.20    2.60
   4   0  -9    1.80    3.70
   4   0  -9    1.90    2.80
   4   0  -9    0.70    2.90
  -4   0   9    1.80    3.20
   4   0  -9    0.40    2.90
   4   0  -9   -2.50    2.40
   4   0  -9    1.50    2.90
   4   0  -8   45.20    9.20
  -4   0   8   46.70    8.40
  -4   0   7    0.60    2.20
   4   0  -7    6.40    3.20
  -4   0   6 2707.53   93.69
   4   0  -6 2707.23   95.49
   4   0  -5   15.50    4.10
  -4   0   4  140.39    7.70
   4   0  -4  146.49    8.60
   4   0  -3    0.40    1.30
  -4   0   3   -0.10    1.10
   4   0  -3    1.20    1.80
   4   0  -2 2181.78   73.69
  -4   0   1    0.40    1.20
  -4   0   1   -0.90    1.00
   4   0  -1    0.20    1.10
  -4   0   0  561.44   21.00
  -4   0   0  564.44   20.60
   4   0   0  522.25   20.20
  -4   0  -1    0.00    1.40
  -4   0  -1    1.10    1.70
   4   0   1    1.00    1.40
  -4   0  -2   43.20    5.80
  -4   0  -2   31.90    4.80
   4   0   2   30.90    4.40
  -4   0  -3    0.30    2.10
   4   0   3    0.70    2.10
   4   0   3    0.80    1.80
  -4   0  -3    4.10    2.10
   4   0   4 1337.77   51.29
  -4   0  -4 1392.76   52.19
   4   0   4 1339.37   50.29
  -4   0  -5    1.50    2.40
   4   0   5    1.40    2.50
   4   0   5    0.30    4.70
   4   0   6  263.17   16.80
  -4   0  -6  273.17   19.00
  -4   0  -7   -0.20    3.70
  -4   0  -7    5.60    2.90
  -4   0  -7   -0.50    3.60
   4   0   7   -1.50    3.40
   4   0   8  132.19   16.40
  -4   0  -8  129.89   19.50
  -4   0  -8  103.59    8.70
  -4   0  -8  118.59    8.30
   4   0   8  110.89    8.50
   4   0   8  113.09    7.70
  -4   0  -8  118.89    8.60
  -4   0  -8  124.59    8.10
  -4   0  -8  126.49    9.60
  -4   0  -8  122.59    8.40
  -4   0  -9    1.90    8.70
  -4   0  -9    8.00    4.20
  -4   0  -9    0.40    2.90
  -4   0  -9    2.50    3.20
  -4   0  -9    1.40    3.00
  -4   0  -9    0.60    2.90
   4   0   9   -3.20    2.30
  -4   0  -9   -0.90    2.40
   4   0   9   -3.10    5.70
   4   0   9   -0.20    2.50
  -4   0 -10 3036.00   97.89
  -4   0 -10 2663.83  119.39
  -4   0 -10 2989.90   98.09
   4   0  10 2974.30   96.99
  -4   0 -10 2835.22   98.09
  -4   0 -10 2812.12   97.59
  -4   0 -10 3060.59   98.99
   4   0  10 2641.04  112.39
   4   0  10 2875.81   99.19
  -4   0 -11    2.70    2.70
  -4   0 -11   -0.70    2.10
  -4   0 -11   -1.30    2.80
  -4   0 -11    0.90    2.30
   4   0  11   -0.70    1.90
   4   0  11    2.50    2.80
  -4   0 -11   -3.10    3.20
   4   0  12    9.50    3.00
   4   0  12   10.10    2.20
  -4   0 -12    8.30    2.60
  -4   0 -12   11.00    3.20
  -4   0 -12    8.80    3.50
  -4   0 -12    6.50    2.60
  -4   0 -12   11.70    3.00
   4   0  12   10.60    2.90
  -4   0 -13    0.30    1.40
   4   0  13    1.00    1.10
  -4   0 -13   -0.40    1.40
   4   0  13    0.00    1.50
   4   0  14  107.29    5.30
  -4   0 -14  102.79    4.90
   4   1 -15    3.50    1.50
   4   1 -15    1.90    1.20
   4   1 -15    3.30    1.20
  -4   1  15    4.00    1.60
   4   1 -15    3.50    1.40
  -4  -1  15    3.40    1.30
   4  -1 -15    2.70    1.20
  -4   1  14  152.88    7.80
   4   1 -14  163.18    8.20
  -4   1  14  156.58    7.10
   4   1 -14  156.28    8.00
   4   1 -14  160.68    7.70
   4   1 -14  160.48    8.10
   4   1 -14  152.38    7.80
   4  -1 -14  146.29    7.30
   4  -1 -14  155.58    7.80
   4  -1 -14  159.08    7.80
   4  -1 -14  148.99    7.80
  -4  -1  14  149.99    7.60
  -4  -1  14  149.09    7.40
  -4   1  13   55.99    4.80
   4   1 -13   57.59    5.10
   4   1 -13   65.19    5.70
  -4   1  13   58.09    5.50
   4   1 -13   63.29    5.50
   4   1 -13   60.49    5.70
   4   1 -13   58.29    4.90
  -4  -1  13   58.59    5.30
   4  -1 -13   48.80    5.50
   4  -1 -13   58.09    5.70
   4  -1 -13   52.49    5.00
   4  -1 -13   61.99    5.30
  -4  -1  13   61.69    6.00
   4  -1 -13   54.29    5.40
   4   1 -12   20.90    4.30
  -4   1  12   16.80    3.70
   4   1 -12   25.20    4.70
   4   1 -12   24.60    4.40
   4   1 -12   18.30    3.50
   4   1 -12   22.30    4.00
  -4   1  12   17.50    3.50
   4   1 -12   23.50    4.20
   4  -1 -12   15.30    4.00
   4  -1 -12   16.00    3.80
  -4  -1  12   13.10    4.00
   4  -1 -12   18.50    3.40
   4  -1 -12   19.50    4.20
   4  -1 -12   17.50    3.40
   4  -1 -12   16.20    3.50
  -4   1  11  513.55   32.40
   4   1 -11  546.65   21.70
   4   1 -11  551.04   22.10
   4   1 -11  519.05   32.00
  -4   1  11  516.15   22.50
   4   1 -11  512.85   22.00
   4   1 -11  544.05   22.70
  -4   1  11  538.55   21.50
   4   1 -11  544.35   22.70
   4   1 -11  553.44   22.50
   4   1 -11  558.74   22.80
  -4  -1  11  576.84   31.30
   4  -1 -11  522.65   22.20
   4  -1 -11  545.05   22.80
   4  -1 -11  498.25   35.20
   4  -1 -11  541.75   22.10
  -4  -1  11  501.95   21.90
   4  -1 -11  515.15   21.70
   4  -1 -11  548.65   22.70
   4  -1 -11  539.35   22.00
   4   1 -10  923.31   34.80
   4   1 -10  956.70   44.90
  -4   1  10  870.31   34.40
   4   1 -10  918.21   34.30
  -4   1  10  911.71   33.60
   4   1 -10  914.51   34.70
   4   1 -10  927.81   34.50
   4   1 -10  920.51   33.90
   4   1 -10  898.61   34.60
  -4   1  10  883.31   44.10
   4   1 -10  905.21   33.80
   4  -1 -10  914.31   34.00
   4  -1 -10  913.51   34.10
  -4  -1  10  924.01   42.40
   4  -1 -10  916.51   34.50
   4  -1 -10  899.81   34.30
   4  -1 -10  906.21   34.60
   4  -1 -10  923.51   34.00
   4  -1 -10  857.71   46.50
   4   1  -9  184.08   15.40
  -4   1   9  182.68   10.00
   4   1  -9  166.98   10.10
   4   1  -9  175.58   10.00
   4   1  -9  162.08   10.20
   4   1  -9  170.08   10.30
   4   1  -9  187.18   10.40
   4   1  -9  173.88    9.90
  -4   1   9  203.28   15.90
   4   1  -9  173.78   10.40
   4  -1  -9  197.18   10.30
   4  -1  -9  180.18   10.40
   4  -1  -9  199.68   10.70
   4  -1  -9  187.08   10.00
  -4  -1   9  174.78   14.00
   4  -1  -9  182.18   10.30
   4  -1  -9  196.28   10.60
   4  -1  -9  202.38   17.20
  -4   1   8  677.23   32.40
   4   1  -8  742.53   33.10
  -4  -1   8  711.63   31.10
   4  -1  -8  615.94   33.40
   4   1  -7  459.95   22.70
  -4   1   7  492.05   23.60
   4  -1  -7  446.36   24.50
  -4  -1   7  468.35   21.70
   4   1  -6  197.48   13.60
  -4   1   6  208.08   12.70
   4   1  -6  207.88   12.10
  -4  -1   6  212.38   11.40
   4  -1  -6  220.88   14.10
   4   1  -5 3217.68  115.29
  -4   1   5 3436.36  116.19
   4   1  -5 3475.55  114.99
  -4   1   5 3572.74  117.69
  -4  -1   5 3334.37  113.49
   4  -1  -5 3758.82  118.39
  -4  -1   5 3208.88  113.99
   4   1  -4  220.08    9.90
  -4   1   4  227.78   11.40
  -4   1   4  207.78   11.60
   4   1  -4  207.68   10.00
  -4  -1   4  219.68    9.00
  -4  -1   4  212.78    9.20
   4  -1  -4  220.08   12.20
   4   1  -3  972.80   32.00
  -4   1   3  905.01   33.80
  -4   1   3  909.31   34.40
   4   1  -3  936.41   31.80
   4  -1  -3  882.61   33.60
   4  -1  -3  976.40   35.10
  -4   1   1   16.20    3.10
   4   1  -1   22.70    2.60
   4   1  -1   15.90    2.30
  -4   1   1   16.60    2.90
   4  -1  -1   20.10    3.40
  -4  -1   1   14.50    1.80
  -4  -1   1   18.40    1.90
   4  -1  -1   28.10    4.30
  -4   1   0  571.44   22.00
  -4   1   0  544.55   21.30
   4   1   0  530.85   21.30
  -4  -1   0  607.24   21.00
   4  -1   0  567.14   21.60
  -4   1  -1  695.23   26.10
  -4   1  -1  653.53   25.00
   4   1   1  656.83   24.60
  -4  -1  -1  656.23   25.60
  -4  -1  -1  717.33   25.60
   4  -1   1  657.63   25.40
   4   1   2 3162.38  108.49
  -4  -1  -2 3273.87  109.09
   4  -1   2 3322.77  108.89
  -4  -1  -2 3222.38  109.79
   4   1   3 1610.54   56.19
   4   1   3 1599.14   57.79
  -4   1  -3 1514.45   57.09
   4  -1   3 1570.84   56.09
  -4  -1  -3 1544.25   55.99
  -4   1  -4  552.04   25.20
   4   1   4  522.25   24.00
   4   1   4  555.54   25.90
   4  -1   4  584.84   24.60
  -4  -1  -4  553.14   26.30
  -4  -1  -4  543.05   24.10
   4   1   5  236.78   15.90
   4   1   5  213.28   13.70
  -4   1  -5  211.68   14.70
  -4  -1  -5  199.78   13.90
  -4  -1  -5  220.88   15.60
   4  -1   5  209.38   13.40
  -4   1  -6 1240.28   53.19
   4   1   6 1261.67   51.39
  -4  -1  -6 1286.37   54.89
   4  -1   6 1316.47   51.69
   4   1   7   68.69    6.00
  -4   1  -7   88.19    8.00
  -4   1  -7   81.79    7.80
  -4   1  -7   84.79    6.80
  -4   1  -7   78.09   12.40
  -4   1  -7   88.19    7.30
   4   1   7   78.59   11.90
  -4  -1  -7   76.29    6.60
  -4  -1  -7   74.69   13.30
  -4  -1  -7   78.19    6.80
   4  -1   7   99.29   12.90
  -4   1  -8  375.46   15.80
   4   1   8  348.67   24.00
  -4   1  -8  366.66   16.40
  -4   1  -8  353.96   16.60
  -4   1  -8  339.37   16.00
  -4   1  -8  363.16   16.70
  -4   1  -8  376.36   16.70
  -4   1  -8  359.46   16.50
  -4   1  -8  383.06   26.90
   4   1   8  361.96   17.10
   4   1   8  370.56   15.10
  -4  -1  -8  368.16   16.60
   4  -1   8  378.86   24.10
  -4  -1  -8  336.57   16.40
  -4  -1  -8  352.66   16.40
  -4  -1  -8  339.57   15.90
   4  -1   8  358.96   15.90
  -4  -1  -8  376.96   28.50
  -4  -1  -8  361.06   16.10
  -4  -1  -8  337.57   15.80
   4   1   9 1044.40   36.10
  -4   1  -9  983.00   52.19
  -4   1  -9 1045.90   38.20
  -4   1  -9  997.80   37.50
  -4   1  -9 1070.69   38.30
  -4   1  -9 1049.49   37.10
  -4   1  -9  991.40   37.40
  -4   1  -9  975.60   37.50
   4   1   9 1011.00   38.60
  -4  -1  -9 1059.89   38.10
  -4  -1  -9 1065.19   37.40
   4  -1   9  964.90   36.60
   4  -1   9  992.30   48.50
  -4  -1  -9  997.80   37.30
  -4  -1  -9  874.81   53.99
  -4  -1  -9  999.80   37.30
  -4  -1  -9  935.81   36.20
   4   1  10  103.99    8.50
   4   1  10  111.69    6.90
  -4   1 -10  115.49    8.50
  -4   1 -10  102.29   17.60
  -4   1 -10  121.39    8.70
  -4   1 -10  109.89    8.00
  -4   1 -10  108.29    8.30
  -4   1 -10  113.29    7.90
  -4   1 -10  116.99    8.30
  -4  -1 -10  112.59    7.90
  -4  -1 -10  115.49    8.40
  -4  -1 -10  101.99    8.30
   4  -1  10  116.59    8.80
   4  -1  10  110.49    7.80
  -4  -1 -10  103.09    8.00
  -4  -1 -10  101.99    8.90
   4  -1  10   80.99   14.90
  -4   1 -11  256.67   12.70
  -4   1 -11  257.77   12.80
   4   1  11  270.37   11.20
  -4   1 -11  260.37   13.10
  -4   1 -11  249.38   12.80
   4   1  11  246.68   13.00
   4   1  11  258.17   13.40
  -4   1 -11  273.87   13.30
  -4   1 -11  261.87   12.30
  -4  -1 -11  267.47   13.10
   4  -1  11  257.47   12.00
  -4  -1 -11  263.17   12.50
  -4  -1 -11  223.58   12.20
  -4  -1 -11  239.48   12.50
   4  -1  11  264.47   13.30
   4   1  12  185.78    8.00
  -4   1 -12  197.78   10.30
  -4   1 -12  203.08    9.50
  -4   1 -12  190.48    9.80
  -4   1 -12  197.68    9.70
   4   1  12  200.38   11.90
  -4   1 -12  191.98    9.70
   4   1  12  196.38   10.40
   4  -1  12  198.98   10.00
  -4  -1 -12  193.18    9.60
  -4  -1 -12  196.38   10.10
   4  -1  12  194.28    9.10
   4   1  13   21.60    2.70
  -4   1 -13   13.80    2.50
   4   1  13   18.30    2.90
  -4   1 -13   14.50    2.10
  -4   1 -13   22.70    3.00
  -4   1 -13   15.50    2.60
   4  -1  13   23.00    3.30
  -4  -1 -13   17.20    2.60
  -4  -1 -13   15.70    2.60
   4  -1  13   19.00    2.20
   4   2 -15   32.40    2.50
   4   2 -15   31.70    2.60
   4   2 -15   29.80    2.40
  -4   2  15   22.60    2.40
   4  -2 -15   24.10    2.30
  -4  -2  15   31.10    2.50
   4   2 -14   -0.40    1.20
  -4   2  14    2.20    2.00
  -4   2  14    3.10    1.90
   4   2 -14    0.60    1.40
   4   2 -14    0.60    1.40
   4   2 -14    1.40    1.50
   4   2 -14    2.20    1.50
  -4  -2  14    1.30    1.70
   4  -2 -14    1.10    1.30
   4  -2 -14   -0.60    1.70
  -4  -2  14   -2.00    1.90
   4   2 -13  109.99    6.50
  -4   2  13  102.19    7.20
  -4   2  13  109.49    5.70
  -4   2  13   99.69    6.80
   4   2 -13  102.79    6.80
   4   2 -13  100.79    6.80
   4   2 -13  104.19    7.00
   4   2 -13  114.49    7.10
   4  -2 -13  102.29    6.70
  -4  -2  13  102.99    6.80
   4  -2 -13  108.99    6.70
   4  -2 -13   88.59    6.70
   4  -2 -13   99.49    6.70
   4   2 -12    3.40    2.50
   4   2 -12    3.50    2.10
   4   2 -12    3.50    2.50
   4   2 -12    5.70    2.70
  -4   2  12    2.90    2.90
   4   2 -12    1.90    2.00
  -4   2  12    0.40    2.00
   4   2 -12   10.60    3.00
  -4  -2  12   -1.30    3.40
   4  -2 -12    0.80    1.90
   4  -2 -12    1.50    2.60
   4  -2 -12    0.60    2.70
   4  -2 -12    4.00    3.10
   4   2 -11   48.20    5.90
   4   2 -11   58.99    6.80
  -4   2  11   45.30    5.00
   4   2 -11   55.39    6.00
   4   2 -11   52.49    6.60
  -4   2  11   34.10    5.00
   4   2 -11   44.70    5.40
   4   2 -11   43.70    9.80
   4   2 -11   46.20    5.80
   4  -2 -11   50.69    6.10
   4  -2 -11   48.70    6.20
   4  -2 -11   43.30    5.50
  -4  -2  11   65.59   11.30
   4  -2 -11   44.50    5.60
   4  -2 -11   49.40    5.70
   4  -2 -11   42.20    5.50
   4   2 -10   75.09    7.30
   4   2 -10   86.99    7.30
   4   2 -10   97.59    7.70
   4   2 -10   94.69    7.40
   4   2 -10   93.59    7.60
  -4   2  10   74.89   14.00
   4   2 -10   94.19    7.50
   4   2 -10   90.99    6.90
  -4   2  10   94.79    6.60
  -4   2  10   94.79    7.60
   4   2 -10  134.99   17.80
   4  -2 -10   91.49    7.80
   4  -2 -10   88.69   17.40
   4  -2 -10   89.09    7.50
   4  -2 -10   97.99    7.30
  -4  -2  10  110.19   13.80
   4  -2 -10   94.29    7.20
   4  -2 -10  108.89    7.90
   4  -2 -10  102.09    7.80
   4   2  -9 1541.15   54.39
   4   2  -9 1569.24   54.99
   4   2  -9 1561.84   54.59
   4   2  -9 1575.84   54.69
  -4   2   9 1546.15   54.79
   4   2  -9 1473.75   53.69
  -4   2   9 1559.34   53.39
  -4   2   9 1497.05   64.09
   4   2  -9 1593.34   54.09
   4   2  -9 1564.94   54.69
   4   2  -9 1604.74   62.69
   4  -2  -9 1500.45   54.19
  -4  -2   9 1665.53   61.29
   4  -2  -9 1625.44   69.89
   4  -2  -9 1458.35   53.49
   4  -2  -9 1550.14   54.09
   4  -2  -9 1502.25   53.99
   4  -2  -9 1594.34   54.99
   4  -2  -9 1472.65   53.89
   4  -2  -9 1557.14   54.59
   4   2  -8   26.10    4.60
   4   2  -8   34.20    4.80
   4   2  -8   35.80    5.30
  -4   2   8   20.60    6.20
   4   2  -8   33.40    7.10
   4   2  -8   25.50    4.60
  -4   2   8   19.70    3.50
   4   2  -8   26.80    4.40
   4  -2  -8   14.90    3.80
   4  -2  -8   25.40    4.70
  -4  -2   8   24.30    5.50
   4  -2  -8   24.60    4.30
  -4   2   7  253.27   16.70
   4   2  -7  294.67   15.80
  -4  -2   7  293.77   14.70
   4  -2  -7  262.07   18.60
   4   2  -6   17.80    3.80
   4   2  -6   17.30    4.20
  -4   2   6   17.80    5.00
  -4   2   6   29.10    7.40
  -4  -2   6   12.20    2.90
   4  -2  -6   18.90    6.10
  -4  -2   6   17.70    4.00
  -4   2   5  553.74   24.30
  -4   2   5  513.25   25.20
   4   2  -5  544.25   21.10
   4   2  -5  561.24   20.80
   4  -2  -5  558.24   25.90
   4  -2  -5  544.55   24.20
  -4   2   4   -1.40    1.80
  -4   2   4   -0.80    1.80
   4  -2  -4    1.20    2.10
   4  -2  -4    1.30    2.10
  -4   2   3 5274.77  177.38
  -4   2   3 5485.75  176.28
   4  -2  -3 5216.28  177.28
  -4   2   2  337.07   15.40
  -4   2   2  364.16   16.80
   4  -2  -2  374.66   16.50
   4  -2  -2  346.17   15.80
   4   2  -1  229.18    9.30
  -4   2   1  218.28   10.80
  -4   2   1  231.78   11.90
   4  -2  -1  234.08   11.30
   4   2   0  142.09    8.10
  -4   2   0  154.98    9.00
  -4  -2   0  126.79    7.10
  -4  -2   0  147.29    7.40
   4  -2   0  142.99    8.10
  -4  -2  -1 3359.66  112.49
  -4   2  -2  128.39    8.50
   4   2   2  109.39    8.60
   4  -2   2  123.99    7.90
  -4  -2  -2  114.19    8.30
  -4  -2  -2  111.99    8.00
   4   2   3 2768.32  100.69
   4   2   3 3070.19  104.49
  -4   2  -3 3020.20  102.69
  -4  -2  -3 2926.31  103.49
   4  -2   3 3086.19  101.89
  -4  -2  -3 2961.70  102.49
   4   2   4  119.29   11.00
   4   2   4  124.39    9.50
  -4   2  -4  119.79    9.90
   4  -2   4  127.29    9.30
  -4  -2  -4  128.29   10.10
  -4  -2  -4  114.59   10.60
   4   2   5  488.25   24.30
  -4   2  -5  490.25   25.30
   4   2   5  502.65   27.20
  -4  -2  -5  498.35   27.00
   4  -2   5  538.15   24.70
  -4  -2  -5  503.65   25.10
  -4   2  -6   54.59    9.90
   4   2   6   42.00    8.10
   4   2   6   49.10   11.50
  -4  -2  -6   30.10    7.70
   4  -2   6   58.29    9.10
  -4   2  -7 1074.69   47.30
  -4   2  -7 1054.69   37.40
   4   2   7  992.00   37.70
  -4   2  -7  968.30   36.80
  -4   2  -7 1036.40   37.40
   4   2   7  938.41   34.90
  -4   2  -7 1018.00   37.00
  -4   2  -7 1012.10   36.90
  -4   2  -7 1020.10   37.50
  -4  -2  -7 1065.89   37.10
  -4  -2  -7  964.40   36.90
   4  -2   7 1066.69   45.20
  -4  -2  -7  951.60   49.10
  -4  -2  -7  991.20   36.60
  -4   2  -8    3.60    3.60
   4   2   8    1.80    2.30
   4   2   8    5.30    2.20
  -4   2  -8    1.40    2.90
  -4   2  -8    9.80    3.50
   4   2   8    6.00    3.00
  -4   2  -8   -2.00    2.90
  -4   2  -8    0.50    5.80
  -4   2  -8    4.20    3.20
  -4   2  -8    8.40    3.70
  -4   2  -8    7.10    3.10
   4  -2   8    7.00    5.20
  -4  -2  -8    2.10    2.70
  -4  -2  -8    3.00    3.40
  -4  -2  -8    8.30    3.60
  -4  -2  -8    3.40    3.30
   4  -2   8   -3.50    3.60
  -4   2  -9   64.19   13.00
  -4   2  -9   77.59    6.90
   4   2   9   74.29    7.30
  -4   2  -9   76.39    6.90
  -4   2  -9   72.79    7.00
   4   2   9   74.99    5.10
   4   2   9   77.59    6.90
  -4   2  -9   72.39    7.10
  -4   2  -9   72.89    6.70
  -4   2  -9   77.69    7.10
  -4   2  -9   71.39    6.80
   4  -2   9   66.79   12.10
  -4  -2  -9   75.49    7.00
  -4  -2  -9   70.79    7.10
  -4  -2  -9   68.59    7.70
   4  -2   9   80.69    7.30
  -4  -2  -9   80.79    7.00
   4   2  10   23.80    4.10
  -4   2 -10   26.90    4.70
  -4   2 -10   32.60    5.30
   4   2  10   38.60    3.70
  -4   2 -10   27.30    4.50
   4   2  10   31.10    5.40
  -4   2 -10   37.20    4.70
  -4   2 -10   37.30    5.20
  -4   2 -10   35.30    5.00
  -4  -2 -10   32.70    4.60
  -4  -2 -10   26.60    4.70
  -4  -2 -10   22.40    4.00
  -4  -2 -10   30.40    4.70
   4  -2  10   35.00    4.70
   4  -2  10   20.70    9.60
  -4   2 -11    8.90    2.80
  -4   2 -11    9.90    2.80
   4   2  11    7.20    3.10
  -4   2 -11   15.50    3.40
   4   2  11   12.70    3.30
  -4   2 -11   12.30    3.40
  -4   2 -11   12.00    3.10
  -4   2 -11   10.30    3.00
   4  -2  11    7.00    2.80
  -4  -2 -11    6.40    2.60
  -4  -2 -11   13.20    3.50
   4  -2  11    9.90    3.00
  -4  -2 -11    8.80    3.00
   4   2  12    2.20    2.00
  -4   2 -12    3.30    1.90
  -4   2 -12    1.40    1.90
  -4   2 -12    0.90    2.00
   4   2  12    4.80    2.50
  -4   2 -12    2.10    2.00
   4   2  12    2.30    2.60
  -4   2 -12    5.00    2.10
  -4   2 -12    0.50    1.60
   4  -2  12    0.20    1.70
   4  -2  12    2.70    2.20
  -4  -2 -12    1.50    2.30
  -4  -2 -12    1.40    1.60
   4   2  13  138.69    7.00
  -4   2 -13  139.19    7.00
  -4   2 -13  125.29    6.10
  -4   2 -13  123.09    6.30
  -4   2 -13  129.59    6.50
  -4  -2 -13  118.89    6.30
  -4  -2 -13  141.39    6.70
   4  -2  13  132.09    6.10
   4   3 -14   10.90    2.00
   4   3 -14   15.00    2.20
  -4   3  14   23.50    2.90
   4   3 -14   20.80    2.60
  -4   3  14   20.20    2.80
   4   3 -14   13.50    2.20
   4   3 -14   19.30    2.40
   4  -3 -14   13.50    2.10
   4  -3 -14   17.40    2.40
  -4  -3  14   14.10    2.20
   4   3 -13    9.40    2.60
   4   3 -13   11.60    2.60
   4   3 -13    7.10    2.00
   4   3 -13   10.30    2.50
   4   3 -13    9.50    2.40
  -4   3  13   13.10    2.70
  -4   3  13    5.70    2.60
   4  -3 -13    7.10    2.20
   4  -3 -13    9.10    2.50
  -4  -3  13   13.50    3.10
   4   3 -12   27.50    4.00
  -4   3  12   33.30    4.70
   4   3 -12   30.50    4.40
   4   3 -12   32.10    4.10
   4   3 -12   38.50    4.30
  -4   3  12   42.90    5.20
   4   3 -12   38.90    4.90
   4   3 -12   31.40    4.70
  -4   3  12   38.60    3.20
  -4  -3  12   37.50    5.30
   4  -3 -12   31.10    4.10
   4  -3 -12   41.50    4.90
   4  -3 -12   25.40    3.90
  -4   3  11  436.06   18.60
  -4   3  11  410.66   16.10
   4   3 -11  425.66   17.90
  -4   3  11  416.46   18.50
   4   3 -11  431.96   18.50
   4   3 -11  416.06   18.40
   4   3 -11  433.66   18.50
   4   3 -11  421.16   18.50
   4   3 -11  439.36   17.70
   4  -3 -11  410.06   18.00
  -4  -3  11  421.66   24.60
   4  -3 -11  432.66   18.30
   4  -3 -11  413.36   17.70
   4  -3 -11  365.46   17.50
   4   3 -10    5.40    2.60
   4   3 -10    0.20    2.30
   4   3 -10    2.10    2.50
   4   3 -10    4.90    2.80
   4   3 -10    2.30    2.20
  -4   3  10    2.70    2.70
   4   3 -10    1.80    4.70
   4   3 -10    2.90    3.00
  -4   3  10   -0.50    2.10
  -4   3  10    3.60    3.10
   4  -3 -10   -3.30    3.10
   4  -3 -10    1.90    2.60
   4  -3 -10   -0.70    3.20
  -4  -3  10    2.30    4.00
   4  -3 -10    5.60    2.60
   4   3  -9  398.96   17.40
   4   3  -9  399.36   16.80
  -4   3   9  396.26   15.60
   4   3  -9  381.66   17.20
   4   3  -9  396.16   17.40
   4   3  -9  380.16   17.20
  -4   3   9  377.36   17.50
   4   3  -9  396.96   17.50
   4   3  -9  405.46   22.30
   4  -3  -9  361.16   16.50
   4  -3  -9  381.76   17.00
   4  -3  -9  395.36   17.40
  -4  -3   9  414.06   21.40
   4  -3  -9  396.46   16.90
   4   3  -8 1632.94   58.49
   4   3  -8 1809.22   64.09
  -4   3   8 1709.43   59.19
   4   3  -8 1702.73   58.19
   4   3  -8 1674.73   58.69
  -4   3   8 1642.34   56.89
   4   3  -8 1694.73   58.69
   4   3  -8 1691.23   58.99
   4   3  -8 1698.03   58.79
   4  -3  -8 1643.14   71.79
   4  -3  -8 1623.24   58.09
   4  -3  -8 1647.34   57.99
   4  -3  -8 1697.23   58.59
  -4  -3   8 1740.43   62.29
   4  -3  -8 1704.83   58.59
   4   3  -7  726.23   27.70
   4   3  -7  681.43   27.10
   4   3  -7  750.92   29.60
  -4   3   7  694.93   33.80
  -4   3   7  688.33   25.40
   4  -3  -7  694.13   26.90
   4  -3  -7  712.43   36.10
  -4  -3   7  741.73   28.50
   4   3  -6    4.90    2.70
  -4   3   6    7.50    6.20
  -4   3   6    7.40    5.10
   4  -3  -6    7.20    5.30
   4  -3  -6   10.30    5.10
  -4   3   5 2544.25   91.89
  -4   3   5 2567.94   94.59
   4  -3  -5 2609.04   94.29
   4  -3  -5 2658.63   92.79
  -4   3   4  363.36   19.40
  -4   3   4  321.87   17.20
   4  -3  -4  326.47   18.30
   4  -3  -4  353.26   18.10
  -4   3   3 2630.54   98.39
  -4   3   3 3113.29  102.09
   4  -3  -3 2859.61  100.39
   4  -3  -3 2953.70  100.09
  -4   3   2  650.13   28.20
   4  -3  -2  665.23   27.30
  -4   3   1 2508.75   85.09
   4   3  -1 2318.07   81.09
   4  -3  -1 2443.06   83.59
  -4   3   0 1599.84   57.29
   4   3   0 1553.54   56.29
  -4  -3   0 1618.24   54.79
   4  -3   0 1637.74   56.29
  -4  -3   0 1479.85   54.79
  -4   3  -1  730.73   30.40
   4   3   1  773.62   31.00
   4  -3   1  743.33   29.50
  -4  -3  -1  779.92   29.90
  -4   3  -2  287.17   15.10
   4   3   2  276.97   16.10
   4  -3   2  298.87   14.60
  -4  -3  -2  286.87   15.10
  -4   3  -3 2655.33   92.09
   4   3   3 2536.05   94.69
   4  -3   3 2695.83   91.39
  -4  -3  -3 2586.14   92.69
  -4   3  -4    1.40    2.20
   4   3   4    5.40    4.10
  -4  -3  -4    7.00    4.10
   4  -3   4    1.50    2.50
  -4   3  -5  892.51   40.20
   4   3   5  956.10   44.40
  -4  -3  -5  913.11   41.30
   4  -3   5  967.00   39.40
  -4   3  -6  361.66   16.10
  -4   3  -6  366.96   16.40
   4   3   6  370.36   16.70
  -4   3  -6  353.06   15.80
  -4   3  -6  359.76   15.90
  -4   3  -6  364.76   17.40
   4   3   6  362.26   16.10
   4   3   6  360.86   15.80
  -4   3  -6  342.77   21.40
   4   3   6  388.76   27.40
  -4   3  -6  353.96   15.80
  -4  -3  -6  354.56   14.30
  -4  -3  -6  334.77   22.60
   4  -3   6  380.26   21.20
  -4  -3  -6  377.36   16.10
  -4   3  -7    1.00    4.20
  -4   3  -7   -2.70    2.70
   4   3   7    3.80    2.40
  -4   3  -7   -1.00    2.60
  -4   3  -7   -6.30    2.50
   4   3   7    5.10    3.20
  -4   3  -7   -0.80    2.90
  -4   3  -7   -6.80    2.40
  -4   3  -7   -1.50    2.50
  -4  -3  -7    1.10    2.60
  -4  -3  -7   -0.50    2.90
  -4  -3  -7    2.80    4.60
   4  -3   7    2.30    3.60
  -4  -3  -7   -2.20    2.00
  -4   3  -8   41.90    5.40
  -4   3  -8   29.10    5.00
   4   3   8   24.00    4.30
  -4   3  -8   38.10    5.40
   4   3   8   31.80    5.00
  -4   3  -8   30.10    9.00
  -4   3  -8   29.10    4.70
  -4   3  -8   31.60    5.10
  -4   3  -8   40.40    5.70
  -4  -3  -8   26.90    5.20
   4  -3   8   34.30    8.30
  -4  -3  -8   36.50    5.30
  -4  -3  -8   25.30    4.50
   4  -3   8   28.50    5.70
  -4   3  -9  327.77   15.20
  -4   3  -9  323.77   15.40
  -4   3  -9  308.47   24.60
  -4   3  -9  330.37   15.40
   4   3   9  308.37   14.20
  -4   3  -9  317.97   15.40
  -4   3  -9  299.77   14.80
  -4   3  -9  321.27   15.20
   4   3   9  309.67   15.70
   4   3   9  306.07   15.30
  -4  -3  -9  316.47   14.80
  -4  -3  -9  324.07   15.00
   4  -3   9  321.97   22.90
  -4  -3  -9  312.67   15.20
   4  -3   9  299.97   14.50
   4   3  10   31.10    4.80
  -4   3 -10   34.30    4.90
   4   3  10   32.50    5.20
   4   3  10   37.50    4.60
  -4   3 -10   36.90    5.00
  -4   3 -10   35.00    5.10
  -4   3 -10   30.20    4.30
  -4   3 -10   31.10    4.50
  -4   3 -10   29.90    4.70
  -4  -3 -10   27.70    4.50
   4  -3  10   34.40    4.60
  -4  -3 -10   29.80    4.40
  -4  -3 -10   27.10    4.90
  -4   3 -11  129.49    7.80
  -4   3 -11  136.49    7.80
  -4   3 -11  119.19    7.70
   4   3  11  110.29    7.10
  -4   3 -11  115.49    7.60
  -4   3 -11  133.49    8.10
   4   3  11  111.89    8.00
   4   3  11  122.19    8.20
   4  -3  11  122.89    7.40
  -4  -3 -11  119.99    7.60
   4  -3  11  118.59    7.80
  -4  -3 -11  129.29    8.40
  -4  -3 -11  121.69    7.20
  -4   3 -12   65.39    4.80
  -4   3 -12   56.49    4.70
   4   3  12   66.29    5.00
  -4   3 -12   61.09    4.70
  -4   3 -12   60.59    4.70
  -4   3 -12   68.09    5.00
   4   3  12   49.00    5.10
  -4  -3 -12   65.39    4.80
   4  -3  12   65.49    4.60
  -4  -3 -12   56.69    4.60
   4  -3  12   63.29    4.50
  -4   3 -13   15.80    2.10
  -4   3 -13   16.50    2.10
  -4   3 -13   19.50    2.20
   4   3  13   20.00    2.70
  -4   3 -13   14.00    1.90
   4  -3  13   18.70    2.10
  -4  -3 -13   14.30    2.10
   4   4 -14    0.20    1.20
   4   4 -14    2.00    1.30
   4   4 -14    0.10    1.10
  -4   4  14    0.90    1.50
   4   4 -14    0.70    1.20
   4  -4 -14    4.10    1.40
   4   4 -13   16.00    2.50
   4   4 -13   14.60    2.50
  -4   4  13    7.40    2.10
   4   4 -13   10.40    2.30
   4   4 -13    7.40    1.90
  -4   4  13   13.10    2.50
   4  -4 -13    8.70    2.30
   4  -4 -13   11.90    2.30
  -4  -4  13   13.10    3.10
   4   4 -12  310.67   13.30
  -4   4  12  286.97   13.20
   4   4 -12  284.87   11.90
   4   4 -12  278.17   12.40
   4   4 -12  307.37   13.40
  -4   4  12  294.07   13.30
   4   4 -12  295.17   13.10
   4   4 -12  295.57   13.30
   4  -4 -12  307.47   13.30
   4  -4 -12  286.37   12.60
   4   4 -11   24.40    3.70
   4   4 -11   22.50    3.50
  -4   4  11   16.80    3.50
   4   4 -11   18.20    3.50
  -4   4  11   18.70    3.80
   4   4 -11   19.50    3.50
   4   4 -11   21.70    4.00
   4   4 -11   20.00    3.80
   4  -4 -11   12.80    3.10
   4  -4 -11   17.60    3.80
   4  -4 -11   21.50    4.00
   4   4 -10  138.29    8.80
   4   4 -10  136.19    8.10
  -4   4  10  143.09    9.00
   4   4 -10  136.89    8.80
   4   4 -10  130.19    8.60
   4   4 -10  141.69    9.00
   4   4 -10  134.39    8.80
  -4   4  10  128.09    9.00
   4  -4 -10  123.89    8.20
   4  -4 -10  144.49    8.90
   4  -4 -10  133.19    8.40
  -4  -4  10  134.99   11.90
   4   4  -9   15.60    3.70
  -4   4   9   16.90    3.90
   4   4  -9   17.10    4.00
   4   4  -9   22.00    4.20
   4   4  -9   18.50    3.70
   4   4  -9   13.70    5.00
   4   4  -9   15.70    3.70
  -4   4   9   10.50    3.30
   4   4  -9   13.00    3.70
   4  -4  -9   16.60    3.70
   4  -4  -9   13.20    3.60
   4  -4  -9    8.60    3.10
  -4  -4   9   10.20    4.50
   4   4  -8  223.28   11.50
   4   4  -8  204.38   10.60
   4   4  -8  202.68   13.10
   4   4  -8  212.18   11.20
  -4   4   8  202.38    8.60
   4   4  -8  212.68   11.10
   4   4  -8  199.28   11.20
  -4   4   8  207.08   11.30
  -4   4   8  216.18   11.30
   4   4  -8  209.78   11.20
   4  -4  -8  206.28   10.70
   4  -4  -8  214.28   11.20
   4  -4  -8  197.18   10.90
  -4  -4   8  202.28   12.50
   4   4  -7   13.20    3.40
  -4   4   7    7.20    2.30
   4   4  -7   14.50    4.50
  -4   4   7    6.70    3.30
   4   4  -7    6.90    3.50
   4   4  -7    1.80    3.00
  -4   4   7    7.00    3.00
   4   4  -7    8.20    3.40
   4   4  -7   10.80    3.20
   4   4  -7   15.40    3.60
   4   4  -7    4.00    3.20
   4  -4  -7    6.80    4.20
   4  -4  -7    6.30    2.40
   4  -4  -7    6.80    2.90
  -4   4   6 1210.48   43.20
  -4   4   6 1194.48   54.19
  -4   4   6 1246.08   43.00
   4  -4  -6 1166.58   40.90
   4  -4  -6 1207.08   42.80
  -4   4   5  179.68   15.70
   4  -4  -5  226.98   15.80
  -4   4   4  180.98   14.50
   4  -4  -4  180.68   13.50
  -4   4   3   37.60    7.50
   4  -4  -3   54.89    8.60
   4   4  -2  998.40   37.80
   4   4  -2 1105.69   38.00
  -4   4   2 1068.49   43.80
   4  -4  -2 1108.09   42.80
   4   4  -1    1.40    1.90
   4   4  -1    2.70    2.80
  -4   4   1    2.30    2.50
  -4  -4   1   -0.30    2.60
  -4  -4   1    0.60    1.40
   4   4   0 2164.88   82.29
  -4   4   0 2326.37   83.09
   4   4   0 2342.97   81.39
   4  -4   0 2338.67   81.79
  -4  -4   0 2370.06   80.29
  -4   4  -1    3.90    2.80
   4   4   1    3.30    2.70
   4  -4   1    4.00    2.60
  -4  -4  -1    5.40    2.90
   4   4   2   62.89    9.90
  -4   4  -2   74.29    7.50
  -4  -4  -2   76.89    9.90
   4  -4   2   73.39    7.20
   4   4   3  156.18   13.40
  -4   4  -3  147.09   11.20
   4  -4   3  141.69   10.70
  -4  -4  -3  157.78   12.40
  -4   4  -4 2051.19   77.89
   4   4   4 2076.49   83.19
   4  -4   4 2195.38   77.69
  -4  -4  -4 2100.79   80.39
   4   4   5    8.80    3.40
  -4   4  -5   -3.50    4.60
   4   4   5    4.50    3.00
   4   4   5    3.80    2.90
  -4   4  -5    7.10    2.80
  -4   4  -5    5.70    4.10
  -4   4  -5   -1.20    2.80
  -4   4  -5    4.50    3.20
   4   4   5    8.50    3.70
   4   4   5    0.60    4.10
  -4   4  -5   10.50    3.80
  -4   4  -5    4.40    2.90
  -4  -4  -5    4.70    5.20
  -4  -4  -5    7.70    3.70
  -4  -4  -5   11.70    3.30
   4  -4   5    4.80    3.50
   4   4   6  484.35   20.60
   4   4   6  474.75   19.80
  -4   4  -6  488.95   27.20
  -4   4  -6  477.55   19.00
  -4   4  -6  467.05   20.00
   4   4   6  465.65   19.70
  -4   4  -6  496.35   20.30
   4   4   6  437.16   19.20
   4   4   6  487.45   20.20
  -4   4  -6  454.65   19.60
   4   4   6  479.35   33.60
   4   4   6  451.35   19.60
  -4   4  -6  479.55   19.70
  -4   4  -6  471.95   19.90
  -4   4  -6  482.05   19.90
  -4  -4  -6  456.75   18.20
  -4  -4  -6  437.46   28.90
  -4  -4  -6  474.85   19.70
   4  -4   6  497.65   25.90
  -4   4  -7    7.30    2.90
  -4   4  -7    3.90    3.60
   4   4   7    4.00    2.70
   4   4   7    2.00    2.90
  -4   4  -7    3.70    2.90
   4   4   7    1.60    3.80
  -4   4  -7    3.00    3.00
   4   4   7   -2.90    3.40
  -4   4  -7    4.50    3.00
  -4   4  -7    2.40    3.10
  -4   4  -7    8.80    5.30
  -4   4  -7   -0.90    2.60
  -4  -4  -7    6.90    3.10
  -4  -4  -7    2.10    2.00
  -4  -4  -7   -2.40    2.40
   4  -4   7    6.30    4.40
   4   4   8   36.60    5.00
   4   4   8   30.70    4.80
  -4   4  -8   54.49    6.20
   4   4   8   44.10    5.40
  -4   4  -8   45.90    5.60
  -4   4  -8   41.90    5.30
  -4   4  -8   46.60    5.50
  -4   4  -8   36.00    9.30
  -4   4  -8   45.60    6.10
  -4   4  -8   45.80    5.90
   4  -4   8   44.90    9.70
  -4  -4  -8   52.89    6.20
  -4  -4  -8   39.50    5.40
  -4   4  -9   18.00    4.00
  -4   4  -9   20.50    3.90
   4   4   9   16.80    4.10
   4   4   9   19.00    4.10
  -4   4  -9   11.10    3.10
  -4   4  -9   18.10    3.70
  -4   4  -9    9.90    2.90
   4   4   9   16.80    3.80
  -4   4  -9   19.70    4.20
  -4  -4  -9   13.70    3.60
   4  -4   9   19.70    7.50
  -4  -4  -9   18.20    3.90
   4  -4   9   17.90    4.30
  -4   4 -10   82.19    6.30
  -4   4 -10   79.09    6.50
   4   4  10   79.29    6.80
  -4   4 -10   78.89    6.40
  -4   4 -10   86.59    6.60
  -4   4 -10   79.09    6.20
  -4   4 -10   80.19    6.20
   4   4  10   76.49    6.60
   4   4  10   74.49    6.40
  -4  -4 -10   77.89    6.20
   4  -4  10   80.29    6.40
  -4  -4 -10   77.39    6.50
  -4   4 -11   32.40    4.10
  -4   4 -11   36.40    4.50
  -4   4 -11   33.60    4.00
   4   4  11   37.40    4.60
  -4   4 -11   32.00    3.90
   4   4  11   35.20    4.40
  -4   4 -11   30.70    3.90
  -4  -4 -11   37.00    4.30
  -4  -4 -11   37.70    4.20
   4  -4  11   32.60    3.70
   4   4  12   51.09    4.10
  -4   4 -12   50.99    3.80
  -4   4 -12   39.10    3.60
  -4   4 -12   58.29    4.00
  -4   4 -12   44.80    3.90
  -4   4 -12   50.49    4.00
   4  -4  12   49.10    3.60
   4  -4  12   42.60    3.80
  -4  -4 -12   48.20    4.00
  -4  -4 -12   54.19    4.00
  -4   5  13   43.10    3.50
   4   5 -13   55.49    3.60
  -4   5  13   52.79    3.90
   4   5 -13   57.49    3.60
   4   5 -13   57.49    3.70
   4  -5 -13   54.69    4.00
   4   5 -12  138.99    7.10
   4   5 -12  136.29    6.80
  -4   5  12  130.69    7.30
   4   5 -12  135.99    7.10
   4   5 -12  136.29    7.10
   4   5 -12  118.99    6.40
  -4   5  12  133.49    7.10
   4  -5 -12  137.29    7.40
   4   5 -11   68.79    5.40
  -4   5  11   68.89    5.70
   4   5 -11   68.49    5.60
   4   5 -11   77.39    5.90
   4   5 -11   64.09    5.30
   4   5 -11   61.59    4.90
  -4   5  11   63.39    5.50
   4  -5 -11   73.69    5.80
   4  -5 -11   71.89    5.70
   4  -5 -11   78.69    5.40
   4   5 -10    3.20    2.30
   4   5 -10    6.20    2.50
   4   5 -10    1.80    2.30
   4   5 -10    2.40    2.20
   4   5 -10    1.90    2.30
  -4   5  10    0.70    2.20
  -4   5  10    4.40    2.50
   4  -5 -10    4.40    2.30
   4  -5 -10    3.80    3.30
   4  -5 -10    0.80    2.60
  -4   5   9  110.29    7.80
   4   5  -9  115.29    7.70
   4   5  -9  115.69    8.00
   4   5  -9  103.99    7.50
   4   5  -9  101.79    7.50
   4   5  -9  120.19    8.00
  -4   5   9  111.49    8.00
   4  -5  -9   86.49    8.10
   4  -5  -9  106.89    7.60
  -4  -5   9  108.99    9.60
   4  -5  -9  108.99    7.90
   4   5  -8 1094.59   39.60
   4   5  -8 1101.49   39.70
  -4   5   8 1087.09   39.80
   4   5  -8 1106.09   39.70
   4   5  -8 1042.60   39.40
  -4   5   8 1124.89   40.50
   4   5  -8 1098.59   39.80
   4   5  -8 1089.99   39.90
   4  -5  -8 1127.69   40.10
   4  -5  -8 1060.99   39.40
   4   5  -7  436.76   18.50
   4   5  -7  422.16   18.40
  -4   5   7  434.86   19.00
   4   5  -7  435.66   18.80
  -4   5   7  424.76   18.20
  -4   5   7  420.26   18.40
  -4   5   7  424.86   19.40
   4   5  -7  439.56   18.60
   4   5  -7  468.45   18.90
   4   5  -7  459.15   18.80
  -4   5   7  458.45   18.90
   4  -5  -7  460.05   18.90
   4  -5  -7  435.36   16.70
   4   5  -6  163.08    9.80
   4   5  -6  166.68    9.80
   4   5  -6  173.78   10.00
   4   5  -6  181.48    9.90
  -4   5   6  187.48    9.90
  -4   5   6  167.78    9.90
  -4   5   6  187.28   10.20
   4   5  -6  155.98    9.90
  -4   5   6  126.39   18.20
   4   5  -6  182.58   10.30
  -4   5   6  171.58   11.00
  -4   5   6  170.98   10.30
   4   5  -6  161.68   10.00
   4  -5  -6  160.28    8.20
   4  -5  -6  183.98    9.90
  -4   5   5  115.49    7.70
   4   5  -5  116.09    8.00
  -4   5   5  131.09    8.10
   4   5  -5  119.29    8.10
   4   5  -5   99.79    9.20
   4   5  -5  110.09    8.10
  -4   5   5  120.09   18.00
  -4   5   5  104.39    8.60
  -4   5   5  108.39    7.70
  -4   5   5  119.09    8.00
  -4   5   5  114.99    9.20
   4   5  -5  106.99    8.40
   4   5  -5  109.69    8.50
   4  -5  -5  114.39    7.80
   4  -5  -5  100.89   15.20
   4  -5  -5   99.29    6.70
  -4   5   4  572.24   31.00
   4   5  -4  546.55   22.20
  -4   5   4  534.25   21.40
   4   5  -4  544.65   23.60
  -4   5   4  537.45   21.20
  -4   5   4  542.25   21.70
  -4   5   4  521.85   21.30
   4  -5  -4  543.55   28.60
   4  -5  -4  512.15   20.30
   4   5  -3 1215.68   42.40
  -4   5   3 1228.58   51.39
  -4   5   3 1060.99   41.80
   4  -5  -3 1142.29   48.60
  -4   5   2  226.48   16.90
   4   5  -2  236.18   13.00
   4  -5  -2  259.47   16.60
  -4  -5   2  240.28   12.10
  -4   5   1  458.25   25.00
   4   5  -1  479.75   22.10
   4  -5  -1  473.65   24.10
  -4  -5   1  451.55   20.80
  -4   5   0  178.28   13.70
   4   5   0  169.08   12.40
   4  -5   0  199.88   13.40
  -4  -5   0  169.08   11.60
   4   5   1  394.66   22.60
  -4   5  -1  407.56   22.50
  -4  -5  -1  406.56   21.40
   4  -5   1  433.16   21.70
   4   5   2 1877.71   65.99
  -4   5  -2 1845.62   65.19
   4   5   2 1908.71   66.49
  -4   5  -2 1849.91   64.89
  -4   5  -2 1908.51   65.79
  -4   5  -2 1849.61   64.99
  -4   5  -2 1966.10   72.29
   4   5   2 1978.90   75.49
   4   5   2 1849.31   65.39
   4   5   2 1793.02   66.19
   4  -5   2 2023.00   71.59
  -4  -5  -2 2012.60   72.79
   4   5   3  214.98   11.10
  -4   5  -3  247.38   12.40
  -4   5  -3  227.08   11.20
  -4   5  -3  236.58   15.80
   4   5   3  224.18   11.50
   4   5   3  216.28   11.70
  -4   5  -3  232.58   11.80
  -4   5  -3  217.28   11.30
   4   5   3  221.98   12.00
  -4   5  -3  233.68   11.60
   4   5   3  221.28   18.50
   4   5   3  214.48   11.60
   4   5   3  210.38   11.80
   4  -5   3  236.08   15.60
  -4  -5  -3  244.38   17.70
  -4   5  -4   61.09   10.30
   4   5   4   67.39    6.30
  -4   5  -4   64.69    6.00
   4   5   4   66.99    6.80
   4   5   4   64.79    6.30
   4   5   4   63.09    6.50
   4   5   4   80.09   15.10
  -4   5  -4   63.59    6.40
  -4   5  -4   61.29    6.10
  -4   5  -4   70.89    6.30
   4   5   4   71.79    7.40
  -4   5  -4   58.49    6.30
  -4   5  -4   74.39    6.60
   4   5   4   80.89    7.70
  -4  -5  -4   70.89    6.80
   4  -5   4   62.59   10.00
  -4  -5  -4   76.49   13.10
  -4  -5  -4   72.99    7.80
   4   5   5  271.97   23.20
  -4   5  -5  237.68   12.10
   4   5   5  246.98   12.50
   4   5   5  234.38   12.40
  -4   5  -5  240.98   12.20
   4   5   5  234.98   12.10
  -4   5  -5  238.88   12.30
  -4   5  -5  229.58   12.00
   4   5   5  245.68   12.70
  -4   5  -5  236.68   11.80
   4   5   5  255.37   12.60
   4   5   5  246.28   12.30
  -4   5  -5  212.38   16.70
  -4   5  -5  241.78   12.60
  -4  -5  -5  231.78   20.20
  -4  -5  -5  219.98   12.20
  -4  -5  -5  231.68   11.30
   4  -5   5  250.37   17.10
   4   5   6   69.59    6.90
  -4   5  -6   74.19    6.60
  -4   5  -6   70.89    6.90
  -4   5  -6   77.09   12.20
  -4   5  -6   70.49    6.40
   4   5   6   68.89    7.70
  -4   5  -6   73.59    6.90
  -4   5  -6   64.69    6.40
   4   5   6   69.59    7.10
   4   5   6   63.79    6.60
   4   5   6   55.49   16.10
   4   5   6   71.09    6.40
  -4   5  -6   72.29    6.80
  -4  -5  -6   65.79    5.50
   4  -5   6   81.19   12.50
  -4  -5  -6   60.89    6.70
  -4  -5  -6   39.40   12.60
  -4   5  -7  202.48   10.70
  -4   5  -7  190.78   10.80
  -4   5  -7  182.28   10.30
  -4   5  -7  183.38   10.50
  -4   5  -7  168.98    9.50
  -4   5  -7  145.19   15.40
  -4   5  -7  193.08   10.80
   4   5   7  183.78   10.60
   4   5   7  186.08   11.00
  -4   5  -7  184.78   10.60
   4   5   7  195.38   10.60
   4   5   7  135.49   12.30
   4  -5   7  176.28   15.30
  -4  -5  -7  186.18   10.50
  -4  -5  -7  172.08    8.60
  -4  -5  -7  190.98   10.80
   4   5   8  534.25   23.00
  -4   5  -8  548.45   22.20
  -4   5  -8  552.54   22.10
  -4   5  -8  538.85   22.50
  -4   5  -8  559.34   22.30
   4   5   8  542.35   22.40
  -4   5  -8  562.64   22.40
  -4   5  -8  504.35   21.50
  -4  -5  -8  568.84   22.20
  -4  -5  -8  502.85   19.00
  -4  -5  -8  566.84   22.50
   4  -5   8  499.85   29.30
  -4   5  -9   64.39    5.90
  -4   5  -9   57.19    5.40
  -4   5  -9   59.59    5.60
  -4   5  -9   49.20    5.80
   4   5   9   61.29    5.90
  -4   5  -9   62.59    5.60
   4   5   9   56.79    6.40
  -4   5  -9   64.09    5.70
   4  -5   9   66.69    6.60
  -4  -5  -9   60.79    5.70
  -4  -5  -9   57.29    5.60
  -4  -5  -9   49.10    5.20
  -4   5 -10    0.20    1.70
   4   5  10    0.00    1.80
  -4   5 -10    1.00    1.90
   4   5  10    3.10    2.30
  -4   5 -10    3.90    2.00
  -4   5 -10   -1.20    1.60
  -4   5 -10    0.60    1.80
  -4   5 -10    1.90    2.00
   4  -5  10    3.30    2.70
  -4  -5 -10    3.40    2.30
  -4  -5 -10   -0.40    1.80
  -4   5 -11    9.10    2.10
   4   5  11    8.50    2.20
  -4   5 -11   10.80    2.30
  -4   5 -11    5.00    1.60
   4   5  11   10.40    2.70
  -4   5 -11    6.70    2.10
  -4   5 -11    8.40    1.90
  -4  -5 -11    8.70    2.20
   4  -5  11    9.10    2.20
   4  -5  11   11.40    2.20
  -4  -5 -11   13.00    2.50
   4   5  12  128.29    5.90
  -4   5 -12  119.39    5.70
  -4   5 -12  115.19    5.50
   4  -5  12  123.29    5.50
   4   6 -12    8.10    1.70
   4   6 -12    8.90    1.70
   4   6 -12    6.70    1.70
  -4   6  12   12.40    2.20
  -4   6  12    7.50    1.90
   4  -6 -12    4.80    1.70
   4   6 -11    4.20    1.90
   4   6 -11    5.20    2.10
  -4   6  11    5.00    2.00
  -4   6  11    4.40    2.20
   4   6 -11   -0.80    1.70
   4   6 -11    2.50    1.80
   4  -6 -11    2.10    2.10
   4  -6 -11    6.40    2.20
   4   6 -10  134.69    7.50
   4   6 -10  151.98    8.20
   4   6 -10  159.28    8.00
  -4   6  10  147.19    8.10
   4   6 -10  147.69    7.90
  -4   6  10  140.39    8.20
   4  -6 -10  144.79    8.00
   4  -6 -10  143.59    8.20
   4   6  -9   53.89    5.70
   4   6  -9   52.49    5.20
   4   6  -9   59.09    5.40
   4   6  -9   52.89    5.10
  -4   6   9   61.99    5.80
  -4   6   9   60.19    5.60
   4   6  -9   67.99    5.70
   4  -6  -9   55.79    6.00
   4  -6  -9   64.39    5.80
   4   6  -8   27.80    4.10
   4   6  -8   27.30    4.30
   4   6  -8   22.50    4.00
   4   6  -8   25.90    4.30
   4   6  -8   31.00    4.30
  -4   6   8   23.20    4.10
  -4   6   8   25.40    4.00
   4  -6  -8   24.90    4.00
   4  -6  -8   28.10    4.70
   4   6  -7  250.87   12.30
   4   6  -7  245.28   12.40
   4   6  -7  253.97   12.60
  -4   6   7  246.08   13.20
   4   6  -7  246.68   12.40
  -4   6   7  236.08   12.10
  -4   6   7  253.67   13.00
   4   6  -7  254.27   12.40
  -4   6   7  252.47   12.70
   4  -6  -7  265.07   12.90
   4  -6  -7  269.77   12.90
   4  -6  -7  262.17   10.80
   4   6  -6    4.20    3.70
  -4   6   6    5.90    2.80
   4   6  -6    3.10    3.00
   4   6  -6    9.20    3.60
  -4   6   6    9.50    4.10
   4   6  -6    8.40    3.40
  -4   6   6    5.50    3.20
   4   6  -6    6.20    2.90
  -4   6   6   11.20    3.50
   4  -6  -6    2.80    2.90
   4  -6  -6    6.10    2.40
   4   6  -5  205.68   11.30
  -4   6   5  206.48   11.10
  -4   6   5  225.98   11.30
  -4   6   5  217.88   22.20
   4   6  -5  196.98   11.80
  -4   6   5  220.88   11.70
   4   6  -5  226.28   10.90
   4   6  -5  216.78   11.00
   4   6  -5  224.08   11.60
   4   6  -5  205.28   10.90
  -4   6   5  214.98   11.80
  -4   6   5  218.68   12.10
  -4   6   5  192.98   11.00
   4  -6  -5  199.98   10.00
   4  -6  -5  205.58   11.20
   4  -6  -5  185.98   19.00
  -4   6   4   97.79    7.50
  -4   6   4  104.19    7.50
   4   6  -4  101.89    7.20
  -4   6   4   92.29    7.30
  -4   6   4  112.49    8.50
   4   6  -4  107.39    8.30
   4   6  -4   90.89    7.00
   4   6  -4  113.39    8.30
  -4   6   4   97.09    7.40
   4   6  -4  113.69    8.10
   4   6  -4  107.69    8.10
  -4   6   4   75.29   13.70
  -4   6   4   93.69    7.70
  -4   6   4   91.49    8.10
   4  -6  -4  105.89    6.90
   4  -6  -4  107.29    8.10
   4  -6  -4   97.69   15.00
   4   6  -3  289.67   13.20
  -4   6   3  268.67   13.20
  -4   6   3  285.37   13.40
   4   6  -3  289.67   13.50
   4   6  -3  290.47   15.70
   4   6  -3  291.77   13.70
  -4   6   3  259.07   13.40
  -4   6   3  283.07   13.30
   4   6  -3  297.47   14.20
  -4   6   3  292.07   22.10
  -4   6   3  294.07   13.70
   4   6  -3  286.77   13.30
  -4   6   3  290.57   13.80
   4   6  -3  281.17   13.40
  -4   6   3  286.07   14.20
   4  -6  -3  267.47   12.80
   4  -6  -3  257.27   17.60
  -4  -6   3  271.77   14.70
   4  -6  -3  317.67   21.30
  -4   6   2    2.10    2.50
   4   6  -2    1.60    2.60
  -4   6   2   -1.70    3.50
   4   6  -2   -3.90    2.20
   4   6  -2   -1.70    2.80
  -4   6   2    2.80    2.80
   4   6  -2    1.00    2.60
  -4   6   2    2.30    2.70
  -4   6   2    2.60    3.00
   4   6  -2    1.50    4.40
  -4   6   2   -1.90    2.80
  -4   6   2    1.90    2.60
  -4   6   2   -3.00    3.80
   4   6  -2   -5.10    4.20
   4   6  -2   -2.70    2.10
   4   6  -2   -0.50    2.90
   4  -6  -2    4.60    4.00
  -4  -6   2    0.50    2.80
   4  -6  -2   -0.70    3.80
   4   6  -1    5.90    2.80
  -4   6   1   -1.90    2.30
   4   6  -1    0.60    2.30
  -4   6   1    3.50    3.10
  -4   6   1   -1.90    3.20
   4   6  -1    5.30    2.80
  -4   6   1   11.90    3.40
  -4   6   1    2.40    2.70
  -4   6   1    2.50    2.80
   4   6  -1    4.80    3.30
   4   6  -1    4.60    2.90
   4   6  -1    1.60    3.70
  -4   6   1    2.30    2.10
   4   6  -1   -3.90    2.80
  -4   6   1   -2.10    3.70
   4   6  -1    1.40    5.50
   4  -6  -1   -2.20    3.80
   4  -6  -1   -5.00    4.60
  -4  -6   1    0.50    2.70
  -4   6   0    2.80    2.20
  -4   6   0    2.30    3.40
  -4   6   0    2.60    2.50
   4   6   0    0.50    3.00
   4   6   0   12.70    4.00
   4   6   0    4.20    2.80
  -4   6   0    6.90    4.80
  -4   6   0    4.60    3.40
   4   6   0    0.30    2.90
   4   6   0    0.50    2.90
  -4   6   0    2.00    3.50
   4   6   0    6.40    3.30
  -4   6   0    2.40    2.00
  -4   6   0    0.50    2.90
   4   6   0    0.90    2.60
   4  -6   0    7.70    4.50
  -4  -6   0    1.50    3.30
  -4   6  -1  549.85   22.30
   4   6   1  524.95   29.60
  -4   6  -1  548.85   29.10
   4   6   1  509.05   21.80
  -4   6  -1  546.35   21.80
  -4   6  -1  533.05   21.60
   4   6   1  527.45   21.70
   4   6   1  551.14   22.00
   4   6   1  545.65   22.20
   4   6   1  560.34   22.90
   4   6   1  539.15   22.00
  -4   6  -1  545.15   22.00
  -4   6  -1  526.45   21.40
  -4   6  -1  540.75   22.60
   4  -6   1  549.65   28.30
  -4  -6  -1  555.24   28.60
  -4   6  -2  120.69   15.30
  -4   6  -2  112.19    8.00
   4   6   2  106.39    8.10
  -4   6  -2  103.39    8.00
  -4   6  -2  103.69    7.60
   4   6   2  116.89    8.20
  -4   6  -2  105.19    7.40
   4   6   2  105.89    7.90
  -4   6  -2  105.79    7.30
   4   6   2   78.79   12.80
   4   6   2  105.59    7.50
   4   6   2  102.69    7.50
   4   6   2   95.39    8.00
  -4   6  -2  113.09    7.90
  -4  -6  -2  117.79   15.10
   4  -6   2  113.99   14.70
   4   6   3  534.45   22.10
  -4   6  -3  510.15   20.80
   4   6   3  518.85   21.70
  -4   6  -3  521.55   21.30
  -4   6  -3  533.65   22.20
   4   6   3  513.05   21.30
  -4   6  -3  531.35   21.70
   4   6   3  520.45   21.60
   4   6   3  501.05   31.80
  -4   6  -3  523.65   21.50
  -4   6  -3  513.45   28.00
   4   6   3  538.15   21.90
   4   6   3  540.25   22.60
  -4   6  -3  517.85   21.10
  -4  -6  -3  500.85   29.90
  -4  -6  -3  516.65   21.00
   4  -6   3  524.45   28.00
   4   6   4  181.28   10.80
  -4   6  -4  196.18   10.90
  -4   6  -4  174.58   10.50
   4   6   4  202.98   10.80
  -4   6  -4  171.28   10.10
   4   6   4  194.28   11.00
   4   6   4  197.18   11.50
  -4   6  -4  208.58   11.20
   4   6   4  172.58   10.30
  -4   6  -4  204.08   10.40
   4   6   4  197.98   11.30
  -4   6  -4  216.18   11.20
   4   6   4  147.99   21.50
  -4   6  -4  191.88   10.70
  -4   6  -4  163.58   15.20
   4  -6   4  197.28   15.80
  -4  -6  -4  191.78   10.40
  -4  -6  -4  186.88   18.50
   4   6   5   62.19   15.40
  -4   6  -5   87.49    7.20
  -4   6  -5   75.99    6.90
  -4   6  -5   86.89   13.30
   4   6   5   86.79    7.60
   4   6   5   84.39    7.10
  -4   6  -5   82.79    7.30
  -4   6  -5   90.39    6.70
   4   6   5   80.19    7.40
  -4   6  -5   85.69    7.50
  -4   6  -5   87.59    7.00
   4   6   5   84.39    7.80
   4   6   5   74.19    6.80
  -4  -6  -5   76.89    7.60
  -4  -6  -5   97.09    6.80
   4  -6   5   82.29   12.70
  -4  -6  -5   63.79   13.90
   4   6   6  133.59    9.00
   4   6   6  120.79    8.60
   4   6   6  118.19    8.60
   4   6   6  145.29    9.10
  -4   6  -6  147.29    8.90
   4   6   6  140.59    9.30
  -4   6  -6  135.79    9.00
  -4   6  -6  147.89    9.20
  -4   6  -6  127.09    8.00
  -4   6  -6  140.69    8.70
  -4   6  -6  132.79   16.10
  -4   6  -6  145.29    9.20
   4  -6   6  105.49   14.90
  -4  -6  -6  137.49    7.90
  -4  -6  -6  125.69    9.00
   4   6   7  441.56   19.30
  -4   6  -7  430.06   18.20
   4   6   7  423.26   18.20
  -4   6  -7  440.16   18.90
  -4   6  -7  435.56   18.60
  -4   6  -7  438.66   18.60
   4   6   7  435.96   18.70
  -4   6  -7  413.86   17.10
  -4   6  -7  447.66   18.30
  -4  -6  -7  429.66   18.10
  -4  -6  -7  411.16   16.60
  -4  -6  -7  455.15   19.20
  -4   6  -8  133.09    8.10
  -4   6  -8  137.19    8.10
   4   6   8  130.89    8.60
   4   6   8  144.39    8.50
  -4   6  -8  143.49    8.50
  -4   6  -8  131.09    8.20
  -4   6  -8  130.69    8.10
  -4  -6  -8  149.19    8.70
  -4  -6  -8  132.99    8.20
   4  -6   8  135.39    9.00
  -4   6  -9  275.47   12.30
  -4   6  -9  270.57   12.20
  -4   6  -9  275.47   12.10
  -4   6  -9  267.47   12.10
   4   6   9  275.77   12.40
   4   6   9  284.27   12.80
  -4   6  -9  273.17   12.10
  -4  -6  -9  246.78   11.10
   4  -6   9  272.57   11.90
  -4  -6  -9  288.27   12.60
  -4  -6  -9  260.67   11.80
  -4   6 -10    3.30    1.70
  -4   6 -10    6.40    1.90
   4   6  10    7.90    2.10
   4   6  10    3.30    2.10
  -4   6 -10    4.30    1.70
  -4   6 -10    5.40    1.60
  -4   6 -10    6.20    1.80
  -4  -6 -10    8.10    2.20
  -4  -6 -10    4.90    2.40
   4  -6  10    3.50    2.10
  -4   6 -11   34.80    2.80
  -4   6 -11   39.40    3.10
   4   6  11   35.10    3.10
  -4   6 -11   36.50    3.00
  -4   6 -11   36.00    2.80
  -4  -6 -11   37.30    3.10
   4  -6  11   36.60    3.10
  -4   7  11  102.99    5.30
   4  -7 -11  107.29    5.40
  -4   7  10   76.49    5.00
   4   7 -10   62.49    5.20
   4   7 -10   77.39    4.70
  -4   7  10   70.09    4.80
   4   7 -10   75.99    4.60
   4  -7 -10   77.89    4.90
   4  -7 -10   77.29    5.10
   4   7  -9   49.20    4.30
  -4   7   9   43.90    4.50
   4   7  -9   47.30    4.30
   4   7  -9   49.40    4.50
  -4   7   9   46.90    4.50
   4  -7  -9   39.80    4.50
   4  -7  -9   35.50    4.20
   4   7  -8   13.20    2.70
   4   7  -8    9.00    2.70
  -4   7   8   11.10    3.00
   4   7  -8    8.20    2.80
   4   7  -8    9.70    3.00
  -4   7   8   11.00    2.90
   4  -7  -8    8.00    2.70
   4  -7  -8   11.10    2.80
   4  -7  -8    4.00    3.00
   4   7  -7  121.49    7.80
   4   7  -7  139.39    8.00
  -4   7   7  132.39    8.40
  -4   7   7  140.79    8.80
  -4   7   7  124.09    7.70
  -4   7   7  138.79    8.30
   4   7  -7  122.19    7.50
   4   7  -7  132.29    8.00
   4   7  -7  128.19    7.90
   4  -7  -7  141.19    8.20
   4  -7  -7  136.99    8.40
   4  -7  -7  143.29    6.60
  -4   7   6   76.79    7.10
  -4   7   6   84.99    6.70
  -4   7   6   77.49    6.60
   4   7  -6   68.79    6.50
  -4   7   6   65.99    5.80
  -4   7   6   65.49    6.20
   4   7  -6   76.29    6.10
   4   7  -6   70.99    6.40
   4   7  -6   66.69    6.10
   4   7  -6   77.79    6.40
   4  -7  -6   79.09    6.60
   4  -7  -6   78.99    5.50
   4  -7  -6   98.69    7.10
  -4   7   5   83.79    7.20
   4   7  -5  100.69    7.30
  -4   7   5  100.39    7.60
   4   7  -5   91.69    7.00
  -4   7   5  107.19    7.60
  -4   7   5   99.69    7.30
   4   7  -5  100.39    7.00
   4   7  -5   90.09    7.40
   4   7  -5   96.49    7.70
  -4   7   5  107.29    8.10
   4  -7  -5   94.79    7.70
   4  -7  -5  103.39    6.40
   4   7  -4  246.38   12.30
  -4   7   4  244.28   12.80
  -4   7   4  262.07   12.80
   4   7  -4  253.17   12.20
  -4   7   4  248.38   12.50
   4   7  -4  249.08   12.50
  -4   7   4  232.38   23.80
  -4   7   4  265.17   13.30
   4   7  -4  242.58   11.90
  -4   7   4  247.28   12.30
   4   7  -4  247.78   12.90
   4   7  -4  245.78   12.10
   4  -7  -4  230.38   12.30
   4  -7  -4  245.58   11.40
  -4  -7   4  239.18   14.40
   4  -7  -4  245.38   22.60
  -4   7   3   11.60    3.60
   4   7  -3    4.30    2.70
   4   7  -3    4.70    2.60
  -4   7   3    5.90    3.00
  -4   7   3   -0.80    7.10
   4   7  -3   -0.40    2.30
   4   7  -3    9.80    4.00
  -4   7   3    3.40    2.60
   4   7  -3    5.80    4.90
  -4   7   3    8.10    3.60
  -4   7   3    2.20    2.80
  -4   7   3    6.90    3.20
   4   7  -3    8.40    3.20
   4  -7  -3    0.40    6.90
   4  -7  -3    7.80    3.10
  -4   7   2    0.70    2.20
  -4   7   2    5.50    2.70
   4   7  -2    1.70    3.80
   4   7  -2    0.70    3.60
   4   7  -2    1.10    3.00
  -4   7   2   -0.50    3.80
  -4   7   2   -1.90    5.70
  -4   7   2    3.50    2.40
   4   7  -2    3.80    2.60
  -4   7   2    0.50    2.60
  -4   7   2   -0.50    2.40
   4   7  -2   -0.30    2.30
   4   7  -2   -0.20    2.20
  -4   7   2    1.10    2.00
   4   7  -2   -2.40    2.60
   4  -7  -2    6.80    6.20
  -4  -7   2    1.70    3.90
   4  -7  -2    4.40    3.30
  -4   7   1  931.01   33.40
  -4   7   1  903.71   33.80
  -4   7   1  911.51   33.20
   4   7  -1  900.11   33.10
   4   7  -1  811.42   32.00
   4   7  -1  886.51   33.00
   4   7  -1  820.72   32.10
   4   7  -1  874.71   33.40
  -4   7   1  920.01   45.40
   4   7  -1  855.91   33.90
  -4   7   1  866.91   32.20
   4   7  -1  832.32   39.80
   4   7  -1  870.51   32.90
  -4   7   1  877.81   32.70
  -4   7   1  946.61   33.40
  -4   7   1  919.31   34.00
   4  -7  -1  820.12   31.90
   4  -7  -1  898.91   43.10
  -4  -7   1  901.61   39.40
   4   7   0    2.40    2.30
  -4   7   0    5.50    3.70
  -4   7   0    3.80    2.70
  -4   7   0    4.10    2.30
   4   7   0    6.30    3.00
  -4   7   0    5.80    3.20
   4   7   0    5.60    3.70
  -4   7   0   -1.70    2.00
  -4   7   0   -1.00    5.00
   4   7   0    3.90    2.20
   4   7   0    1.90    2.70
   4   7   0    5.90    3.00
   4   7   0    9.80    6.00
  -4   7   0    0.20    2.70
  -4  -7   0   -1.00    4.20
   4  -7   0    7.50    5.60
   4  -7   0    0.50    4.30
  -4   7  -1   46.90    5.40
   4   7   1   44.30    5.50
   4   7   1   63.39    6.50
  -4   7  -1   48.20    6.00
   4   7   1   40.90   10.00
  -4   7  -1   51.29   11.60
  -4   7  -1   46.60    5.30
   4   7   1   54.49    6.30
   4   7   1   45.70    5.80
  -4   7  -1   50.89    5.70
  -4   7  -1   63.59    6.70
   4   7   1   61.09    6.70
  -4   7  -1   51.09    6.30
   4   7   1   57.09    6.90
   4  -7   1   46.70   10.40
  -4  -7  -1   44.40    9.80
  -4   7  -2    0.40    2.70
   4   7   2    1.40    2.60
  -4   7  -2    0.60    2.10
  -4   7  -2    3.30    2.30
  -4   7  -2    8.40    3.40
   4   7   2    1.90    2.20
   4   7   2   -2.10    2.50
   4   7   2    2.90    2.40
   4   7   2    2.80    2.80
  -4   7  -2   -1.40    2.30
   4   7   2    1.60    2.90
   4   7   2    3.90    5.10
  -4   7  -2    2.70    2.60
  -4   7  -2   -4.50    4.60
  -4  -7  -2   -7.70    3.90
   4  -7   2    1.20    4.40
  -4  -7  -2   -3.60    4.80
   4   7   3   42.60   13.10
  -4   7  -3   46.80   10.70
  -4   7  -3   56.09    5.90
   4   7   3   55.39    6.10
  -4   7  -3   70.49    6.80
   4   7   3   49.80    6.30
  -4   7  -3   58.69    6.20
   4   7   3   64.39    7.20
   4   7   3   45.60    5.40
  -4   7  -3   62.29    6.90
  -4   7  -3   64.39    7.30
   4   7   3   58.49    6.10
   4   7   3   60.99    7.00
  -4   7  -3   54.99    5.70
  -4  -7  -3   50.29   11.80
  -4  -7  -3   67.39    6.60
   4  -7   3   50.99   10.40
   4   7   4   91.29    7.10
  -4   7  -4   73.39    6.20
  -4   7  -4   80.29    6.30
  -4   7  -4   89.69    7.20
   4   7   4   94.29    7.50
   4   7   4   76.49    6.90
  -4   7  -4   91.49    7.00
  -4   7  -4   93.79    6.90
  -4   7  -4   83.89    7.10
   4   7   4   75.89    6.90
   4   7   4   82.79    7.20
   4  -7   4   79.29   13.40
  -4  -7  -4   65.59   14.50
  -4  -7  -4   73.19    6.60
   4   7   5  708.03   27.10
   4   7   5  656.33   26.20
   4   7   5  708.73   27.30
  -4   7  -5  662.63   27.20
  -4   7  -5  612.34   26.40
  -4   7  -5  699.43   26.10
   4   7   5  698.63   27.70
  -4   7  -5  683.73   26.60
  -4   7  -5  691.63   26.50
   4   7   5  704.23   26.70
  -4  -7  -5  720.73   26.00
  -4  -7  -5  738.43   27.50
  -4   7  -6    8.10    2.50
  -4   7  -6    5.10    2.80
  -4   7  -6    6.60    2.90
   4   7   6    8.50    3.40
  -4   7  -6    7.20    2.90
  -4   7  -6   10.00    2.90
   4   7   6    6.20    2.80
  -4   7  -6    6.70    2.50
   4   7   6    3.70    2.40
   4   7   6    6.80    3.20
   4   7   6    3.40    2.40
  -4  -7  -6    5.10    2.70
  -4  -7  -6    7.90    2.60
  -4   7  -7   -5.30    2.40
   4   7   7    3.30    2.10
   4   7   7   -0.20    1.80
  -4   7  -7    1.40    2.00
  -4   7  -7   -1.00    1.40
  -4   7  -7   -1.80    1.70
  -4   7  -7    1.40    1.70
  -4  -7  -7    1.30    1.60
  -4  -7  -7   -2.30    1.80
   4  -7   7    0.00    3.30
   4   7   8   97.09    6.40
  -4   7  -8  103.89    6.20
  -4   7  -8   94.29    6.00
  -4   7  -8  100.29    6.10
  -4   7  -8  109.99    6.30
   4   7   8   97.19    6.10
  -4   7  -8   88.69    5.70
   4  -7   8  105.09    6.70
  -4  -7  -8  102.59    6.50
  -4  -7  -8   98.09    5.80
  -4   7  -9   88.29    5.00
   4   7   9   85.89    5.10
  -4   7  -9   95.79    5.20
  -4   7  -9   82.19    5.00
   4   7   9   82.39    5.20
  -4   7  -9   93.99    5.20
  -4   7  -9   81.29    4.70
   4  -7   9  103.99    5.50
  -4  -7  -9   92.99    5.50
  -4   8   9    4.30    1.80
  -4   8   9    3.30    1.50
   4  -8  -9    1.20    1.50
   4  -8  -9    3.30    3.00
  -4   8   8   21.50    3.10
  -4   8   8   21.70    2.90
   4   8  -8   19.90    2.70
   4  -8  -8   23.40    3.00
   4  -8  -8   19.60    2.90
  -4   8   7  104.09    6.30
   4   8  -7  105.99    5.90
   4   8  -7   95.49    5.90
   4   8  -7  104.59    6.00
  -4   8   7  106.19    6.50
   4  -8  -7   90.99    6.10
   4  -8  -7  109.09    6.40
   4   8  -6   97.49    5.80
   4   8  -6   93.19    6.30
   4   8  -6   96.69    6.00
  -4   8   6  104.59    6.60
  -4   8   6  100.99    6.80
  -4   8   6   92.79    6.20
   4   8  -6   84.19    6.20
  -4   8   6  107.09    6.90
   4  -8  -6   99.59    5.30
   4  -8  -6   96.39    6.80
   4  -8  -6  103.69    6.60
   4   8  -5   21.60    3.80
   4   8  -5   21.40    3.20
  -4   8   5   30.40    4.60
  -4   8   5   20.20    3.50
   4   8  -5   17.30    3.60
   4   8  -5   21.50    3.40
  -4   8   5   28.50    3.80
  -4   8   5   24.50    4.00
  -4   8   5   25.20    4.10
   4   8  -5   20.70    3.20
   4  -8  -5   20.70    3.10
   4  -8  -5   18.50    3.50
   4   8  -4   28.80    4.20
  -4   8   4   26.60    4.30
  -4   8   4   25.60    4.20
   4   8  -4   28.40    4.00
   4   8  -4   22.60    3.80
  -4   8   4   20.70    3.60
   4   8  -4   33.40    4.40
  -4   8   4   22.30    4.00
  -4   8   4   28.10    4.30
   4   8  -4   24.80    3.80
   4  -8  -4   32.90    4.60
   4  -8  -4   28.50    3.80
   4   8  -3    9.00    2.80
  -4   8   3    5.90    2.60
  -4   8   3    4.00    2.60
   4   8  -3    7.30    3.50
   4   8  -3    2.20    2.60
  -4   8   3    6.50    2.50
   4   8  -3    7.30    2.70
  -4   8   3    4.00    2.40
   4   8  -3    6.10    2.60
  -4   8   3    4.00    2.80
   4   8  -3    6.80    2.80
   4  -8  -3    7.10    2.70
  -4   8   2  345.47   15.60
   4   8  -2  328.17   15.90
  -4   8   2  349.57   16.00
   4   8  -2  327.77   15.40
  -4   8   2  347.67   16.00
   4   8  -2  357.36   15.40
  -4   8   2  359.26   15.50
  -4   8   2  368.46   15.80
   4   8  -2  360.76   15.50
   4   8  -2  348.37   15.00
   4  -8  -2  342.97   14.70
  -4   8   1    7.00    2.50
   4   8  -1   10.50    3.10
  -4   8   1    7.30    2.80
   4   8  -1   11.70    2.90
  -4   8   1    8.50    3.20
   4   8  -1   16.40    3.60
   4   8  -1   12.20    3.30
   4   8  -1    5.30    2.50
  -4   8   1    5.50    2.80
  -4   8   1   13.00    3.40
   4  -8  -1   17.70    3.70
   4   8   0  380.86   16.50
  -4   8   0  361.46   15.40
   4   8   0  355.06   16.10
  -4   8   0  379.16   16.10
  -4   8   0  367.86   16.70
   4   8   0  325.97   15.60
   4   8   0  394.66   16.50
   4   8   0  394.06   17.30
  -4   8   0  378.86   16.30
  -4   8   0  353.16   16.30
  -4   8   0  366.46   16.10
   4  -8   0  347.87   15.20
   4  -8   0  358.26   15.40
  -4   8  -1   11.10    3.30
  -4   8  -1   11.40    2.90
   4   8   1   10.30    2.90
   4   8   1   10.00    3.00
  -4   8  -1    9.60    3.10
  -4   8  -1   10.90    3.60
  -4   8  -1   11.80    3.30
   4   8   1   10.70    3.10
   4   8   1   14.30    3.10
  -4   8  -1    6.00    2.50
   4   8   1    5.80    2.90
  -4  -8  -1   11.00    4.10
   4  -8   1    6.30    3.40
   4   8   2    0.70    2.00
  -4   8  -2    1.50    2.00
  -4   8  -2   -0.10    1.80
  -4   8  -2    2.70    2.20
  -4   8  -2   -1.30    2.70
   4   8   2   -0.40    1.90
  -4   8  -2   -1.40    1.70
  -4   8  -2    2.90    2.30
   4   8   2    0.50    2.30
   4   8   2    0.20    2.00
   4   8   2   -0.30    2.20
   4  -8   2   -0.70    3.30
  -4  -8  -2    3.30    3.20
  -4   8  -3   64.79    6.00
  -4   8  -3   59.49    5.50
   4   8   3   69.49    6.20
  -4   8  -3   66.09    5.20
   4   8   3   58.39    6.00
  -4   8  -3   69.99    5.50
  -4   8  -3   65.19    5.90
  -4   8  -3   55.59    4.70
   4   8   3   49.50    5.60
   4   8   3   67.09    6.80
   4   8   3   64.79    5.70
   4  -8   3   53.09    5.80
  -4  -8  -3   58.79    5.80
  -4  -8  -3   43.10    5.10
   4   8   4  325.37   14.50
  -4   8  -4  348.27   14.50
  -4   8  -4  344.27   15.40
  -4   8  -4  348.87   14.50
  -4   8  -4  331.57   14.80
   4   8   4  355.66   15.80
   4   8   4  359.66   15.50
  -4   8  -4  345.27   14.80
   4   8   4  349.57   14.90
   4   8   4  320.37   15.00
  -4  -8  -4  356.66   15.10
  -4  -8  -4  348.27   14.20
   4  -8   4  340.27   14.70
  -4   8  -5  269.57   12.10
   4   8   5  270.57   12.40
  -4   8  -5  263.67   11.90
   4   8   5  269.07   12.70
   4   8   5  252.07   11.50
   4   8   5  256.37   12.10
  -4   8  -5  259.67   11.30
  -4   8  -5  275.87   12.50
   4   8   5  265.67   11.80
  -4   8  -5  271.57   11.80
  -4  -8  -5  279.17   11.40
   4  -8   5  271.27   11.90
  -4  -8  -5  258.07   12.10
  -4   8  -6  220.18   10.10
  -4   8  -6  219.08   10.30
   4   8   6  212.88   10.50
  -4   8  -6  214.18    9.20
  -4   8  -6  226.48    9.90
   4   8   6  211.08   10.10
   4   8   6  230.58    9.70
   4   8   6  214.38    9.50
  -4   8  -6  217.18   10.00
  -4  -8  -6  225.98    9.10
   4  -8   6  217.38   10.00
  -4  -8  -6  211.18   10.20
  -4   8  -7   25.40    3.00
  -4   8  -7   21.10    2.70
   4   8   7   33.50    3.40
   4   8   7   33.00    3.60
  -4   8  -7   28.00    3.00
  -4   8  -7   34.80    3.30
  -4  -8  -7   32.70    3.80
  -4  -8  -7   25.20    3.30
  -4   8  -8    5.60    1.40
   4   8   8    1.80    1.40
  -4   8  -8    5.20    1.50
  -4   8  -8    4.40    1.60
   4   8   8    1.50    1.60
  -4   8  -8    3.80    1.30
  -4  -8  -8    5.20    1.70
  -4   9   7    7.50    1.70
   4  -9  -7    7.10    1.80
  -4   9   6    3.30    1.70
  -4   9   6    1.20    1.30
   4   9  -6    2.50    1.70
   4  -9  -6    3.20    1.50
   4  -9  -6    2.30    1.80
   4   9  -5   -1.00    1.70
  -4   9   5    6.30    3.50
  -4   9   5   -0.20    1.30
   4   9  -5    0.20    1.50
  -4   9   5    4.50    2.10
   4   9  -5   -1.60    1.50
  -4   9   5    4.40    1.80
   4  -9  -5   -0.20    1.30
   4  -9  -5    1.20    1.50
   4   9  -4   56.59    4.10
   4   9  -4   48.60    4.20
  -4   9   4   46.20    4.00
  -4   9   4   56.09    4.30
  -4   9   4   59.99    4.50
  -4   9   4   56.39    4.50
   4   9  -4   61.19    4.10
  -4   9   4   58.09    4.50
   4   9  -4   54.59    4.50
   4  -9  -4   53.59    4.30
   4  -9  -4   58.99    3.90
  -4   9   3   13.90    2.60
  -4   9   3   13.50    2.50
  -4   9   3   12.60    2.60
  -4   9   3    8.50    2.30
  -4   9   3   12.50    2.70
   4   9  -3   11.40    2.40
   4   9  -3    8.20    2.30
   4   9  -3    8.70    2.00
   4   9  -3    8.70    2.30
   4  -9  -3    8.90    2.30
   4  -9  -3    9.20    2.20
  -4   9   2   -0.20    1.40
   4   9  -2    0.70    1.50
   4   9  -2    0.20    2.10
  -4   9   2    0.10    1.90
   4   9  -2   -0.30    1.70
  -4   9   2   -0.10    1.60
   4   9  -2    0.10    1.60
  -4   9   2    2.00    1.60
  -4   9   2    1.60    2.00
   4   9  -2    1.20    1.60
   4  -9  -2    2.80    2.10
   4  -9  -2    1.10    1.60
   4   9  -1   39.20    4.10
  -4   9   1   31.80    4.00
   4   9  -1   43.70    4.10
   4   9  -1   43.90    4.30
  -4   9   1   38.90    4.30
   4   9  -1   45.20    4.10
  -4   9   1   32.60    3.70
  -4   9   1   36.50    4.30
   4   9  -1   42.70    4.30
  -4   9   1   42.20    4.00
  -4  -9   1   35.60    5.00
   4  -9  -1   48.20    3.90
   4  -9  -1   43.30    4.20
  -4   9   0   25.10    3.30
  -4   9   0   22.00    3.60
  -4   9   0   18.30    2.80
  -4   9   0   28.00    3.80
   4   9   0   25.30    3.80
   4   9   0   22.10    3.30
   4   9   0   25.00    3.40
   4   9   0   20.50    3.20
   4   9   0   30.10    4.00
  -4   9   0   25.00    3.50
  -4  -9   0   28.90    3.90
   4  -9   0   22.20    3.10
   4   9   1    1.70    1.90
  -4   9  -1    2.20    1.70
  -4   9  -1   -0.30    1.70
   4   9   1   -0.40    1.50
   4   9   1    1.60    1.50
  -4   9  -1    0.70    1.50
   4   9   1   -3.30    1.20
  -4   9  -1    1.20    1.70
   4   9   1    1.00    1.70
  -4   9  -1   -0.50    1.40
  -4  -9  -1    3.30    2.60
   4  -9   1    0.10    1.90
  -4   9  -2   17.50    2.70
  -4   9  -2   11.80    2.30
   4   9   2   15.80    2.70
  -4   9  -2   10.60    2.40
   4   9   2   13.40    2.90
  -4   9  -2   17.50    3.00
   4   9   2   17.20    2.90
   4   9   2   22.30    3.10
   4   9   2   12.20    2.30
  -4  -9  -2   20.30    2.90
   4  -9   2   21.90    3.00
  -4   9  -3   24.90    3.10
   4   9   3   21.80    2.80
   4   9   3   21.80    3.00
  -4   9  -3   22.70    3.10
  -4   9  -3   27.00    3.50
   4   9   3   26.30    3.30
   4   9   3   24.30    3.20
  -4   9  -3   30.40    3.50
   4   9   3   28.90    3.50
   4  -9   3   29.50    3.40
  -4  -9  -3   37.20    3.50
  -4  -9  -3   23.30    2.90
   4   9   4    5.70    1.90
  -4   9  -4    5.80    1.80
  -4   9  -4    5.90    1.70
   4   9   4    8.70    2.00
  -4   9  -4    5.60    1.60
   4   9   4    8.00    2.10
  -4   9  -4    6.80    1.80
   4   9   4    7.40    2.10
  -4  -9  -4   10.40    1.90
   4  -9   4    8.20    2.00
  -4  -9  -4    3.90    2.10
  -4   9  -5   -0.90    1.10
  -4   9  -5   -1.00    1.00
   4   9   5    0.00    1.30
  -4   9  -5   -1.70    1.00
   4   9   5   -0.40    1.40
  -4   9  -5    0.10    1.30
   4   9   5    0.30    1.40
  -4  -9  -5    0.60    1.20
  -4  -9  -5   -2.00    1.80
  -4  -9  -5    0.90    1.50
   4  -9   5    0.60    1.80
  -4   9  -6   56.59    3.40
   4   9   6   59.09    3.60
  -4   9  -6   58.19    3.40
  -4   9  -6   62.39    3.60
   4   9   6   57.89    3.50
  -4  -9  -6   63.69    3.70
   4  10  -2   -1.50    1.10
  -4  10   2    1.10    1.10
   4  10  -2    1.20    1.20
  -4  10   2    0.50    1.30
  -4  10   2   -0.60    1.00
   4  10  -2   -1.10    1.10
   4 -10  -2    0.20    1.00
  -4  10   1    8.60    1.70
  -4  10   1   10.40    1.80
   4  10  -1   11.20    2.00
   4  10  -1    5.90    1.50
   4  10  -1    9.70    1.70
  -4  10   1    5.50    1.40
   4 -10  -1   10.60    1.70
  -4  10   0    3.50    1.70
   4  10   0    1.30    1.20
   4  10   0    2.60    1.20
   4  10   0    3.00    1.30
  -4  10   0    2.10    1.20
  -4  10   0    2.50    1.20
  -4  10   0    2.00    1.10
   4 -10   0    1.00    1.20
   4 -10   0    2.10    1.30
  -4 -10   0    1.80    1.60
  -4  10  -1   64.79    3.60
   4  10   1   61.49    3.80
  -4  10  -1   63.99    3.80
   4  10   1   64.59    3.60
  -4  10  -1   62.69    3.70
   4  10   1   65.69    3.70
   4 -10   1   66.89    3.60
  -4 -10  -1   63.59    3.50
   4 -10   1   66.39    3.70
   5   0 -15    0.70    1.10
  -5   0  15   -1.80    1.30
   5   0 -15    0.20    1.30
  -5   0  15   -1.30    1.10
   5   0 -15   -1.80    1.50
  -5   0  14  176.98    8.70
   5   0 -14  170.18    8.00
   5   0 -14  183.88    8.90
   5   0 -14  182.38    8.80
   5   0 -14  185.38    8.70
  -5   0  14  182.58    8.40
   5   0 -14  177.18    9.00
   5   0 -13   -1.30    2.10
   5   0 -13    0.40    1.50
  -5   0  13    2.10    2.40
  -5   0  13    2.10    2.20
   5   0 -13   -1.20    1.80
   5   0 -13    1.60    2.00
   5   0 -13    2.20    2.10
   5   0 -13    1.70    2.20
  -5   0  12   57.99    5.80
   5   0 -12   51.39    5.70
   5   0 -12   37.90    5.30
   5   0 -12   53.49    6.00
  -5   0  12   47.10    5.80
   5   0 -12   60.09    6.00
   5   0 -12   55.29    6.60
   5   0 -12   58.09    6.40
   5   0 -11    1.20    2.20
   5   0 -11   -3.40    2.40
   5   0 -11    4.80    5.70
   5   0 -11    2.40    2.80
  -5   0  11    2.40    5.60
   5   0 -11    3.50    2.70
   5   0 -11   -1.40    2.70
  -5   0  11    0.30    2.90
   5   0 -11    2.80    2.50
   5   0 -10  481.05   21.00
   5   0 -10  486.85   20.50
   5   0 -10  502.05   20.40
  -5   0  10  463.45   20.40
   5   0 -10  504.15   20.70
   5   0 -10  512.15   30.20
  -5   0  10  473.15   27.70
   5   0 -10  538.55   21.40
   5   0 -10  482.05   20.80
   5   0  -9   -0.90    2.80
   5   0  -9    3.50    3.10
   5   0  -9    5.70    3.30
   5   0  -9    2.90    2.70
  -5   0   9    0.40    3.20
   5   0  -9   -0.60    3.00
   5   0  -9    2.30    2.70
   5   0  -9    1.10    2.40
   5   0  -9   -1.90    3.40
  -5   0   8 1269.27   49.90
   5   0  -8 1186.68   50.99
   5   0  -7    1.20    2.20
  -5   0   7    3.00    2.60
   5   0  -6  105.29    8.60
  -5   0   6   87.59    7.40
   5   0  -5   13.00    3.70
  -5   0   4  741.13   27.70
   5   0  -4  736.73   28.60
   5   0  -3    0.00    1.20
  -5   0   3   -1.00    1.00
  -5   0   1    0.60    1.20
  -5   0   1   -0.40    1.20
  -5   0   0  739.73   27.80
  -5   0   0  762.92   27.40
   5   0   0  708.23   26.90
  -5   0  -1    0.60    1.90
  -5   0  -1    0.70    1.60
   5   0   1    1.20    1.50
  -5   0  -2 3329.17  111.59
   5   0   2 3289.27  111.69
  -5   0  -2 3337.67  112.99
  -5   0  -3   10.60    3.90
  -5   0  -3    1.80    2.40
   5   0   3    0.90    2.10
   5   0   3    0.90    2.30
  -5   0  -4  891.61   37.10
   5   0   4  851.21   35.20
   5   0   4  869.71   36.60
   5   0   5   -4.20    2.00
  -5   0  -5   -0.60    3.00
   5   0   6  150.98   12.60
  -5   0  -6  142.49   14.10
  -5   0  -7    7.00    3.10
  -5   0  -7   -2.20    4.50
  -5   0  -7    0.00    2.70
   5   0   7    1.40    4.10
  -5   0  -7    3.40    2.60
   5   0   7   -4.60    2.50
  -5   0  -8  427.26   18.80
  -5   0  -8  415.76   18.20
  -5   0  -8  396.96   18.40
  -5   0  -8  435.56   18.80
  -5   0  -8  414.46   18.20
   5   0   8  428.46   26.80
   5   0   8  433.56   17.40
   5   0   8  434.56   19.30
  -5   0  -8  395.96   29.60
  -5   0  -8  420.86   18.00
  -5   0  -9    3.80    3.40
   5   0   9    1.60    2.40
  -5   0  -9   14.10   10.80
  -5   0  -9    8.00    4.30
   5   0   9   -6.60    6.50
  -5   0  -9    2.30    2.90
   5   0   9   -0.80    2.10
  -5   0  -9   -0.90    3.00
  -5   0  -9    3.20    2.90
  -5   0  -9    0.70    2.60
   5   0  10  326.07   14.10
  -5   0 -10  314.27   15.20
   5   0  10  336.87   16.20
  -5   0 -10  309.67   15.40
  -5   0 -10  302.77   14.90
  -5   0 -10  317.37   14.70
  -5   0 -10  326.47   15.60
  -5   0 -10  316.17   14.90
  -5   0 -11   -3.70    3.00
  -5   0 -11    1.70    2.50
  -5   0 -11   -5.90    3.40
  -5   0 -11   -0.40    2.10
   5   0  11   -2.20    2.10
  -5   0 -11    0.50    2.20
   5   0  11   -0.10    1.70
   5   0  12   61.59    4.10
   5   0  12   48.20    5.10
  -5   0 -12   64.39    5.10
   5   0  12   60.59    5.30
  -5   0 -12   71.79    5.60
  -5   0 -12   72.69    5.40
  -5   0 -12   66.59    5.60
  -5   0 -13   -0.20    1.40
  -5   0 -13    0.30    1.30
   5   0  13    0.60    1.20
   5   0  13   -2.20    2.00
   5   1 -15   27.10    2.60
   5   1 -15   28.80    2.50
   5   1 -15   22.50    2.60
   5   1 -15   26.90    2.60
  -5   1  15   29.80    2.80
   5  -1 -15   25.90    2.50
  -5  -1  15   28.30    2.50
   5   1 -14    0.40    1.60
  -5   1  14    0.40    1.80
   5   1 -14   -0.90    1.50
   5   1 -14   -2.20    1.30
  -5   1  14    0.10    1.50
  -5   1  14   -1.40    2.00
   5   1 -14   -1.60    1.20
   5   1 -14    1.00    1.70
  -5  -1  14   -2.70    1.50
   5  -1 -14   -0.40    2.00
   5  -1 -14   -0.40    1.60
   5  -1 -14   -1.20    1.70
   5  -1 -14   -0.20    1.30
   5  -1 -14   -0.70    2.90
  -5  -1  14   -0.60    2.10
   5   1 -13   60.69    5.30
   5   1 -13   66.09    5.20
   5   1 -13   56.69    5.20
   5   1 -13   64.49    5.70
   5   1 -13   70.19    5.80
  -5   1  13   64.39    6.10
   5   1 -13   65.39    5.80
  -5   1  13   67.39    5.20
   5  -1 -13   64.69    5.50
   5  -1 -13   63.29    5.40
  -5  -1  13   62.79    5.40
   5  -1 -13   64.19    5.50
   5  -1 -13   62.59    5.70
   5  -1 -13   61.69    5.80
  -5  -1  13   71.49    5.80
   5   1 -12    3.80    2.50
   5   1 -12    5.40    2.70
   5   1 -12    8.20    2.80
  -5   1  12    8.00    2.90
   5   1 -12    2.20    2.20
   5   1 -12    5.30    2.50
   5   1 -12    4.00    2.90
  -5   1  12    9.30    3.00
   5  -1 -12    3.80    2.70
  -5  -1  12    0.80    3.20
   5  -1 -12    5.90    2.80
   5  -1 -12    4.40    2.40
   5  -1 -12    7.90    2.90
   5  -1 -12    5.10    3.20
   5  -1 -12    3.30    2.90
   5   1 -11  250.07   12.40
   5   1 -11  248.78   12.90
  -5   1  11  232.28   11.60
   5   1 -11  232.88   11.90
  -5   1  11  230.78   12.50
   5   1 -11  242.88   19.90
  -5   1  11  194.18   19.40
   5   1 -11  237.08   12.60
   5   1 -11  233.88   12.00
   5   1 -11  249.08   12.70
   5   1 -11  252.37   12.10
   5  -1 -11  224.28   11.90
   5  -1 -11  252.07   12.90
  -5  -1  11  207.88   12.60
   5  -1 -11  231.88   12.20
  -5  -1  11  237.48   18.50
   5  -1 -11  232.68   12.60
   5  -1 -11  220.28   12.00
   5  -1 -11  217.18   12.00
   5  -1 -11  219.68   22.00
   5   1 -10    6.20    3.50
   5   1 -10    3.00    4.30
   5   1 -10    0.00    3.10
  -5   1  10    2.00    5.00
  -5   1  10   -0.10    3.30
   5   1 -10    3.40    2.50
   5   1 -10    6.00    3.00
  -5   1  10    2.80    2.80
   5   1 -10    1.90    2.90
   5   1 -10   -1.20    2.80
   5   1 -10   -1.00    2.80
   5  -1 -10    5.30    3.40
   5  -1 -10    7.60    3.00
   5  -1 -10   -1.90    4.50
   5  -1 -10    3.50    3.00
   5  -1 -10    3.70    2.70
  -5  -1  10    1.50    3.60
   5  -1 -10    1.10    2.70
   5  -1 -10    3.00    3.30
   5   1  -9  184.88   11.00
   5   1  -9  205.58   10.80
  -5   1   9  195.48   15.90
   5   1  -9  188.78   10.70
   5   1  -9  218.78   16.40
  -5   1   9  189.88   10.30
   5   1  -9  212.68   10.50
   5   1  -9  186.58   10.70
   5   1  -9  190.48   10.90
  -5   1   9  168.28   10.90
   5   1  -9  190.98   10.60
   5  -1  -9  206.38   10.90
   5  -1  -9  188.48   10.30
   5  -1  -9  190.98   10.60
   5  -1  -9  199.58   10.80
  -5  -1   9  179.98   14.00
   5  -1  -9  191.28   10.60
   5  -1  -9  196.48   17.40
   5  -1  -9  192.28   10.80
   5   1  -8  449.36   24.30
  -5   1   8  442.86   24.40
   5  -1  -8  430.96   25.80
  -5  -1   8  514.75   23.80
   5   1  -7  311.37   17.60
  -5   1   7  325.87   18.10
   5  -1  -7  327.17   19.50
  -5  -1   7  310.27   16.20
  -5   1   6 3019.80  104.79
   5   1  -6 2842.12  105.19
   5   1  -6 3056.69  103.89
  -5  -1   6 3068.69  102.29
   5  -1  -6 3087.29  106.89
  -5   1   5 2422.86   80.99
   5   1  -5 2304.97   80.09
   5   1  -5 2316.77   79.29
  -5  -1   5 2327.87   78.09
   5  -1  -5 2355.86   82.39
  -5  -1   5 2156.38   78.49
   5   1  -4 2542.45   81.79
  -5   1   4 2326.47   83.49
  -5   1   4 2331.47   82.99
   5   1  -4 2436.86   81.99
  -5  -1   4 2433.26   80.99
   5  -1  -4 2452.65   84.59
  -5  -1   4 2459.15   80.39
  -5   1   3 1487.85   50.89
  -5   1   3 1441.96   51.29
   5   1  -3 1496.05   48.90
   5   1  -3 1420.16   49.20
  -5  -1   3 1411.86   48.20
   5  -1  -3 1477.75   51.69
   5  -1  -3 1415.46   50.59
  -5  -1   3 1381.86   47.70
   5   1  -1 4136.09  136.19
  -5   1  -1 1510.55   54.49
   5   1   1 1729.43   55.99
  -5   1  -1 1456.65   55.39
  -5  -1  -1 1556.84   55.09
   5  -1   1 1544.55   54.99
  -5  -1  -1 1600.24   55.09
  -5   1  -2   36.00    5.00
   5   1   2   50.19    5.80
  -5   1  -2   51.69    7.10
  -5  -1  -2   48.30    6.50
   5  -1   2   38.20    5.30
  -5  -1  -2   60.49    7.10
  -5   1  -3 3186.58  106.49
   5   1   3 2998.40  104.29
   5   1   3 2996.10  106.29
   5  -1   3 2982.70  104.79
  -5  -1  -3 3131.59  106.49
  -5  -1  -3 3005.80  104.49
   5  -1   3 3070.69  104.59
   5   1   4  982.10   41.70
   5   1   4  980.80   39.60
  -5   1  -4 1016.80   41.30
  -5  -1  -4  954.40   39.50
  -5  -1  -4 1032.40   42.50
   5  -1   4 1049.99   40.20
   5   1   5   27.20    7.60
  -5   1  -5   32.60    6.30
   5   1   5   38.20    7.00
  -5  -1  -5   26.80    6.70
  -5  -1  -5   40.30    7.80
   5  -1   5   51.49    8.40
  -5   1  -6  276.77   19.40
   5   1   6  269.77   17.80
  -5  -1  -6  283.57   20.70
   5  -1   6  279.97   17.90
  -5   1  -7  685.33   26.80
   5   1   7  681.03   34.50
  -5   1  -7  667.93   25.90
  -5   1  -7  679.83   26.70
  -5   1  -7  668.53   26.30
  -5   1  -7  707.33   27.20
   5   1   7  674.63   27.20
   5   1   7  666.03   25.00
  -5   1  -7  645.04   26.70
  -5   1  -7  702.43   26.40
  -5   1  -7  700.43   37.50
   5  -1   7  643.44   26.00
  -5  -1  -7  736.53   26.70
  -5  -1  -7  680.83   26.50
   5  -1   7  720.43   34.90
  -5  -1  -7  720.73   39.20
  -5  -1  -7  666.23   26.70
  -5   1  -8    0.80    3.00
  -5   1  -8    0.40    2.50
  -5   1  -8   -2.30    3.00
  -5   1  -8   -1.30    2.50
   5   1   8    1.30    2.20
  -5   1  -8    5.10    6.40
  -5   1  -8    0.70    3.50
  -5   1  -8   -1.40    2.50
  -5   1  -8    0.60    3.00
   5   1   8    0.80    2.80
   5   1   8   -4.20    7.00
  -5  -1  -8   -0.90    2.40
  -5  -1  -8    1.40    3.90
  -5  -1  -8    4.90    3.70
  -5  -1  -8    0.30    2.60
  -5  -1  -8    6.80    8.90
   5  -1   8    4.00    5.50
  -5  -1  -8    3.50    3.20
  -5  -1  -8  -14.60    4.10
   5  -1   8   -1.30    2.60
  -5   1  -9   -0.20    3.00
  -5   1  -9    1.80    2.90
   5   1   9    2.70    2.70
  -5   1  -9    0.00    2.70
  -5   1  -9    3.00    2.90
   5   1   9    0.50    1.90
  -5   1  -9   -4.90    6.40
  -5   1  -9    2.80    2.50
  -5   1  -9    5.90    2.90
  -5  -1  -9    2.40    4.30
   5  -1   9    1.60    2.50
  -5  -1  -9    5.10    3.30
  -5  -1  -9    3.00    3.10
   5  -1   9   -9.20    4.80
  -5  -1  -9    5.20    3.90
  -5  -1  -9    2.50    2.70
   5   1  10  119.59    7.00
  -5   1 -10  120.49    8.80
   5   1  10  118.89    8.90
  -5   1 -10  119.99    8.70
  -5   1 -10  135.39    8.40
  -5   1 -10  112.59    8.30
  -5   1 -10  122.19    8.30
  -5   1 -10  117.69    8.90
  -5  -1 -10  120.19    8.70
  -5  -1 -10  126.69    8.30
  -5  -1 -10  132.89    8.50
   5  -1  10  128.49    9.20
   5  -1  10   92.09   16.10
   5  -1  10  124.79    7.90
  -5  -1 -10  106.69    9.30
   5   1  11  135.89    6.60
  -5   1 -11  123.29    8.30
   5   1  11  134.49    8.70
  -5   1 -11  122.89    7.70
  -5   1 -11  124.89    8.10
   5   1  11  132.99    8.90
  -5   1 -11  129.79    8.60
  -5   1 -11  121.89    8.20
  -5   1 -11  132.79    8.30
   5  -1  11  130.09    8.60
  -5  -1 -11  126.09    8.00
  -5  -1 -11  131.99    8.10
   5  -1  11  130.29    7.50
  -5  -1 -11  129.19    8.40
   5   1  12   10.20    2.60
  -5   1 -12    6.40    2.20
  -5   1 -12    9.70    2.50
  -5   1 -12   10.00    2.50
  -5   1 -12    8.70    2.80
  -5   1 -12    6.20    2.20
   5   1  12   11.40    2.70
  -5  -1 -12    9.10    2.30
   5  -1  12   10.20    2.20
  -5  -1 -12    7.60    2.40
   5  -1  12   12.10    3.00
   5   1  13   16.00    2.60
  -5   1 -13   12.50    2.20
  -5   1 -13   13.40    2.00
  -5   1 -13   12.20    2.20
  -5   1 -13   14.20    2.30
   5  -1  13   14.00    2.30
  -5  -1 -13   12.90    2.00
  -5  -1 -13   11.30    2.10
   5  -1  13   13.50    1.60
   5   2 -15    6.00    1.40
   5   2 -15    8.00    1.60
   5   2 -15    6.70    1.40
  -5   2  15    4.70    1.50
  -5  -2  15    7.80    1.50
   5  -2 -15    7.20    1.40
   5   2 -14    0.70    1.40
  -5   2  14   -0.50    1.80
   5   2 -14   -1.60    1.30
   5   2 -14    0.70    1.40
  -5   2  14    3.30    1.80
   5   2 -14   -0.40    1.30
   5   2 -14    0.50    1.60
   5  -2 -14   -1.40    1.00
   5  -2 -14    1.30    1.70
  -5  -2  14    3.50    3.30
  -5  -2  14   -0.10    1.80
   5   2 -13   42.30    4.90
   5   2 -13   36.50    4.30
  -5   2  13   37.40    4.40
  -5   2  13   40.30    4.80
  -5   2  13   47.70    3.80
   5   2 -13   48.10    4.60
   5   2 -13   37.20    4.30
   5   2 -13   43.00    4.70
   5  -2 -13   31.20    3.90
   5  -2 -13   42.60    4.80
   5  -2 -13   37.40    4.30
  -5  -2  13   44.60    4.80
   5  -2 -13   31.50    4.30
  -5  -2  13   49.20    5.00
   5   2 -12   46.70    5.40
   5   2 -12   49.30    5.30
  -5   2  12   54.49    4.70
  -5   2  12   46.90    5.70
   5   2 -12   55.69    6.10
   5   2 -12   58.99    6.50
   5   2 -12   52.79    5.40
  -5  -2  12   57.79    6.10
   5  -2 -12   46.90    5.20
   5  -2 -12   33.50    5.00
   5  -2 -12   44.70    5.40
   5  -2 -12   40.20    5.30
   5  -2 -12   49.20    5.50
  -5   2  11  226.58   10.90
   5   2 -11  218.98   11.90
   5   2 -11  218.98   11.30
   5   2 -11  222.98   11.40
   5   2 -11  220.58   12.10
   5   2 -11  208.68   18.10
   5   2 -11  220.08   11.90
   5   2 -11  204.88   11.30
   5   2 -11  236.58   12.20
  -5   2  11  226.18   12.20
  -5  -2  11  235.88   17.60
   5  -2 -11  229.28   11.60
   5  -2 -11  205.88   11.60
   5  -2 -11  223.98   11.80
   5  -2 -11  225.38   11.80
   5  -2 -11  225.18   12.30
  -5   2  10   52.09    5.30
   5   2 -10   53.39    6.40
   5   2 -10   62.29   10.80
  -5   2  10   53.89    6.50
   5   2 -10   71.39    6.00
   5   2 -10   68.69    7.40
   5   2 -10   73.49    7.00
   5   2 -10   73.59    7.40
  -5   2  10   68.69   14.10
   5   2 -10   59.39    6.30
   5   2 -10   62.19    6.70
   5  -2 -10   24.50   10.70
  -5  -2  10   78.69   11.70
   5  -2 -10   64.29    6.20
   5  -2 -10   54.19    6.10
   5  -2 -10   60.49    6.90
   5  -2 -10   50.19    5.70
   5  -2 -10   52.19    6.20
   5  -2 -10   58.19    6.50
   5  -2 -10   72.99    7.50
   5   2  -9  142.79    8.80
   5   2  -9  129.79    8.80
   5   2  -9  143.69    9.10
  -5   2   9  130.79    7.80
  -5   2   9  137.69    9.10
   5   2  -9  134.79    9.10
   5   2  -9  148.99   12.80
   5   2  -9  125.39    8.70
   5   2  -9  117.19    8.80
  -5   2   9  141.99   14.30
   5   2  -9  141.79    8.40
   5  -2  -9  108.09   14.80
   5  -2  -9  141.59    8.70
  -5  -2   9  151.38   12.10
   5  -2  -9  141.29    9.20
   5  -2  -9  109.09    8.80
   5  -2  -9  142.79    8.90
   5  -2  -9  140.59    8.90
   5  -2  -9  131.29    9.30
   5  -2  -9  142.29    8.50
  -5   2   8   -1.10    3.90
  -5   2   8    3.80    2.80
   5   2  -8    1.80    2.90
   5   2  -8    3.40    3.10
   5   2  -8    2.60    2.60
   5   2  -8    3.00    3.10
   5   2  -8    2.60    2.80
   5   2  -8    6.60    3.30
   5  -2  -8    0.00    2.70
   5  -2  -8    3.30    2.90
   5  -2  -8    6.60    4.90
  -5  -2   8    1.70    2.60
   5  -2  -8    1.50    3.00
   5  -2  -8    6.80    3.40
  -5   2   7 1691.83   66.69
   5   2  -7 1861.81   64.19
   5  -2  -7 1698.23   69.09
  -5  -2   7 1752.42   62.59
   5   2  -6   89.59    6.70
   5   2  -6   86.19    7.80
  -5   2   6   74.69    7.90
  -5  -2   6   76.39    6.40
  -5  -2   6   87.89    5.90
   5  -2  -6   98.79   12.40
  -5   2   5 3153.28  113.19
   5   2  -5 3333.17  107.69
   5   2  -5 3320.97  107.89
  -5   2   5 3284.07  111.89
   5  -2  -5 3322.47  113.89
   5  -2  -5 3042.40  111.19
  -5   2   4  103.49    8.70
  -5   2   4  106.89    8.00
   5  -2  -4  109.49    8.40
   5  -2  -4  111.99    9.00
  -5   2   3  416.36   18.10
  -5   2   3  403.36   19.10
   5  -2  -3  415.66   19.00
   5  -2  -3  363.56   17.70
  -5   2   2  739.83   29.40
  -5   2   2  793.42   30.90
   5  -2  -2  777.32   29.90
   5  -2  -2  771.02   30.40
  -5   2   1 4754.62  154.58
   5   2  -1 4573.74  152.98
  -5  -2   1 4673.93  151.88
  -5   2   0  699.43   28.20
  -5  -2   0  712.23   26.50
   5  -2   0  701.23   27.50
  -5   2  -1  148.49    9.60
   5  -2   1  152.48    9.30
  -5  -2  -1  152.38    9.00
   5   2   2   23.90    5.00
  -5   2  -2   28.60    5.20
  -5  -2  -2   37.60    5.90
   5  -2   2   51.69    6.80
  -5  -2  -2   28.50    5.70
  -5   2  -3  668.43   28.60
   5   2   3  619.84   26.60
   5   2   3  675.43   29.80
  -5  -2  -3  638.74   27.90
   5  -2   3  661.03   27.60
  -5  -2  -3  644.64   29.00
  -5   2  -4   63.99    8.40
   5   2   4   74.79    9.10
   5   2   4   66.19   10.40
   5  -2   4   74.49    7.50
  -5  -2  -4   74.89   10.90
  -5  -2  -4   71.59    9.60
  -5   2  -5  952.70   42.30
   5   2   5  971.20   41.00
   5   2   5 1001.50   44.50
  -5  -2  -5  956.60   41.50
   5  -2   5 1027.80   41.60
  -5  -2  -5  992.20   44.60
   5   2   6   18.60    7.90
  -5   2  -6   28.10    7.30
  -5  -2  -6   33.50    6.80
   5  -2   6   21.30    6.00
  -5  -2  -6   10.30    9.00
  -5   2  -7   28.00    4.70
  -5   2  -7   30.00    4.90
  -5   2  -7   30.60    5.00
  -5   2  -7   30.50    4.70
  -5   2  -7   22.20    4.60
   5   2   7   35.60    5.20
  -5   2  -7   22.60    4.20
   5   2   7   32.70    3.60
  -5   2  -7   24.50    7.40
  -5   2  -7   20.60    4.30
   5  -2   7   30.00    5.00
  -5  -2  -7   23.50    5.10
  -5  -2  -7   26.10    4.90
  -5  -2  -7   19.30    4.40
  -5  -2  -7   16.60    3.80
   5  -2   7   22.00    6.60
  -5   2  -8    1.90    2.60
  -5   2  -8    1.70    3.00
   5   2   8    2.80    2.00
  -5   2  -8    9.90    3.50
  -5   2  -8    4.00    6.70
  -5   2  -8    7.00    3.20
   5   2   8    3.90    2.70
  -5   2  -8    5.00    2.80
  -5   2  -8    2.80    3.30
  -5   2  -8    5.10    3.20
   5   2   8    5.40    3.30
  -5  -2  -8    3.60    2.70
  -5  -2  -8   -0.20    3.80
  -5  -2  -8    5.00    3.10
  -5  -2  -8    2.90    3.00
   5  -2   8   10.80    3.60
   5  -2   8    5.80    5.30
  -5   2  -9  115.69    8.50
   5   2   9  117.49    8.90
  -5   2  -9  117.19    8.20
  -5   2  -9  123.29    8.60
  -5   2  -9  109.29    8.20
   5   2   9  118.29    6.30
  -5   2  -9  115.29    8.60
  -5   2  -9  125.39    8.80
  -5   2  -9  124.59    8.70
  -5   2  -9   89.59   17.10
   5   2   9  126.59    8.70
  -5  -2  -9  113.49    8.10
  -5  -2  -9  121.39    8.20
   5  -2   9  113.29    8.00
   5  -2   9  112.69   16.00
  -5  -2  -9  121.69    8.80
  -5  -2  -9  125.29    8.60
  -5   2 -10   48.20    5.70
   5   2  10   55.79    6.20
  -5   2 -10   54.69    6.10
   5   2  10   59.89    7.20
   5   2  10   57.59    3.90
  -5   2 -10   68.99    7.40
  -5   2 -10   57.89    6.00
  -5   2 -10   53.79    5.30
  -5   2 -10   61.29    6.20
   5  -2  10   53.99    5.50
  -5  -2 -10   55.79    6.60
  -5  -2 -10   60.19    5.90
  -5  -2 -10   50.29    6.00
   5   2  11  127.09    7.60
  -5   2 -11  139.39    8.50
   5   2  11  123.99    8.20
   5   2  11  123.49    8.40
  -5   2 -11  128.69    7.60
  -5   2 -11  121.49    7.90
  -5   2 -11  127.69    7.90
  -5   2 -11  135.59    8.20
  -5   2 -11  130.99    8.30
  -5  -2 -11  133.39    7.70
  -5  -2 -11  127.09    7.80
   5  -2  11  118.59    8.10
  -5  -2 -11  131.69    8.40
   5  -2  11  130.49    7.60
  -5   2 -12   -0.80    1.60
  -5   2 -12    0.90    1.50
  -5   2 -12   -1.10    1.50
  -5   2 -12    3.50    2.00
   5   2  12    2.40    2.30
   5   2  12    2.20    3.50
  -5   2 -12    0.40    2.20
  -5   2 -12    3.00    2.10
   5   2  12    2.50    1.90
  -5  -2 -12    0.20    1.60
   5  -2  12    1.20    1.40
   5  -2  12    3.00    2.30
  -5  -2 -12    1.30    2.30
   5   2  13   16.80    2.50
  -5   2 -13   31.30    2.80
  -5   2 -13   18.60    2.40
  -5   2 -13   20.90    2.60
   5  -2  13   24.80    2.20
   5  -2  13   22.70    2.80
  -5  -2 -13   20.30    2.40
   5   3 -14   10.50    2.00
  -5   3  14    5.50    1.90
   5   3 -14   10.60    1.90
   5   3 -14    5.20    1.70
  -5   3  14    8.40    2.10
   5   3 -14    4.70    1.60
   5   3 -14    7.90    1.90
   5  -3 -14    5.50    1.60
  -5  -3  14    6.50    2.10
   5  -3 -14    7.30    1.90
  -5   3  13  137.79    8.10
  -5   3  13  121.59    7.60
  -5   3  13  146.69    7.90
   5   3 -13  154.28    8.00
   5   3 -13  147.29    8.10
   5   3 -13  140.09    7.90
   5   3 -13  138.49    7.90
   5   3 -13  148.09    7.30
   5  -3 -13  144.29    7.80
  -5  -3  13  143.39    8.00
   5  -3 -13  136.89    7.40
   5   3 -12  162.58    9.40
   5   3 -12  170.18    9.60
  -5   3  12  170.48    9.90
   5   3 -12  168.98    8.80
  -5   3  12  170.18    9.80
   5   3 -12  185.18    9.90
   5   3 -12  183.98    9.60
  -5   3  12  157.88    7.40
   5   3 -12  178.18    9.00
   5  -3 -12  165.08    9.40
   5  -3 -12  161.28    9.00
   5  -3 -12  171.38    9.50
   5   3 -11    7.80    2.90
   5   3 -11    8.50    2.80
  -5   3  11    9.30    3.30
  -5   3  11   10.30    2.60
   5   3 -11   10.90    3.40
   5   3 -11   10.50    3.50
   5   3 -11    6.80    2.90
  -5   3  11    5.90    3.00
   5   3 -11   11.40    3.10
   5  -3 -11   19.90    3.80
   5  -3 -11   10.30    3.20
  -5  -3  11    9.90    6.20
   5  -3 -11    4.70    3.50
   5  -3 -11   10.10    3.50
  -5   3  10  386.36   17.70
  -5   3  10  411.56   17.90
   5   3 -10  377.36   17.60
   5   3 -10  423.56   17.20
   5   3 -10  399.76   17.30
  -5   3  10  395.96   15.80
   5   3 -10  395.66   17.50
   5   3 -10  399.76   17.80
   5   3 -10  399.56   17.80
   5   3 -10  390.16   23.00
   5  -3 -10  386.16   16.90
  -5  -3  10  380.66   22.00
   5  -3 -10  386.56   17.50
   5  -3 -10  410.26   17.70
   5  -3 -10  389.06   17.10
   5   3  -9   95.59    8.40
   5   3  -9  115.29    8.10
   5   3  -9  107.49    7.90
   5   3  -9  134.89    8.40
  -5   3   9  119.69    6.90
   5   3  -9  112.29    8.00
  -5   3   9  103.59    8.30
   5   3  -9  117.19   11.10
   5   3  -9  123.59    8.90
   5   3  -9  112.79    7.70
   5  -3  -9  115.09    7.80
   5  -3  -9  120.99    8.10
  -5  -3   9  127.49   10.50
   5  -3  -9  104.79    8.20
   5  -3  -9  116.39    8.10
   5   3  -8  121.69    7.80
   5   3  -8  113.89    7.80
  -5   3   8  110.59    8.40
  -5   3   8  113.99    6.70
   5   3  -8  115.39    8.00
   5   3  -8   96.79    9.00
   5   3  -8  126.39    8.20
   5   3  -8  113.99    8.50
   5   3  -8  107.59    7.90
   5   3  -8  119.49    8.80
   5  -3  -8  115.99    8.50
   5  -3  -8  110.39    7.80
   5  -3  -8  100.29   15.30
  -5  -3   8  130.69    9.50
   5  -3  -8  110.49    7.80
   5  -3  -8  108.39    7.80
  -5   3   7  223.08    9.90
   5   3  -7  233.88   12.60
  -5   3   7  206.28   16.00
   5   3  -7  211.88   12.20
   5   3  -7  228.28   12.00
   5   3  -7  225.58   11.40
  -5  -3   7  223.58   11.60
   5  -3  -7  222.78   11.20
   5  -3  -7  233.68   12.50
   5  -3  -7  223.78   18.50
  -5   3   6  646.74   32.80
  -5   3   6  644.14   30.30
   5  -3  -6  656.63   32.40
  -5   3   5 1286.37   49.90
  -5   3   5 1273.77   52.29
   5  -3  -5 1245.78   51.39
   5  -3  -5 1315.87   50.69
  -5   3   4   19.40    4.90
  -5   3   4   14.50    4.60
   5  -3  -4   24.00    5.60
   5  -3  -4   10.50    3.80
  -5   3   3 2051.69   76.49
  -5   3   3 2233.38   79.49
   5  -3  -3 2182.88   78.39
   5  -3  -3 2272.07   77.99
  -5   3   2 1068.79   43.20
   5  -3  -2 1141.39   42.50
  -5   3   1    3.80    2.50
   5   3  -1    8.40    2.70
  -5  -3   1    8.90    2.30
  -5  -3   1    6.70    2.10
   5  -3  -1    8.10    3.20
  -5   3   0    7.20    3.10
   5   3   0    3.30    3.10
   5  -3   0   10.40    3.50
  -5  -3   0    7.20    2.70
   5   3   1 1298.37   49.40
  -5   3  -1 1258.57   49.00
   5  -3   1 1331.37   48.40
  -5  -3  -1 1319.27   48.30
   5   3   2  295.87   17.10
  -5   3  -2  276.07   15.80
  -5  -3  -2  321.37   16.40
   5  -3   2  286.27   15.50
  -5   3  -3 2806.82   99.69
   5   3   3 2847.32  102.49
  -5  -3  -3 2811.42   99.89
   5  -3   3 2799.12   98.69
  -5   3  -4  785.12   34.80
   5   3   4  759.62   37.30
  -5  -3  -4  776.52   35.10
   5  -3   4  786.42   33.70
   5   3   5   51.89   11.30
  -5   3  -5   54.19    9.30
  -5  -3  -5   76.89   12.50
   5  -3   5   52.69    8.80
  -5   3  -6   93.69   12.50
  -5   3  -6  100.69    7.80
  -5   3  -6   89.89    7.10
   5   3   6   77.79    7.00
   5   3   6   62.79   14.20
  -5   3  -6   79.49    7.10
  -5   3  -6   93.59    7.30
  -5   3  -6   88.09    7.10
   5   3   6   78.59    6.90
   5   3   6   96.59    7.30
  -5   3  -6   88.59    7.20
  -5  -3  -6   76.89    5.60
  -5  -3  -6   93.89    7.20
   5  -3   6   90.69   12.00
  -5   3  -7  715.53   27.60
  -5   3  -7  698.33   27.80
  -5   3  -7  729.83   27.80
  -5   3  -7  713.53   27.60
  -5   3  -7  733.93   28.00
   5   3   7  680.53   26.80
   5   3   7  713.03   27.80
   5   3   7  739.93   28.70
  -5   3  -7  738.43   37.60
  -5   3  -7  752.22   28.50
   5  -3   7  623.14   27.90
  -5  -3  -7  688.43   27.60
  -5  -3  -7  733.03   27.80
   5  -3   7  772.12   36.20
  -5  -3  -7  660.63   24.90
  -5   3  -8    7.80    3.30
   5   3   8    3.90    3.90
  -5   3  -8    2.10    2.50
  -5   3  -8    5.50    3.10
   5   3   8    5.10    2.90
  -5   3  -8   -1.70    2.60
  -5   3  -8   -1.80    2.30
  -5   3  -8   -2.20    5.60
   5   3   8   -0.70    2.30
  -5   3  -8    1.10    3.20
  -5  -3  -8   -1.00    2.50
   5  -3   8    0.30    3.30
  -5  -3  -8    3.00    2.70
  -5  -3  -8    3.00    4.00
   5  -3   8    3.90    5.20
  -5   3  -9  227.58   12.20
   5   3   9  216.08   11.30
  -5   3  -9  219.28   11.80
  -5   3  -9  236.78   12.00
  -5   3  -9  232.98   12.30
   5   3   9  219.08   12.60
  -5   3  -9  240.18   12.60
  -5   3  -9  215.88   21.60
  -5   3  -9  232.78   12.20
   5   3   9  218.28   12.10
   5  -3   9  189.58   18.30
  -5  -3  -9  224.88   11.90
   5  -3   9  226.08   11.40
  -5  -3  -9  228.58   11.70
  -5  -3  -9  209.98   12.20
   5   3  10  297.27   15.00
  -5   3 -10  334.47   14.90
  -5   3 -10  294.47   14.30
   5   3  10  326.07   15.00
  -5   3 -10  335.17   14.60
   5   3  10  294.07   13.30
  -5   3 -10  315.47   14.80
  -5   3 -10  310.97   14.60
  -5  -3 -10  302.57   13.80
   5  -3  10  310.27   13.80
  -5  -3 -10  305.17   14.50
  -5  -3 -10  313.27   14.50
   5   3  11  106.79    7.40
  -5   3 -11  104.89    6.90
  -5   3 -11  109.99    7.10
  -5   3 -11  105.99    6.90
  -5   3 -11  113.89    7.10
  -5   3 -11  109.69    6.80
   5   3  11  104.19    7.10
  -5  -3 -11  103.29    6.30
  -5  -3 -11  104.99    6.80
   5  -3  11   98.09    6.90
  -5  -3 -11  107.69    7.80
   5  -3  11  105.99    6.50
  -5   3 -12    5.80    1.80
   5   3  12    5.60    2.50
  -5   3 -12    7.20    1.90
  -5   3 -12    9.30    2.10
  -5   3 -12    6.70    2.00
   5   3  12    5.70    2.00
  -5   3 -12    7.60    2.10
   5  -3  12    8.90    1.80
  -5  -3 -12    8.40    2.00
   5  -3  12   11.80    2.30
  -5  -3 -12    0.10    2.60
  -5   3 -13   36.20    2.70
   5   3  13   39.30    3.10
  -5   3 -13   36.30    2.80
  -5   3 -13   41.10    2.90
   5  -3  13   44.20    3.20
  -5  -3 -13   37.00    2.90
   5  -3  13   39.70    2.60
   5   4 -14   66.39    3.90
   5   4 -14   67.99    3.70
   5   4 -14   65.79    3.80
  -5   4  14   60.29    3.90
   5   4 -14   67.99    3.80
   5  -4 -14   58.29    3.80
   5   4 -13    4.20    1.70
  -5   4  13    1.50    1.80
  -5   4  13    3.30    2.00
   5   4 -13    0.90    1.50
   5   4 -13    1.20    1.50
   5   4 -13    1.60    1.60
   5  -4 -13   -0.30    1.40
   5  -4 -13    1.90    1.70
  -5  -4  13   -0.40    2.90
  -5   4  12   12.90    2.90
   5   4 -12   16.00    3.00
   5   4 -12   16.30    2.70
   5   4 -12   10.10    2.70
   5   4 -12   15.70    3.00
   5   4 -12   12.10    2.90
  -5   4  12   11.80    3.00
   5   4 -12    8.70    2.50
   5  -4 -12    8.90    2.70
   5  -4 -12    8.80    2.40
  -5   4  11   76.19    6.80
  -5   4  11   97.99    7.30
   5   4 -11   90.79    6.30
   5   4 -11   90.39    6.70
   5   4 -11   95.69    6.90
   5   4 -11   95.29    7.10
  -5   4  11   97.59    7.10
   5   4 -11   92.29    6.50
   5   4 -11   88.39    6.70
   5  -4 -11   93.99    6.70
   5  -4 -11   99.69    7.20
   5  -4 -11   98.69    6.90
   5   4 -10  357.46   15.90
   5   4 -10  344.07   15.70
  -5   4  10  318.67   15.60
  -5   4  10  356.16   15.90
   5   4 -10  342.57   14.60
   5   4 -10  345.47   15.80
   5   4 -10  336.47   15.40
   5   4 -10  333.97   15.10
  -5  -4  10  345.87   19.50
   5  -4 -10  315.67   14.90
   5  -4 -10  320.87   15.00
   5  -4 -10  350.86   15.70
   5   4  -9   50.09    5.90
   5   4  -9   59.09    6.40
   5   4  -9   53.99    5.60
   5   4  -9   55.59    6.10
  -5   4   9   51.59    5.90
   5   4  -9   52.19    6.10
  -5   4   9   47.50    5.70
   5   4  -9   54.99    5.80
   5   4  -9   52.89    8.30
   5  -4  -9   48.10    5.60
  -5  -4   9   53.79    7.80
   5  -4  -9   58.19    6.50
   5  -4  -9   60.69    6.30
  -5   4   8  305.77   14.70
  -5   4   8  295.87   11.70
   5   4  -8  302.37   14.30
   5   4  -8  311.27   16.10
   5   4  -8  298.77   14.20
   5   4  -8  306.17   13.60
   5   4  -8  294.67   14.00
  -5   4   8  307.87   14.40
   5   4  -8  292.37   14.10
   5   4  -8  306.67   14.40
   5  -4  -8  305.87   14.00
   5  -4  -8  298.27   14.00
  -5  -4   8  321.17   15.80
   5  -4  -8  300.57   14.20
   5   4  -7    7.60    3.30
   5   4  -7    8.60    3.60
   5   4  -7   -1.10    3.60
   5   4  -7    4.70    3.10
  -5   4   7    4.70    3.60
   5   4  -7    8.40    3.40
  -5   4   7    4.00    2.20
  -5   4   7    3.80    3.10
  -5   4   7    5.90    3.40
   5   4  -7    5.00    3.10
   5  -4  -7   15.40    4.50
   5  -4  -7    4.30    2.10
   5  -4  -7    8.20    2.80
   5  -4  -7    4.20    3.10
  -5   4   6   70.69    6.60
  -5   4   6   45.50   10.90
  -5   4   6   69.79    6.40
   5  -4  -6   65.29    4.90
   5  -4  -6   66.39    6.30
  -5   4   5   65.19   10.90
   5  -4  -5   81.69   11.50
  -5   4   4 1822.82   72.49
   5  -4  -4 1886.21   70.59
  -5   4   3    1.40    2.90
   5  -4  -3    0.60    2.70
   5   4  -2  752.72   29.40
  -5   4   2  817.92   35.40
   5  -4  -2  802.22   33.80
  -5   4   1    4.40    3.10
   5   4  -1    2.20    2.00
   5   4  -1    0.30    2.90
   5  -4  -1    1.10    2.60
  -5  -4   1    2.80    2.00
  -5  -4   1    1.90    3.10
  -5   4   0  617.54   28.60
   5   4   0  606.74   26.90
   5  -4   0  616.34   27.20
  -5  -4   0  617.04   25.90
  -5   4  -1   57.59    8.90
   5   4   1   65.89    9.40
  -5  -4  -1   55.99    8.20
   5  -4   1   54.69    7.90
  -5   4  -2 1012.50   41.80
   5   4   2  983.40   43.30
   5  -4   2  984.90   40.80
  -5  -4  -2 1040.40   41.90
  -5   4  -3    6.70    4.00
   5   4   3   13.30    5.90
   5  -4   3    2.70    2.90
  -5  -4  -3    3.90    3.90
   5   4   4  786.82   38.90
  -5   4  -4  707.13   27.50
  -5   4  -4  756.12   28.40
  -5   4  -4  765.82   34.60
   5   4   4  694.83   28.30
   5   4   4  692.83   27.70
  -5   4  -4  751.92   28.10
  -5   4  -4  730.73   27.70
  -5  -4  -4  729.23   35.30
   5  -4   4  755.82   33.90
   5   4   5  227.98   12.20
  -5   4  -5  191.08   19.10
  -5   4  -5  229.28   11.60
   5   4   5  222.78   11.60
  -5   4  -5  208.58   11.30
  -5   4  -5  227.78   11.10
  -5   4  -5  233.18   11.70
   5   4   5  211.18   11.70
   5   4   5  212.88   20.40
  -5   4  -5  235.48   12.00
  -5   4  -5  221.58   16.80
   5   4   5  224.88   11.80
   5   4   5  200.98   11.60
  -5   4  -5  208.38   11.30
  -5  -4  -5  216.88   10.50
  -5  -4  -5  219.68   18.40
  -5  -4  -5  218.28   11.80
   5  -4   5  239.28   16.30
   5   4   6  391.06   17.30
  -5   4  -6  390.56   17.60
   5   4   6  342.87   16.70
  -5   4  -6  388.26   17.00
  -5   4  -6  427.46   25.10
   5   4   6  397.36   31.70
   5   4   6  375.06   17.70
  -5   4  -6  403.16   17.30
  -5   4  -6  384.46   16.90
   5   4   6  389.76   17.00
  -5   4  -6  381.96   16.20
   5   4   6  368.16   16.70
  -5   4  -6  388.36   17.20
  -5   4  -6  382.66   16.90
  -5  -4  -6  386.36   17.00
  -5  -4  -6  384.36   15.50
  -5  -4  -6  324.77   25.30
   5  -4   6  369.96   22.80
  -5   4  -7   28.80    4.60
   5   4   7   29.20    4.90
  -5   4  -7   23.20    4.20
  -5   4  -7   20.50    4.30
  -5   4  -7   15.30    7.20
   5   4   7   19.60    4.60
   5   4   7   25.10    4.90
  -5   4  -7   31.20    5.10
  -5   4  -7   30.30    5.00
  -5   4  -7   21.40    4.10
   5  -4   7   24.60    7.00
  -5  -4  -7   26.50    4.80
  -5  -4  -7   25.40    3.30
  -5   4  -8  398.76   27.40
  -5   4  -8  428.76   19.10
  -5   4  -8  433.36   18.70
  -5   4  -8  456.05   18.90
  -5   4  -8  436.86   18.70
   5   4   8  416.26   19.40
   5   4   8  420.66   18.70
  -5   4  -8  435.96   18.70
  -5   4  -8  437.46   19.00
   5  -4   8  398.16   18.00
   5  -4   8  398.76   25.70
  -5  -4  -8  447.66   18.90
  -5  -4  -8  443.86   18.70
  -5   4  -9   83.19    6.80
  -5   4  -9   96.79    7.10
  -5   4  -9   84.59    6.70
   5   4   9   89.99    7.00
   5   4   9   86.59    7.30
  -5   4  -9   89.19    7.10
  -5   4  -9   83.69    6.90
  -5   4  -9   85.99    7.10
  -5  -4  -9   83.89    6.90
   5  -4   9   83.79    6.80
  -5  -4  -9   84.79    6.80
   5   4  10   22.30    3.60
  -5   4 -10   16.80    2.90
  -5   4 -10   32.80    4.20
  -5   4 -10   28.10    4.20
  -5   4 -10   28.30    4.10
   5   4  10   27.40    4.30
  -5   4 -10   22.30    3.60
  -5   4 -10   25.10    3.80
   5  -4  10   24.60    3.70
  -5  -4 -10   26.30    4.20
  -5  -4 -10   25.50    3.90
   5   4  11   31.40    4.10
  -5   4 -11   32.00    3.80
  -5   4 -11   30.20    3.60
  -5   4 -11   29.40    3.50
   5   4  11   39.10    4.40
  -5   4 -11   23.60    3.10
  -5   4 -11   30.10    3.50
   5  -4  11   39.20    3.90
  -5  -4 -11   32.20    3.80
   5  -4  11   32.00    3.80
  -5  -4 -11   29.60    3.40
  -5   4 -12  102.99    5.40
  -5   4 -12  102.19    5.40
  -5   4 -12  102.49    5.50
  -5   4 -12   99.59    5.40
  -5   4 -12  112.69    5.40
   5   4  12  105.99    5.70
   5  -4  12  106.39    5.30
  -5  -4 -12   88.19    5.30
   5  -4  12  111.19    5.30
  -5   5  13   15.80    2.20
  -5   5  13    9.10    2.00
   5   5 -13   12.30    1.80
   5   5 -13    7.30    2.20
   5   5 -13    9.90    1.90
   5   5 -13   10.70    1.90
   5  -5 -13   13.10    2.20
   5   5 -12  251.97   10.90
   5   5 -12  251.27   10.80
  -5   5  12  226.48   10.60
  -5   5  12  246.98   10.80
   5   5 -12  240.28   10.40
   5   5 -12  231.28   10.40
   5  -5 -12  251.07   11.00
   5   5 -11   52.59    4.80
  -5   5  11   49.00    5.50
   5   5 -11   53.89    4.90
  -5   5  11   41.30    4.60
   5   5 -11   49.99    4.80
   5   5 -11   54.29    4.90
   5   5 -11   60.39    5.20
   5  -5 -11   57.59    4.80
   5  -5 -11   53.79    4.90
   5  -5 -11   40.60    4.50
   5   5 -10  125.79    8.00
   5   5 -10  135.79    8.30
  -5   5  10  136.99    8.60
   5   5 -10  137.59    8.40
   5   5 -10  124.99    7.80
   5   5 -10  138.89    8.10
  -5   5  10  128.79    8.30
   5  -5 -10  131.29    8.20
   5  -5 -10  141.29    8.30
   5  -5 -10  147.59    8.80
   5   5  -9  115.69    7.70
  -5   5   9  100.89    7.70
  -5   5   9  115.89    8.20
   5   5  -9  107.89    7.50
   5   5  -9  115.59    7.70
   5   5  -9  119.59    8.00
  -5   5   9  108.49    8.00
   5   5  -9  113.99    7.60
  -5  -5   9  125.29    9.60
   5  -5  -9  114.69    7.80
   5  -5  -9   99.39    7.60
   5   5  -8    4.80    3.10
   5   5  -8    8.30    3.30
   5   5  -8    2.00    3.00
   5   5  -8   12.10    3.40
   5   5  -8    7.10    3.30
  -5   5   8    8.80    3.20
  -5   5   8    8.50    3.20
  -5   5   8   11.00    4.10
   5   5  -8   12.80    5.10
   5  -5  -8   15.90    3.90
   5  -5  -8    7.00    3.00
   5   5  -7    1.00    2.80
  -5   5   7    3.70    2.90
   5   5  -7    0.90    3.30
   5   5  -7    0.30    3.20
  -5   5   7    2.90    2.60
  -5   5   7   -4.40    3.50
   5   5  -7    2.00    3.10
   5   5  -7    2.20    2.80
   5   5  -7    2.70    3.00
  -5   5   7   -1.20    3.10
   5  -5  -7    1.00    1.90
   5  -5  -7   -0.20    2.50
   5  -5  -7    5.70    3.00
  -5   5   6  649.93   25.40
   5   5  -6  602.74   23.70
   5   5  -6  599.94   23.40
  -5   5   6  635.44   24.00
   5   5  -6  596.74   23.90
   5   5  -6  600.44   24.20
  -5   5   6  621.04   24.10
   5   5  -6  591.84   23.90
   5   5  -6  624.14   24.10
  -5   5   6  621.84   24.50
  -5   5   6  607.64   23.70
   5   5  -6  587.64   23.80
   5  -5  -6  596.14   23.90
   5  -5  -6  636.04   22.50
  -5   5   5   26.80    5.00
  -5   5   5   25.60    9.40
   5   5  -5   31.20    5.20
   5   5  -5   26.60    5.20
  -5   5   5   27.00    4.10
  -5   5   5   31.00    5.00
   5   5  -5   34.10    4.90
   5   5  -5   32.80    5.00
  -5   5   5   35.00    5.20
   5   5  -5   39.80    5.20
  -5   5   5   31.40    5.80
   5   5  -5   30.40    4.70
   5   5  -5   25.40    4.40
   5  -5  -5   27.80    3.70
   5  -5  -5   37.70    5.10
   5  -5  -5   17.70    7.00
  -5   5   4  177.58    9.70
   5   5  -4  166.28   10.10
   5   5  -4  170.68    9.50
  -5   5   4  159.98    9.30
  -5   5   4  187.98   10.00
  -5   5   4  187.48   10.20
   5   5  -4  160.48    9.50
  -5   5   4  190.08   16.70
   5  -5  -4  179.48    8.90
   5  -5  -4  166.88   14.80
  -5   5   3   59.99    6.20
  -5   5   3   59.29    6.10
  -5   5   3   51.69   11.20
  -5   5   3   57.09    6.10
  -5   5   3   47.90    6.30
   5   5  -3   56.49    6.60
   5  -5  -3   49.99    9.70
   5   5  -2  105.09    8.20
  -5   5   2  127.49   16.20
   5  -5  -2  106.29   10.70
  -5  -5   2  103.19    7.60
   5   5  -1   13.10    4.10
  -5   5   1   12.60    5.00
  -5  -5   1   15.30    4.10
   5  -5  -1   10.60    4.50
  -5   5   0 1569.94   63.59
   5   5   0 1612.74   61.79
  -5  -5   0 1622.94   60.19
   5  -5   0 1598.84   61.89
  -5   5  -1  936.21   34.60
   5   5   1  958.70   35.70
  -5   5  -1  966.90   37.80
   5   5   1  940.31   34.80
   5   5   1  934.31   34.70
   5   5   1  927.51   34.90
  -5   5  -1 1023.10   42.50
   5   5   1  958.10   42.00
  -5   5  -1  898.21   34.60
  -5  -5  -1  969.40   40.60
   5  -5   1 1039.70   41.40
  -5   5  -2  129.49    8.70
   5   5   2  145.99    9.10
   5   5   2  152.28   14.20
   5   5   2  144.89    9.30
  -5   5  -2  129.49    8.60
  -5   5  -2  127.39   12.10
   5   5   2  151.68    9.10
   5   5   2  134.49    8.60
  -5   5  -2  134.69    8.80
   5   5   2  156.68    8.90
  -5   5  -2  130.59    8.90
   5   5   2  142.79    9.30
  -5   5  -2  140.59    8.40
   5  -5   2  150.98   12.30
  -5  -5  -2  160.38   13.20
   5   5   3  143.89    9.10
  -5   5  -3  154.58    9.40
   5   5   3  145.99    9.30
  -5   5  -3  126.89    8.20
  -5   5  -3  153.18   13.10
  -5   5  -3  148.29    9.10
   5   5   3  140.29    9.10
  -5   5  -3  144.39    9.00
  -5   5  -3  121.19    9.30
  -5   5  -3  149.39    8.70
   5   5   3  140.89    9.10
   5   5   3  142.49    8.70
  -5   5  -3  145.09    8.90
   5   5   3  180.18   16.50
   5   5   3  142.49    9.40
   5  -5   3  152.88   12.90
  -5  -5  -3  159.48   14.40
   5   5   4 1227.48   43.50
  -5   5  -4 1187.58   42.90
  -5   5  -4 1221.78   43.30
  -5   5  -4 1162.98   42.60
   5   5   4 1208.18   43.40
  -5   5  -4 1193.18   42.50
   5   5   4 1221.68   43.30
   5   5   4 1196.68   43.90
   5   5   4 1209.68   57.39
   5   5   4 1168.68   42.70
  -5   5  -4 1188.88   51.09
  -5   5  -4 1253.77   43.90
   5   5   4 1196.78   43.00
  -5   5  -4 1204.88   42.90
   5  -5   4 1193.68   50.59
  -5  -5  -4 1122.69   53.19
  -5  -5  -4 1158.18   42.20
  -5  -5  -4 1170.68   43.10
  -5   5  -5   90.19    7.30
  -5   5  -5   87.59    7.20
   5   5   5   92.39    7.60
  -5   5  -5   84.09    7.60
   5   5   5   98.89    7.90
   5   5   5  123.19   21.50
  -5   5  -5   94.19    6.90
   5   5   5   98.59    7.70
   5   5   5   95.69    7.90
  -5   5  -5   86.89   13.30
  -5   5  -5   92.29    7.50
   5   5   5   88.39    7.20
  -5   5  -5   89.99    7.10
   5   5   5   88.29    7.30
   5  -5   5  107.69   14.40
  -5  -5  -5   82.29    7.50
  -5  -5  -5  101.29   16.70
  -5  -5  -5   95.79    6.90
  -5   5  -6  453.05   19.30
   5   5   6  425.26   39.40
  -5   5  -6  444.66   27.20
   5   5   6  437.06   18.90
  -5   5  -6  442.16   18.40
  -5   5  -6  453.05   19.20
  -5   5  -6  441.16   19.30
  -5   5  -6  470.15   20.00
   5   5   6  450.75   19.30
  -5   5  -6  470.15   19.30
   5   5   6  474.75   20.30
   5   5   6  464.75   19.60
   5   5   6  412.86   18.80
  -5  -5  -6  452.85   19.30
  -5  -5  -6  446.46   17.80
   5  -5   6  421.86   25.60
  -5   5  -7  306.47   14.90
   5   5   7  304.77   14.90
  -5   5  -7  275.47   21.90
  -5   5  -7  340.47   15.70
  -5   5  -7  338.67   15.40
  -5   5  -7  345.97   15.50
  -5   5  -7  340.17   15.80
  -5   5  -7  320.67   15.00
   5   5   7  345.27   16.20
  -5   5  -7  318.77   14.10
   5   5   7  337.67   15.60
  -5  -5  -7  348.27   15.60
  -5  -5  -7  331.47   13.40
  -5  -5  -7  348.37   15.90
   5  -5   7  289.27   21.20
  -5   5  -8  344.67   15.50
  -5   5  -8  331.07   14.70
  -5   5  -8  323.77   14.90
  -5   5  -8  339.87   15.30
  -5   5  -8  319.47   15.30
   5   5   8  334.77   16.00
   5   5   8  317.67   15.10
  -5   5  -8  319.87   15.10
   5  -5   8  308.87   14.60
  -5  -5  -8  341.37   15.20
  -5  -5  -8  333.17   15.40
  -5   5  -9   70.99    5.80
  -5   5  -9   69.39    5.80
  -5   5  -9   64.29    5.80
  -5   5  -9   70.29    5.70
  -5   5  -9   76.99    6.00
   5   5   9   69.69    6.30
  -5   5  -9   65.19    5.70
   5   5   9   63.99    5.80
   5  -5   9   64.39    5.90
  -5  -5  -9   66.49    5.90
  -5  -5  -9   69.99    5.80
  -5   5 -10  289.17   12.70
   5   5  10  301.97   13.00
   5   5  10  289.07   13.10
  -5   5 -10  282.47   12.70
  -5   5 -10  303.17   12.90
  -5   5 -10  276.27   12.50
  -5   5 -10  298.47   12.20
  -5   5 -10  289.87   12.60
  -5  -5 -10  285.27   12.70
   5  -5  10  303.87   12.30
  -5  -5 -10  294.27   12.70
   5   5  11    3.70    2.00
  -5   5 -11    2.60    1.60
  -5   5 -11    4.80    1.60
   5   5  11    3.60    1.60
  -5   5 -11    3.90    1.60
  -5   5 -11    3.00    1.40
   5  -5  11    4.70    1.60
  -5  -5 -11    6.00    1.90
   5  -5  11    3.30    1.50
  -5  -5 -11    0.60    1.60
  -5   6  12    4.90    1.90
  -5   6  12    4.20    1.80
   5   6 -12    5.20    1.70
   5   6 -12    7.40    1.80
   5   6 -12    3.70    2.10
   5  -6 -12    3.10    1.60
   5   6 -11  308.47   12.00
   5   6 -11  302.57   12.30
  -5   6  11  286.57   12.30
   5   6 -11  296.87   12.00
  -5   6  11  287.37   12.50
   5  -6 -11  308.77   12.70
   5  -6 -11  296.37   12.10
   5   6 -10    0.80    2.00
   5   6 -10    3.40    2.10
   5   6 -10   -3.20    2.00
  -5   6  10    3.80    2.20
  -5   6  10    1.20    2.00
   5   6 -10    1.50    2.20
   5  -6 -10    1.20    2.00
   5  -6 -10    4.90    2.40
   5   6  -9   64.09    5.60
  -5   6   9   64.59    5.70
   5   6  -9   69.69    5.90
  -5   6   9   62.99    5.80
   5   6  -9   57.89    5.60
   5   6  -9   74.79    5.70
   5  -6  -9   68.89    5.90
   5  -6  -9   62.49    5.50
  -5   6   8    9.70    3.30
   5   6  -8    6.00    3.10
   5   6  -8    9.40    2.90
   5   6  -8   11.10    3.10
  -5   6   8    1.90    2.30
   5   6  -8    5.30    3.00
   5   6  -8   11.40    3.20
   5  -6  -8    5.30    2.90
   5  -6  -8    8.90    2.80
   5   6  -7  363.76   16.10
  -5   6   7  389.16   16.80
   5   6  -7  377.96   16.20
   5   6  -7  352.36   15.80
   5   6  -7  359.86   16.30
  -5   6   7  397.66   17.20
  -5   6   7  370.16   17.60
  -5   6   7  368.26   16.00
   5   6  -7  358.16   16.00
   5  -6  -7  371.46   16.40
   5  -6  -7  381.96   14.40
   5  -6  -7  390.36   16.60
  -5   6   6    9.50    3.20
  -5   6   6    5.60    2.80
  -5   6   6    8.60    4.10
  -5   6   6    5.90    2.60
  -5   6   6    9.90    4.40
   5   6  -6    3.00    2.90
   5   6  -6    3.70    3.10
   5   6  -6    1.70    3.40
   5   6  -6    4.80    2.90
   5   6  -6   14.60    4.10
   5   6  -6    6.50    3.40
   5  -6  -6    2.90    2.20
   5  -6  -6    7.20    3.30
  -5   6   5  239.88   12.30
   5   6  -5  239.48   12.40
  -5   6   5  266.67   12.70
  -5   6   5  232.88   12.00
   5   6  -5  243.38   12.50
   5   6  -5  226.18   12.10
   5   6  -5  217.88   11.60
  -5   6   5  242.48   12.30
  -5   6   5  247.58   12.00
   5   6  -5  223.68   11.80
   5   6  -5  249.78   11.90
  -5   6   5  250.67   13.10
  -5   6   5  234.28   23.80
   5  -6  -5  257.97   12.40
   5  -6  -5  248.88   11.00
   5  -6  -5  272.17   22.80
  -5   6   4  128.39    8.50
  -5   6   4  123.19    8.60
   5   6  -4  122.99    8.00
   5   6  -4  130.89    8.10
   5   6  -4  105.49    7.90
  -5   6   4  112.99    8.20
  -5   6   4  123.89   18.30
  -5   6   4  114.19    8.20
   5   6  -4   96.29    9.00
   5   6  -4  126.79    8.60
  -5   6   4  124.89    8.10
  -5   6   4  127.79    9.00
   5   6  -4  123.29    8.60
   5  -6  -4   92.69    8.70
   5  -6  -4  116.19   16.50
   5  -6  -4  128.59    7.30
   5   6  -3   11.20    4.20
   5   6  -3    4.20    6.90
  -5   6   3    8.70    7.00
   5   6  -3    6.70    3.40
   5   6  -3    0.40    3.20
   5   6  -3    9.40    3.20
  -5   6   3    8.70    3.40
  -5   6   3   14.00    3.90
  -5   6   3   14.20    3.60
  -5   6   3    4.90    2.50
  -5   6   3    9.90    4.20
   5   6  -3    8.10    3.10
   5   6  -3    1.20    2.60
  -5   6   3   12.70    3.60
   5   6  -3   13.50    3.40
  -5   6   3    2.40    2.80
  -5  -6   3    4.90    3.20
   5  -6  -3    8.90    6.00
   5  -6  -3    7.00    3.30
   5   6  -2   -0.30    2.80
  -5   6   2   -1.40    4.60
   5   6  -2   -0.70    2.30
  -5   6   2   -1.40    2.60
   5   6  -2   -3.70    3.60
  -5   6   2    1.10    3.00
  -5   6   2   -1.90    2.00
  -5   6   2    0.80    2.90
   5   6  -2    2.00    2.80
   5   6  -2    0.60    3.10
  -5   6   2   -1.90    2.30
   5   6  -2    1.30    2.50
  -5   6   2    0.70    3.00
   5   6  -2    0.10    3.00
  -5   6   2    5.90    3.30
   5  -6  -2    3.80    3.50
   5  -6  -2    0.30    4.10
  -5  -6   2    0.40    2.90
  -5   6   1  460.75   19.00
   5   6  -1  445.86   24.20
  -5   6   1  468.95   19.60
   5   6  -1  444.76   18.90
   5   6  -1  450.75   19.10
   5   6  -1  461.35   19.40
  -5   6   1  463.95   18.90
  -5   6   1  473.95   19.10
  -5   6   1  463.25   19.40
   5   6  -1  444.76   19.10
  -5   6   1  464.95   19.80
  -5   6   1  429.66   18.70
  -5   6   1  455.25   27.70
   5   6  -1  444.66   19.00
   5   6  -1  474.25   20.10
  -5  -6   1  475.85   23.10
   5  -6  -1  459.35   26.30
   5  -6  -1  446.26   18.80
   5   6   0   41.00    4.90
   5   6   0   50.39    6.40
  -5   6   0   65.19    6.60
   5   6   0   52.89    6.10
   5   6   0   47.30    6.20
  -5   6   0   63.49    6.70
  -5   6   0   52.99    6.20
   5   6   0   47.00    5.50
  -5   6   0   45.70    6.00
   5   6   0   42.40    8.60
  -5   6   0   44.10    6.10
  -5   6   0   49.10    5.90
  -5   6   0   41.20    9.50
   5   6   0   47.30    6.20
   5  -6   0   49.50    9.10
  -5  -6   0   47.00    8.80
   5  -6   0   53.69   10.20
  -5   6  -1  259.87   13.10
   5   6   1  241.08   12.60
   5   6   1  255.27   12.80
  -5   6  -1  247.28   12.50
   5   6   1  226.98   12.20
  -5   6  -1  242.28   12.20
  -5   6  -1  244.68   12.20
  -5   6  -1  241.38   18.30
   5   6   1  267.77   12.70
  -5   6  -1  248.88   12.80
   5   6   1  233.88   12.60
   5   6   1  257.47   13.20
  -5   6  -1  256.57   12.60
   5   6   1  270.17   19.70
  -5  -6  -1  259.57   18.10
   5  -6   1  269.17   18.50
  -5   6  -2  111.99    8.50
  -5   6  -2  117.49    7.60
  -5   6  -2  110.79    8.00
   5   6   2   92.69   15.00
  -5   6  -2  111.49    7.60
   5   6   2  122.89    8.60
  -5   6  -2  123.09   16.00
  -5   6  -2  113.69    8.10
   5   6   2  107.89    8.20
   5   6   2  112.19    8.60
  -5   6  -2  104.89    8.00
   5   6   2  116.59    7.90
   5   6   2  110.69    8.20
   5   6   2  116.39    7.90
   5  -6   2  121.09   12.40
  -5  -6  -2  121.19   16.00
   5   6   3  592.14   24.40
  -5   6  -3  616.94   24.70
   5   6   3  625.34   25.10
   5   6   3  599.24   24.20
  -5   6  -3  609.64   23.80
   5   6   3  589.74   35.50
  -5   6  -3  572.54   23.00
  -5   6  -3  629.24   23.70
   5   6   3  569.94   23.70
  -5   6  -3  596.44   24.10
   5   6   3  599.74   24.00
  -5   6  -3  525.95   23.20
  -5   6  -3  594.24   31.70
   5   6   3  597.14   23.80
  -5   6  -3  618.14   23.80
  -5  -6  -3  545.25   32.50
  -5  -6  -3  577.54   23.40
   5  -6   3  608.44   31.50
  -5   6  -4  257.37   12.80
  -5   6  -4  245.68   12.00
   5   6   4  261.27   13.10
   5   6   4  240.18   12.20
  -5   6  -4  243.28   12.60
   5   6   4  228.98   22.50
  -5   6  -4  230.68   18.30
  -5   6  -4  243.08   12.50
  -5   6  -4  217.48   11.40
  -5   6  -4  255.07   12.50
   5   6   4  237.68   13.10
  -5   6  -4  256.57   13.10
   5   6   4  248.68   12.70
   5   6   4  243.78   12.30
   5   6   4  257.67   13.00
  -5  -6  -4  246.08   21.60
   5  -6   4  217.08   17.70
  -5  -6  -4  224.38   12.80
  -5  -6  -4  243.68   12.00
  -5   6  -5  444.46   18.70
  -5   6  -5  429.06   18.70
   5   6   5  481.45   36.50
   5   6   5  438.86   18.90
  -5   6  -5  483.65   19.50
   5   6   5  463.95   19.80
   5   6   5  476.75   20.00
   5   6   5  457.75   20.30
   5   6   5  453.45   19.50
  -5   6  -5  486.75   20.30
   5   6   5  453.05   19.20
  -5   6  -5  453.05   19.20
  -5   6  -5  421.26   26.70
  -5   6  -5  450.35   19.40
  -5  -6  -5  408.16   31.00
   5  -6   5  408.56   25.70
  -5  -6  -5  466.85   18.50
  -5  -6  -5  426.46   19.10
  -5   6  -6   15.50    3.80
  -5   6  -6   14.00    3.20
  -5   6  -6   17.90    3.80
   5   6   6   14.10    3.90
  -5   6  -6   14.50    3.70
   5   6   6   14.60    3.80
   5   6   6    9.90    3.30
   5   6   6   14.30    3.80
  -5   6  -6   16.10    3.80
   5   6   6   14.00    3.70
  -5   6  -6   12.20    3.50
  -5  -6  -6   10.60    3.00
  -5  -6  -6   12.00    3.80
   5  -6   6    6.50    5.90
   5   6   7    2.80    2.30
   5   6   7    4.00    2.60
   5   6   7    5.10    2.80
  -5   6  -7   -0.50    2.10
  -5   6  -7    0.10    2.20
  -5   6  -7    2.00    2.10
  -5   6  -7    0.00    2.40
  -5   6  -7    2.90    2.10
  -5  -6  -7   -3.40    2.60
  -5  -6  -7   -0.40    2.20
  -5  -6  -7    4.90    2.10
   5  -6   7    5.10    4.00
   5   6   8    5.70    2.60
  -5   6  -8    4.90    2.50
  -5   6  -8    7.80    2.30
   5   6   8    7.90    2.40
  -5   6  -8    6.50    2.60
  -5   6  -8    6.00    2.30
  -5   6  -8    5.90    2.20
  -5  -6  -8    7.50    2.70
   5  -6   8    4.20    3.10
  -5  -6  -8    7.30    2.70
   5   6   9  230.98   10.50
  -5   6  -9  229.78   10.30
  -5   6  -9  216.48   10.30
  -5   6  -9  229.18   10.40
   5   6   9  224.48   10.80
  -5   6  -9  215.68   10.20
  -5   6  -9  211.58   10.10
  -5  -6  -9  204.18    9.90
  -5  -6  -9  236.68   10.70
   5  -6   9  216.18    9.90
   5   6  10   13.40    2.60
  -5   6 -10   11.40    2.20
  -5   6 -10   12.80    2.20
  -5   6 -10   11.00    2.00
   5   6  10   13.80    2.50
  -5   6 -10   12.70    2.20
   5  -6  10   15.60    2.30
  -5  -6 -10   16.20    2.40
  -5  -6 -10   10.10    2.20
  -5   7  11    1.20    1.60
  -5   7  11    0.70    1.50
   5  -7 -11    2.80    1.50
  -5   7  10   16.50    2.60
   5   7 -10   15.10    2.60
   5   7 -10   11.20    2.50
  -5   7  10   13.40    2.40
   5  -7 -10   18.70    2.80
   5  -7 -10   15.00    2.50
  -5   7   9  273.57   11.90
  -5   7   9  266.77   11.70
   5   7  -9  253.67   10.90
   5   7  -9  238.18   10.80
   5   7  -9  269.57   11.10
   5  -7  -9  292.27   12.20
   5  -7  -9  264.87   11.60
   5   7  -8   15.90    3.40
   5   7  -8   18.60    3.70
  -5   7   8   30.20    4.30
  -5   7   8   26.20    4.00
   5   7  -8   21.60    3.40
   5   7  -8   24.60    3.50
   5  -7  -8   21.10    3.50
   5  -7  -8   23.00    3.70
   5  -7  -8   23.50    3.60
   5   7  -7  184.38   11.50
  -5   7   7  226.08   10.90
   5   7  -7  231.48   10.80
  -5   7   7  234.38   11.60
   5   7  -7  228.98   10.90
  -5   7   7  217.88   11.30
   5   7  -7  221.18   11.00
  -5   7   7  240.58   12.30
   5  -7  -7  238.68    9.40
   5  -7  -7  229.38   11.00
   5  -7  -7  229.58   11.40
  -5   7   6    0.70    3.60
  -5   7   6    7.10    2.40
   5   7  -6    1.10    3.10
  -5   7   6    1.80    2.70
  -5   7   6    6.30    2.80
   5   7  -6    6.80    2.80
  -5   7   6    6.50    3.50
   5   7  -6    3.20    2.50
   5   7  -6    8.10    3.00
   5   7  -6    3.00    3.20
   5  -7  -6    1.30    2.30
   5  -7  -6    6.50    2.30
   5  -7  -6    5.60    3.20
  -5   7   5   37.90    5.10
   5   7  -5   53.09    5.60
   5   7  -5   51.99    6.10
   5   7  -5   46.30    5.50
  -5   7   5   55.69    6.40
   5   7  -5   51.89    5.80
  -5   7   5   61.99    6.90
   5   7  -5   56.79    5.70
[truncated: 910,164 more chars]
