# Supplementary material for: Synthesis, crystal structure and Hirshfeld surface analysis of 1-(12-bromo­dodec­yl)indoline-2,3-dione
Source: Acta Crystallogr E Crystallogr Commun. 2023 Oct 19;79(Pt 11):1033–6. doi: 10.1107/S2056989023009052 (PMC10626969; doi:10.1107/S2056989023009052)
Supplement: Supplementary file 2 [file e-79-01033-Isup2.hkl]

data_I                                                                          
_shelx_title ' jtm1769_a.res in P2(1)/c'                                        
_shelx_refln_list_code          4                                               
_shelx_F_calc_maximum      150.60                                               
_exptl_crystal_F_000       824.00                                               
_reflns_d_resolution_high  0.7992                                               
                                                                                
loop_                                                                           
 _space_group_symop_operation_xyz                                               
 'x, y, z'                                                                      
 '-x, y+1/2, -z+1/2'                                                            
 '-x, -y, -z'                                                                   
 'x, -y-1/2, z-1/2'                                                             
                                                                                
_cell_length_a    20.5385                                                       
_cell_length_b     8.1977                                                       
_cell_length_c    12.3185                                                       
_cell_angle_alpha  90.000                                                       
_cell_angle_beta  105.231                                                       
_cell_angle_gamma  90.000                                                       
                                                                                
_shelx_F_squared_multiplier     1.000                                           
                                                                                
loop_                                                                           
 _refln_index_h                                                                 
 _refln_index_k                                                                 
 _refln_index_l                                                                 
 _refln_F_squared_calc                                                          
 _refln_F_squared_meas                                                          
 _refln_F_squared_sigma                                                         
 _refln_observed_status                                                         
   3   0   0       2044.55       2024.49        40.68 o                         
   4   0   0       1490.65       1340.05        31.08 o                         
   5   0   0       1652.52       1797.79        38.52 o                         
   7   0   0       5487.36       5285.94       105.52 o                         
   8   0   0       5028.89       4898.71        99.51 o                         
   9   0   0       1300.78       1166.72        30.90 o                         
  10   0   0       5667.61       5717.30       183.11 o                         
  11   0   0       8123.55       7483.31       263.82 o                         
  12   0   0        189.75        224.80        29.02 o                         
  13   0   0       3071.94       2656.17       114.36 o                         
  14   0   0         88.59        102.61         5.32 o                         
  15   0   0       1700.17       1578.22        27.57 o                         
  16   0   0        167.29        174.94         5.66 o                         
  17   0   0       2761.79       2759.31        40.15 o                         
  18   0   0        114.86        120.80         6.74 o                         
  19   0   0       3425.77       3308.09        47.48 o                         
  20   0   0          0.57          3.53         2.10 o                         
  21   0   0        443.78        452.48        11.61 o                         
  22   0   0         59.23         62.62         4.93 o                         
  23   0   0        235.90        227.49         9.08 o                         
  24   0   0         45.98         44.48         3.18 o                         
   1   1   0        871.95        891.29        18.34 o                         
   2   1   0        477.01        524.40         9.19 o                         
   3   1   0       4890.12       5120.52       119.99 o                         
   4   1   0       1320.30       1379.25        25.55 o                         
   7   1   0        503.11        415.54        12.43 o                         
   8   1   0       3313.60       3279.09        60.92 o                         
   9   1   0        767.95       1021.74        31.89 o                         
  10   1   0       8889.57       8999.17       155.55 o                         
  11   1   0       1574.19       1526.57        35.84 o                         
  12   1   0       1117.50       1033.68        35.66 o                         
  13   1   0        908.96        892.20        22.84 o                         
  14   1   0       2334.75       2204.73        22.67 o                         
  15   1   0         10.36         14.11         1.98 o                         
  16   1   0       1329.14       1302.03        13.57 o                         
  17   1   0        204.91        216.76         4.63 o                         
  18   1   0        118.41        130.69         4.58 o                         
  19   1   0         24.89         24.87         2.06 o                         
  20   1   0        391.94        417.93         6.79 o                         
  21   1   0         25.87         33.05         2.23 o                         
  22   1   0        138.48        149.41         4.41 o                         
  23   1   0          7.63         11.22         1.51 o                         
  24   1   0        182.58        166.63         3.68 o                         
   1   2   0       4158.12       4359.25        68.31 o                         
   2   2   0        524.27        647.22        13.30 o                         
   3   2   0        176.20        197.09         5.53 o                         
   4   2   0        266.49        346.93         8.57 o                         
   5   2   0       1443.30       1718.18        38.54 o                         
   6   2   0       1254.68       1306.33        36.90 o                         
   7   2   0        575.05        586.24        20.05 o                         
   8   2   0        472.96        541.47        20.04 o                         
   9   2   0          0.75          0.83         3.20 o                         
  10   2   0       1602.75       1753.08        82.53 o                         
  11   2   0        237.18        287.91        16.04 o                         
  12   2   0         88.41        112.30        13.00 o                         
  13   2   0         13.09         15.66         1.95 o                         
  14   2   0          7.20         10.74         1.69 o                         
  15   2   0         14.35         11.03         1.68 o                         
  16   2   0         20.54         19.30         2.07 o                         
  17   2   0          5.78          5.76         1.76 o                         
  18   2   0          0.51          0.31         1.75 o                         
  19   2   0        605.43        555.84         8.44 o                         
  20   2   0          5.99         12.75         1.79 o                         
  21   2   0         38.62         38.66         2.17 o                         
  22   2   0         90.74         96.20         3.27 o                         
  23   2   0         72.79         65.47         2.55 o                         
  24   2   0         51.07         32.93         2.12 o                         
   1   3   0       9871.93       8970.73       186.23 o                         
   2   3   0        145.20        177.82         5.37 o                         
   3   3   0       8685.22       8546.76       148.46 o                         
   4   3   0       3933.53       3850.60        60.92 o                         
   5   3   0          4.98         16.91         3.73 o                         
   6   3   0        509.48        664.87        51.44 o                         
   7   3   0       4564.62       4695.04        98.84 o                         
   8   3   0        466.07        417.65        17.35 o                         
   9   3   0       1731.35       1746.79        46.18 o                         
  10   3   0        174.58        136.45        13.84 o                         
  11   3   0        259.69        325.57        19.06 o                         
  12   3   0        445.81        386.70         6.28 o                         
  13   3   0        359.65        350.37         5.89 o                         
  14   3   0        953.15        912.63        10.43 o                         
  15   3   0         82.61         86.57         3.05 o                         
  16   3   0        986.41        976.17        11.32 o                         
  17   3   0          0.91          3.09         2.89 o                         
  18   3   0       1354.06       1394.28        15.94 o                         
  19   3   0          0.76          0.47         1.41 o                         
  20   3   0         51.26         52.63         2.36 o                         
  21   3   0          2.96          2.48         1.20 o                         
  22   3   0        100.04         94.25         2.90 o                         
  23   3   0          7.53          5.42         1.28 o                         
   0   4   0        876.15        608.40        32.45 o                         
   1   4   0          1.07          3.97         2.29 o                         
   2   4   0       9513.72       9720.22       163.52 o                         
   3   4   0        694.30        713.61        20.39 o                         
   4   4   0       5825.51       5636.88        89.15 o                         
   5   4   0       1504.02       1498.17        33.04 o                         
   6   4   0       3008.87       2908.34        57.28 o                         
   7   4   0        643.50        562.89        18.25 o                         
   8   4   0       3964.65       4189.47        80.65 o                         
   9   4   0       1361.81       1265.81        27.93 o                         
  10   4   0        657.32        608.06         8.40 o                         
  11   4   0       4590.90       4353.78        37.58 o                         
  12   4   0        574.26        574.44         7.15 o                         
  13   4   0       2660.20       2580.01        28.45 o                         
  14   4   0          0.60          2.90         1.63 o                         
  15   4   0        844.24        846.85         9.81 o                         
  16   4   0         33.84         35.16         2.22 o                         
  17   4   0        780.15        829.11        11.10 o                         
  18   4   0        127.60        124.84         3.93 o                         
  19   4   0        503.26        542.30         7.69 o                         
  20   4   0          0.33          1.44         1.17 o                         
  21   4   0        264.66        269.52         4.55 o                         
  22   4   0         75.32         76.35         2.80 o                         
   1   5   0       3362.72       3654.79        69.18 o                         
   2   5   0        145.98        238.29        10.88 o                         
   3   5   0       4185.12       4608.56        85.39 o                         
   4   5   0        403.26        436.03        15.47 o                         
   5   5   0       3806.40       3906.61        75.38 o                         
   6   5   0       1997.63       1962.84        30.10 o                         
   7   5   0       1070.33       1060.78        12.76 o                         
   8   5   0        661.01        622.94         8.85 o                         
   9   5   0        173.65        174.27         4.11 o                         
  10   5   0         91.27         83.83         3.13 o                         
  11   5   0         99.22        101.96         3.76 o                         
  12   5   0        813.32        845.17         9.62 o                         
  13   5   0        328.41        336.69         5.44 o                         
  14   5   0        904.79        900.70        10.65 o                         
  15   5   0         63.26         62.23         2.66 o                         
  16   5   0       1159.62       1167.97        12.21 o                         
  17   5   0        166.22        166.92         3.96 o                         
  18   5   0        920.81        971.79        12.42 o                         
  19   5   0          3.71          4.85         1.22 o                         
  20   5   0         52.50         39.35         1.93 o                         
  21   5   0         57.59         59.99         2.84 o                         
   0   6   0         24.84         30.14         3.17 o                         
   1   6   0          0.06          1.69         1.64 o                         
   2   6   0        588.88        627.88         8.04 o                         
   3   6   0        582.96        573.41         7.58 o                         
   4   6   0          7.78          7.56         1.74 o                         
   5   6   0        125.45        122.12         3.90 o                         
   6   6   0          6.24          7.64         1.80 o                         
   7   6   0         30.21         36.39         2.28 o                         
   8   6   0       2289.05       2390.67        21.73 o                         
   9   6   0        207.02        220.75         4.80 o                         
  10   6   0         39.18         35.26         2.44 o                         
  11   6   0       1135.36       1119.56        12.02 o                         
  12   6   0          2.26          7.10         1.75 o                         
  13   6   0         20.51         23.32         1.86 o                         
  14   6   0          0.19         -1.38         1.38 o                         
  15   6   0         16.38         14.01         1.53 o                         
  16   6   0          2.80          2.79         1.17 o                         
  17   6   0          0.12          1.12         1.25 o                         
  18   6   0         25.09         24.06         1.73 o                         
  19   6   0         12.30         12.49         1.26 o                         
  20   6   0         20.98         18.96         1.36 o                         
   1   7   0        920.52        892.19        10.74 o                         
   2   7   0         44.78         79.22         3.19 o                         
   3   7   0        125.55        122.02         4.27 o                         
   4   7   0         10.49          7.78         1.76 o                         
   5   7   0         45.92         56.57         2.77 o                         
   6   7   0        112.71        101.39         3.51 o                         
   7   7   0        506.01        496.52         6.83 o                         
   8   7   0         48.04         47.69         2.86 o                         
   9   7   0        472.75        489.61         7.40 o                         
  10   7   0        492.31        496.31         7.87 o                         
  11   7   0         61.73         69.80         2.89 o                         
  12   7   0        175.45        187.43         4.03 o                         
  13   7   0          0.18          0.22         1.23 o                         
  14   7   0         65.85         66.11         2.78 o                         
  15   7   0          7.67          8.03         1.20 o                         
  16   7   0         37.83         32.74         1.77 o                         
  17   7   0        105.27        101.69         2.79 o                         
  18   7   0          2.94          2.50         1.02 o                         
   0   8   0         69.48         79.26         4.25 o                         
   1   8   0        248.29        246.41         5.14 o                         
   2   8   0       1280.10       1314.97        14.74 o                         
   3   8   0         48.05         46.98         4.21 o                         
   4   8   0        846.48        893.58        10.88 o                         
   5   8   0        329.10        339.39         5.51 o                         
   6   8   0        160.85        176.13         4.10 o                         
   7   8   0          8.59          5.21         1.54 o                         
   8   8   0         44.57         40.70         2.26 o                         
   9   8   0        416.77        432.70         6.51 o                         
  10   8   0          9.24          7.50         1.33 o                         
  11   8   0          6.04          4.13         1.18 o                         
  12   8   0         50.64         44.40         1.86 o                         
  13   8   0        171.19        178.10         3.46 o                         
  14   8   0        121.79        119.62         2.91 o                         
  15   8   0        409.36        393.11         6.45 o                         
   1   9   0        530.21        530.46         6.95 o                         
   2   9   0         24.68         16.43         1.61 o                         
   3   9   0        210.31        219.32         4.02 o                         
   4   9   0         60.45         59.11         2.41 o                         
   5   9   0        333.98        336.65         5.21 o                         
   6   9   0         79.55         70.60         2.49 o                         
   7   9   0        499.03        511.52         7.30 o                         
   8   9   0        121.39        126.79         2.88 o                         
   9   9   0        168.17        159.61         3.04 o                         
  10   9   0        108.70        105.42         2.42 o                         
  11   9   0        178.09        162.21         3.84 o                         
   0  10   0         15.09         13.08         1.96 o                         
   1  10   0          1.68          2.38         0.93 o                         
   2  10   0         11.05          7.07         1.08 o                         
   3  10   0         78.79         69.54         2.88 o                         
   4  10   0         10.10          5.25         0.98 o                         
   5  10   0         27.53         17.38         1.14 o                         
 -25   1   1         91.54         77.93         4.89 o                         
 -24   1   1          2.19          3.99         1.49 o                         
 -23   1   1        231.10        228.48         4.85 o                         
 -22   1   1         37.16         36.01         2.06 o                         
 -21   1   1        191.90        207.01         4.46 o                         
 -20   1   1          6.34          4.62         1.68 o                         
 -19   1   1        540.27        568.73         7.68 o                         
 -18   1   1        289.50        299.69         5.12 o                         
 -17   1   1        437.85        418.74         5.81 o                         
 -16   1   1        544.72        505.42         6.43 o                         
 -15   1   1        365.24        351.21         5.20 o                         
 -14   1   1        725.26        673.84         9.61 o                         
 -13   1   1        654.25        678.84        46.21 o                         
 -12   1   1       5174.06       5316.12       139.30 o                         
 -11   1   1          5.63          3.19         4.13 o                         
 -10   1   1        295.07        207.67        13.53 o                         
  -9   1   1       1919.51       1988.77        40.52 o                         
  -8   1   1       2823.74       2485.16        59.05 o                         
  -7   1   1       3508.22       3857.03        68.49 o                         
  -5   1   1      10487.19      10085.62       332.09 o                         
  -4   1   1         17.10         44.86         3.01 o                         
  -3   1   1        698.00        738.60        15.26 o                         
  -2   1   1          9.27         16.27         2.33 o                         
  -1   1   1        312.45        387.37         8.67 o                         
   2   1   1        454.69        395.74         8.13 o                         
   3   1   1       2968.14       2819.87        72.11 o                         
   4   1   1       1664.20       1641.40        25.26 o                         
   5   1   1       3844.34       3828.42        72.91 o                         
   6   1   1        901.90        918.94        18.84 o                         
   7   1   1       3812.31       3849.84        62.57 o                         
   8   1   1       3188.72       3391.98        57.03 o                         
   9   1   1        363.63        283.76        10.88 o                         
  10   1   1        224.91        222.50        12.17 o                         
  11   1   1       2530.56       2231.70        48.33 o                         
  12   1   1        180.28        200.16        22.18 o                         
  13   1   1        533.26        483.98         7.81 o                         
  14   1   1          1.17          6.07         1.71 o                         
  15   1   1        529.21        475.13         6.43 o                         
  16   1   1          0.74          3.13         1.58 o                         
  17   1   1        269.52        250.29         4.93 o                         
  18   1   1        548.09        559.87         8.52 o                         
  19   1   1        160.97        167.77         4.44 o                         
  20   1   1        243.07        254.50         5.50 o                         
  21   1   1         13.16         14.50         1.89 o                         
  22   1   1         21.77         24.80         2.02 o                         
  23   1   1         91.80         88.11         3.03 o                         
  24   1   1         82.96         73.25         3.15 o                         
 -24   2   1        324.06        317.27         6.30 o                         
 -23   2   1          1.93          2.05         1.22 o                         
 -22   2   1        693.08        709.84         8.99 o                         
 -21   2   1         14.72         10.53         1.91 o                         
 -20   2   1         57.94         61.99         2.83 o                         
 -19   2   1        570.39        558.74         8.02 o                         
 -18   2   1        194.13        202.32         4.47 o                         
 -17   2   1        251.65        244.79         4.58 o                         
 -16   2   1       1050.41       1006.31        11.13 o                         
 -15   2   1       1118.53       1055.67        11.13 o                         
 -14   2   1       1027.54        968.42        10.93 o                         
 -13   2   1       2064.53       1923.90        22.02 o                         
 -12   2   1          7.60          3.23         5.65 o                         
 -11   2   1      10199.85       9671.78       168.41 o                         
 -10   2   1         25.08         19.95         4.68 o                         
  -9   2   1       7008.98       6963.26       143.59 o                         
  -8   2   1        339.53        402.75        12.10 o                         
  -7   2   1       2764.57       2465.69        45.05 o                         
  -6   2   1        573.47        612.30        16.54 o                         
  -5   2   1      12128.81      11382.72       215.59 o                         
  -4   2   1        552.97        556.66        13.03 o                         
  -3   2   1       7485.29       6909.87       230.16 o                         
  -2   2   1       2170.31       2107.48        44.29 o                         
  -1   2   1         26.38         62.54         7.79 o                         
   1   2   1       8353.03       8324.26       271.62 o                         
   3   2   1       1984.21       1922.01        40.96 o                         
   4   2   1       7944.12       8192.34       274.30 o                         
   5   2   1        417.02        368.74        13.08 o                         
   6   2   1       4254.82       4159.53        86.37 o                         
   7   2   1        707.12        721.96        22.47 o                         
   8   2   1      12682.16      12912.88       251.78 o                         
   9   2   1        262.96        267.50        14.09 o                         
  10   2   1       3674.47       3492.30        83.31 o                         
  11   2   1         10.61         16.87         6.55 o                         
  12   2   1       2610.57       2356.27        34.89 o                         
  13   2   1         40.82         33.00         2.47 o                         
  14   2   1       2093.75       2059.71        19.32 o                         
  15   2   1        297.10        283.49         4.99 o                         
  16   2   1        748.35        749.27         9.43 o                         
  17   2   1        268.21        276.42         5.72 o                         
  18   2   1        914.51        964.95        11.43 o                         
  19   2   1        394.58        404.47         6.70 o                         
  20   2   1        266.72        281.71         5.37 o                         
  21   2   1        313.75        329.83         6.14 o                         
  22   2   1         75.74         65.16         2.73 o                         
  23   2   1        147.81        139.95         5.44 o                         
 -24   3   1         47.12         34.53         2.95 o                         
 -23   3   1         25.75         29.17         2.30 o                         
 -22   3   1         22.16         23.48         1.62 o                         
 -21   3   1        313.89        335.48         5.21 o                         
 -20   3   1          3.99          3.78         1.34 o                         
 -19   3   1        953.51       1013.65        12.73 o                         
 -18   3   1        294.25        308.69         5.87 o                         
 -17   3   1        954.50        987.88        12.03 o                         
 -16   3   1       1285.61       1341.39        15.26 o                         
 -15   3   1        122.53        118.21         3.98 o                         
 -14   3   1        831.91        821.55        10.33 o                         
 -13   3   1          1.57         -0.30         1.76 o                         
 -12   3   1        565.46        512.76         7.52 o                         
 -11   3   1       2634.74       2673.67        67.08 o                         
 -10   3   1       2939.22       2999.59        70.68 o                         
  -9   3   1        294.13        300.22        14.69 o                         
  -8   3   1       4568.87       4893.32       103.02 o                         
  -7   3   1        135.55        199.88         8.80 o                         
  -6   3   1       2985.98       2850.40        52.14 o                         
  -5   3   1         19.52         17.65         2.71 o                         
  -4   3   1       5873.22       5907.73       121.27 o                         
  -3   3   1        458.96        432.51        14.82 o                         
  -2   3   1       1170.51       1108.50        22.19 o                         
  -1   3   1       2080.38       2198.85        40.01 o                         
   0   3   1       1390.59       1367.75        32.34 o                         
   1   3   1        759.53        740.62        19.03 o                         
   2   3   1       3571.49       3688.44        64.86 o                         
   3   3   1       2629.34       2703.97        45.30 o                         
   4   3   1       1707.38       1846.58        36.80 o                         
   5   3   1       2978.58       3176.81        59.46 o                         
   6   3   1        396.34        407.32        15.85 o                         
   7   3   1       2280.57       2361.92        55.91 o                         
   8   3   1       2405.89       2608.36        62.16 o                         
   9   3   1        115.59        104.99        11.77 o                         
  10   3   1        110.50        124.73        13.71 o                         
  11   3   1        978.63        948.22        12.98 o                         
  12   3   1          6.31         10.29         1.76 o                         
  13   3   1       1285.74       1214.56        13.36 o                         
  14   3   1         25.07         28.25         2.11 o                         
  15   3   1        745.74        753.57         9.01 o                         
  16   3   1         22.94         29.89         2.01 o                         
  17   3   1         30.51         47.12         2.66 o                         
  18   3   1        135.19        147.85         3.86 o                         
  19   3   1        307.25        314.57         5.38 o                         
  20   3   1        188.72        192.80         4.08 o                         
  21   3   1         67.16         65.95         2.63 o                         
  22   3   1        150.46        152.32         4.12 o                         
  23   3   1          1.37          1.18         1.17 o                         
 -23   4   1          2.43          3.42         1.07 o                         
 -22   4   1         30.45         24.47         1.52 o                         
 -21   4   1          1.99          2.19         1.10 o                         
 -20   4   1        124.27        133.74         3.40 o                         
 -19   4   1        195.04        183.79         4.17 o                         
 -18   4   1         13.88         13.68         1.83 o                         
 -17   4   1          9.91         11.13         1.91 o                         
 -16   4   1          2.81          3.00         2.11 o                         
 -15   4   1         45.74         45.78         2.47 o                         
 -14   4   1        205.50        197.17         4.63 o                         
 -13   4   1          6.07          6.11         1.72 o                         
 -12   4   1        174.14        179.54         4.49 o                         
 -11   4   1       1225.10       1254.48        14.28 o                         
 -10   4   1        871.56        865.02        12.08 o                         
  -9   4   1          1.02          3.68         4.67 o                         
  -8   4   1        165.39        226.72        14.90 o                         
  -7   4   1          0.49          4.65         3.61 o                         
  -6   4   1         30.61         26.30         4.73 o                         
  -5   4   1          0.31          5.19         2.47 o                         
  -4   4   1          0.38          3.00         2.21 o                         
  -3   4   1         56.11         93.24         5.31 o                         
  -2   4   1         42.24         19.08         2.83 o                         
  -1   4   1         33.74         37.14         5.03 o                         
   0   4   1       4686.33       5469.76        85.28 o                         
   1   4   1        706.94        759.11        17.83 o                         
   2   4   1        104.01        117.45         7.63 o                         
   3   4   1         24.89         40.40         4.96 o                         
   4   4   1         14.60         10.07         3.34 o                         
   5   4   1         94.89        142.20        10.41 o                         
   6   4   1        140.79        205.79        11.59 o                         
   7   4   1       1490.10       1663.35        42.48 o                         
   8   4   1        112.36        156.44        14.36 o                         
   9   4   1          9.69         14.86         2.27 o                         
  10   4   1        202.00        221.27         4.65 o                         
  11   4   1        114.24        128.07         3.97 o                         
  12   4   1          1.90          3.38         1.61 o                         
  13   4   1         23.75         23.30         2.03 o                         
  14   4   1        230.50        234.80         5.20 o                         
  15   4   1         65.29         65.73         2.73 o                         
  16   4   1         43.80         53.05         2.53 o                         
  17   4   1         36.69         38.63         2.39 o                         
  18   4   1          0.02          0.24         1.33 o                         
  19   4   1        138.37        154.60         3.65 o                         
  20   4   1         43.66         39.54         2.02 o                         
  21   4   1         29.47         22.57         1.57 o                         
  22   4   1          0.01          0.61         1.37 o                         
 -22   5   1         50.14         40.67         3.33 o                         
 -21   5   1         27.14         22.32         1.64 o                         
 -20   5   1          0.15         -0.50         1.02 o                         
 -19   5   1          0.66          1.15         1.14 o                         
 -18   5   1         95.95         85.84         3.08 o                         
 -17   5   1          1.30          0.04         1.40 o                         
 -16   5   1          2.24          2.12         1.42 o                         
 -15   5   1        196.11        204.79         5.00 o                         
 -14   5   1        162.25        159.44         4.00 o                         
 -13   5   1        457.43        449.28         6.30 o                         
 -12   5   1       1316.68       1291.34        13.30 o                         
 -11   5   1         55.64         67.34         2.78 o                         
 -10   5   1       1208.39       1179.26        12.11 o                         
  -9   5   1         61.32         70.11         2.77 o                         
  -8   5   1        596.95        538.93         7.25 o                         
  -7   5   1         46.18         52.35         2.88 o                         
  -6   5   1        806.04        719.97        17.42 o                         
  -5   5   1         22.25         31.97         5.34 o                         
  -4   5   1       1221.86       1135.62        27.82 o                         
  -3   5   1          0.70          6.40         3.13 o                         
  -2   5   1       2202.12       2424.24        49.06 o                         
  -1   5   1        859.06        919.89        23.72 o                         
   0   5   1        184.32        129.81        11.23 o                         
   1   5   1        688.98        622.06        25.16 o                         
   2   5   1        425.93        411.06        14.86 o                         
   3   5   1        432.64        386.26        14.67 o                         
   4   5   1        988.21       1002.95        26.86 o                         
   5   5   1       2434.63       2330.40        27.36 o                         
   6   5   1         18.64         17.58         2.08 o                         
   7   5   1       1963.27       1874.89        20.17 o                         
   8   5   1        173.69        180.74         4.06 o                         
   9   5   1       1302.79       1256.43        12.88 o                         
  10   5   1        947.82        975.97        11.07 o                         
  11   5   1        909.55        903.23        10.16 o                         
  12   5   1          1.16          1.33         1.80 o                         
  13   5   1        551.11        544.85         7.09 o                         
  14   5   1        179.49        177.47         4.04 o                         
  15   5   1         57.11         64.99         2.63 o                         
  16   5   1        209.82        223.91         4.08 o                         
  17   5   1        566.75        588.51         7.89 o                         
  18   5   1         49.82         47.85         2.27 o                         
  19   5   1        110.92        113.73         3.12 o                         
  20   5   1         32.06         31.76         2.09 o                         
  21   5   1         84.98         81.91         3.22 o                         
 -20   6   1        467.36        469.94         7.21 o                         
 -19   6   1          3.21          4.41         1.17 o                         
 -18   6   1        242.51        267.21         4.66 o                         
 -17   6   1        143.79        153.26         3.56 o                         
 -16   6   1        294.37        311.38         5.43 o                         
 -15   6   1        453.58        455.55         7.16 o                         
 -14   6   1        133.40        151.28         3.84 o                         
 -13   6   1       1301.13       1315.43        14.38 o                         
 -12   6   1        446.01        496.82         6.85 o                         
 -11   6   1        459.21        476.58         8.53 o                         
 -10   6   1       1145.39       1161.93        12.55 o                         
  -9   6   1       1174.77       1152.95        12.03 o                         
  -8   6   1        216.78        223.71         4.45 o                         
  -7   6   1       2456.23       2431.48        21.87 o                         
  -6   6   1        193.37        186.02         4.30 o                         
  -5   6   1       1136.46       1114.58        11.58 o                         
  -4   6   1          0.56          4.31         1.75 o                         
  -3   6   1       2754.15       2608.52        23.02 o                         
  -2   6   1        201.38        196.75         4.56 o                         
  -1   6   1       3516.89       3514.38        31.89 o                         
   0   6   1       1074.17        964.87        11.06 o                         
   1   6   1        879.91        819.88         9.30 o                         
   2   6   1        951.34        900.70        10.97 o                         
   3   6   1        876.94        862.33         9.65 o                         
   4   6   1       1332.90       1317.90        14.18 o                         
   5   6   1        589.44        610.18         8.27 o                         
   6   6   1       3020.76       2983.91        27.14 o                         
   7   6   1       1359.73       1353.56        13.71 o                         
   8   6   1       1041.52       1018.28        10.75 o                         
   9   6   1        454.28        490.52         7.08 o                         
  10   6   1       1039.01       1065.96        11.53 o                         
  11   6   1         22.53         21.83         1.97 o                         
  12   6   1        592.54        629.94         7.85 o                         
  13   6   1         36.69         41.86         2.21 o                         
  14   6   1        228.81        257.46         4.75 o                         
  15   6   1          7.61          5.36         1.36 o                         
  16   6   1        315.86        334.84         4.91 o                         
  17   6   1        261.14        281.67         4.66 o                         
  18   6   1         41.59         36.37         1.76 o                         
  19   6   1        330.21        355.03         5.49 o                         
 -18   7   1         42.21         31.43         1.61 o                         
 -17   7   1         93.42         95.55         2.82 o                         
 -16   7   1         59.24         48.36         2.21 o                         
 -15   7   1        302.43        330.36         5.86 o                         
 -14   7   1        546.13        544.69         7.97 o                         
 -13   7   1          5.96          4.78         1.32 o                         
 -12   7   1        184.68        215.40         4.31 o                         
 -11   7   1         84.49         79.56         3.00 o                         
 -10   7   1       1165.93       1202.55        14.23 o                         
  -9   7   1        191.89        186.02         4.40 o                         
  -8   7   1       1052.79       1029.54        11.07 o                         
  -7   7   1        156.20        157.17         4.18 o                         
  -6   7   1        281.27        317.58         5.33 o                         
  -5   7   1         16.09         13.26         1.85 o                         
  -4   7   1       2190.07       2149.14        19.22 o                         
  -3   7   1        186.53        227.38         4.67 o                         
  -2   7   1        536.97        555.02         7.58 o                         
  -1   7   1        385.34        387.95         6.42 o                         
   0   7   1        349.14        331.99         5.96 o                         
   1   7   1         58.35         69.18         3.12 o                         
   2   7   1       1383.55       1382.48        13.91 o                         
   3   7   1        982.65       1007.44        10.97 o                         
   4   7   1        119.66        126.77         4.02 o                         
   5   7   1        760.70        747.40         9.27 o                         
   6   7   1         26.79         26.46         2.16 o                         
   7   7   1       1285.21       1348.05        13.73 o                         
   8   7   1          2.51          4.85         1.61 o                         
   9   7   1       1181.57       1221.35        13.78 o                         
  10   7   1         57.60         56.78         2.61 o                         
  11   7   1        299.47        298.45         5.05 o                         
  12   7   1          0.48          1.59         1.27 o                         
  13   7   1        385.54        398.09         5.72 o                         
  14   7   1         30.06         28.08         1.63 o                         
  15   7   1        247.55        267.01         4.01 o                         
  16   7   1        212.50        213.80         3.96 o                         
  17   7   1        175.62        176.50         3.90 o                         
 -15   8   1          0.16         -1.12         1.12 o                         
 -14   8   1          5.73          4.34         1.14 o                         
 -13   8   1         42.39         40.35         1.99 o                         
 -12   8   1         33.07         31.03         1.63 o                         
 -11   8   1         11.76         11.60         1.36 o                         
 -10   8   1         88.82         94.91         3.39 o                         
  -9   8   1         11.55         14.32         1.67 o                         
  -8   8   1         87.58         79.99         2.90 o                         
  -7   8   1          0.29          0.13         1.32 o                         
  -6   8   1         76.11         76.46         2.83 o                         
  -5   8   1          0.87          1.85         1.49 o                         
  -4   8   1         30.90         26.00         2.63 o                         
  -3   8   1        332.61        313.03         5.82 o                         
  -2   8   1         30.81         26.32         2.13 o                         
  -1   8   1        245.61        251.18         5.00 o                         
   0   8   1        331.37        298.51         5.42 o                         
   1   8   1          0.89          0.29         1.54 o                         
   2   8   1          6.43          8.88         1.77 o                         
   3   8   1         15.17         13.08         1.81 o                         
   4   8   1         28.85         24.59         2.10 o                         
   5   8   1         28.92         30.58         2.19 o                         
   6   8   1        331.06        306.35         5.14 o                         
   7   8   1         45.93         45.64         2.35 o                         
   8   8   1          4.42          4.17         1.70 o                         
   9   8   1         15.76         22.81         1.64 o                         
  10   8   1          1.26          1.46         1.15 o                         
  11   8   1         15.14         15.28         1.35 o                         
  12   8   1         64.47         54.98         2.03 o                         
  13   8   1         68.28         62.88         2.52 o                         
  14   8   1          0.96          0.60         1.31 o                         
  15   8   1          8.49          6.34         2.93 o                         
 -12   9   1          7.07          3.58         1.17 o                         
 -11   9   1        105.73        120.86         5.41 o                         
 -10   9   1         79.41         93.80         2.45 o                         
  -9   9   1          0.22          0.03         1.01 o                         
  -8   9   1        110.42        114.73         2.96 o                         
  -7   9   1          0.04          1.33         1.20 o                         
  -6   9   1          8.05          9.53         1.46 o                         
  -5   9   1        127.50        132.78         3.11 o                         
  -4   9   1         84.62         99.76         2.91 o                         
  -3   9   1         40.34         37.18         1.97 o                         
  -2   9   1        181.99        176.55         3.65 o                         
  -1   9   1        105.25        104.14         3.29 o                         
   0   9   1          0.67          1.86         1.29 o                         
   1   9   1        170.04        169.20         3.45 o                         
   2   9   1        136.62        143.41         3.42 o                         
   3   9   1        339.82        360.49         5.52 o                         
   4   9   1          0.75          0.93         1.13 o                         
   5   9   1         35.68         36.72         2.18 o                         
   6   9   1        394.82        401.68         6.17 o                         
   7   9   1         13.53         17.53         1.32 o                         
   8   9   1        272.45        249.33         4.16 o                         
   9   9   1        274.43        270.10         5.73 o                         
  10   9   1         54.07         43.82         2.31 o                         
  11   9   1         14.43         17.04         1.23 o                         
  -5  10   1        306.70        292.70         4.62 o                         
  -4  10   1         32.99         21.92         1.84 o                         
  -3  10   1         89.18         90.79         2.58 o                         
  -2  10   1          1.57          1.16         0.96 o                         
  -1  10   1        192.70        189.29         3.50 o                         
   0  10   1         42.49         38.94         1.66 o                         
   1  10   1         86.51         91.21         2.47 o                         
   2  10   1         30.74         28.31         1.38 o                         
   3  10   1        293.23        269.51         3.83 o                         
   4  10   1        173.46        157.34         2.98 o                         
 -25   0   2        235.77        221.02         9.28 o                         
 -24   0   2        215.31        200.35         5.99 o                         
 -23   0   2        100.32        113.78         8.19 o                         
 -22   0   2         30.15         32.95         2.53 o                         
 -21   0   2        429.09        472.67         9.56 o                         
 -20   0   2        371.46        381.32         8.65 o                         
 -19   0   2        411.02        454.59         8.65 o                         
 -18   0   2       1677.29       1718.30        22.50 o                         
 -17   0   2          2.70          9.98         2.43 o                         
 -16   0   2        549.83        519.53         9.73 o                         
 -15   0   2        678.55        692.61        11.68 o                         
 -14   0   2       5576.09       5382.47        93.75 o                         
 -13   0   2       3293.38       3255.25       132.38 o                         
 -12   0   2       1241.73       1108.88        57.30 o                         
 -11   0   2         33.25         36.33        11.70 o                         
 -10   0   2       5151.64       5118.51       182.86 o                         
  -9   0   2        737.23        755.11        38.04 o                         
  -8   0   2       8504.31       8535.89       287.22 o                         
  -7   0   2       4537.84       4753.16       116.19 o                         
  -4   0   2       5815.87       5320.15       179.69 o                         
  -3   0   2         47.15         59.17         4.72 o                         
  -2   0   2        340.92        324.44        10.33 o                         
  -1   0   2       1083.16       1130.47        23.55 o                         
   2   0   2        389.58        325.42         8.75 o                         
   4   0   2         28.42         85.17         8.81 o                         
   5   0   2       8643.26       8092.46       157.80 o                         
   6   0   2       4244.01       4599.30        94.11 o                         
   7   0   2       9226.52       9367.56       184.08 o                         
   8   0   2        360.10        388.29        15.91 o                         
   9   0   2      11208.37      10165.88       201.67 o                         
  10   0   2       1335.57       1249.72        36.98 o                         
  11   0   2       6651.24       6146.46       224.80 o                         
  12   0   2       5673.86       5803.65       319.77 o                         
  13   0   2        144.72        136.35         5.39 o                         
  14   0   2       1105.33       1059.77        16.65 o                         
  15   0   2        211.31        203.34         6.10 o                         
  16   0   2        482.19        464.90         9.37 o                         
  17   0   2        228.43        254.72         7.09 o                         
  18   0   2        607.63        628.55        13.77 o                         
  19   0   2        153.89        148.71         5.63 o                         
  20   0   2        894.87        905.01        20.34 o                         
  21   0   2         19.18         17.62         2.83 o                         
  22   0   2        262.40        271.15        10.00 o                         
  23   0   2         27.84         23.86         4.63 o                         
 -25   1   2          4.37          3.28         1.35 o                         
 -24   1   2        170.23        177.02         3.95 o                         
 -23   1   2        107.49         80.29         2.94 o                         
 -22   1   2        508.65        477.54         6.97 o                         
 -21   1   2        177.52        179.10         4.07 o                         
 -20   1   2        207.75        211.06         4.24 o                         
 -19   1   2        445.62        438.60         6.08 o                         
 -18   1   2         79.73         87.72         2.91 o                         
 -17   1   2        432.83        437.91         6.09 o                         
 -16   1   2        469.56        472.03         6.30 o                         
 -15   1   2       2645.90       2585.03        24.53 o                         
 -14   1   2         47.78         60.01         3.13 o                         
 -13   1   2        949.74        935.92        38.08 o                         
 -12   1   2        591.06        630.58        30.35 o                         
 -11   1   2       3259.22       3269.35        74.09 o                         
 -10   1   2        795.39        844.39        22.10 o                         
  -9   1   2       2509.85       2424.67        47.17 o                         
  -8   1   2       1655.13       1737.04        34.84 o                         
  -7   1   2        364.20        335.16        10.31 o                         
  -6   1   2       1069.70       1190.96        16.92 o                         
  -2   1   2        603.47        605.28        13.36 o                         
  -1   1   2        824.93        775.13        16.05 o                         
   0   1   2        647.83        643.64        10.82 o                         
   1   1   2       4629.71       4554.45        57.88 o                         
   2   1   2       7885.26       7974.42       153.48 o                         
   3   1   2        622.29        578.29        10.56 o                         
   4   1   2       7968.78       7916.08       132.97 o                         
   5   1   2        106.71        114.43         7.75 o                         
   6   1   2      13298.21      13379.29       257.13 o                         
   7   1   2        997.43       1023.65        19.96 o                         
   8   1   2       1271.29       1141.47        22.42 o                         
   9   1   2        303.78        285.33        11.82 o                         
  10   1   2       1386.90       1238.27        54.37 o                         
  11   1   2        240.89        238.72        16.81 o                         
  12   1   2       1598.79       1507.64        21.57 o                         
  13   1   2        674.77        652.79         9.25 o                         
  14   1   2       1484.81       1405.24        16.90 o                         
  15   1   2       2532.34       2418.56        24.65 o                         
  16   1   2       2794.70       2690.07        29.09 o                         
  17   1   2        457.68        502.32         7.65 o                         
  18   1   2          2.10          2.38         1.72 o                         
  19   1   2        228.96        232.64         4.84 o                         
  20   1   2         17.72         12.80         1.93 o                         
  21   1   2        232.70        226.53         5.04 o                         
  22   1   2          1.06          1.25         1.34 o                         
  23   1   2         88.35         89.62         3.28 o                         
 -24   2   2         19.71         16.21         1.67 o                         
 -23   2   2          0.01         -1.15         1.18 o                         
 -22   2   2         21.29         19.14         1.64 o                         
 -21   2   2         52.21         48.66         2.36 o                         
 -20   2   2          4.62          6.64         1.48 o                         
 -19   2   2         33.98         30.95         2.14 o                         
 -18   2   2         58.94         60.41         2.61 o                         
 -17   2   2        141.48        151.71         3.69 o                         
 -16   2   2        282.73        290.96         5.03 o                         
 -15   2   2        172.22        171.75         4.85 o                         
 -14   2   2        515.56        516.35         6.88 o                         
 -13   2   2        445.84        413.68         9.10 o                         
 -12   2   2       2759.60       2945.70        85.32 o                         
 -11   2   2       4677.40       4824.17       100.86 o                         
 -10   2   2       3684.78       3870.30        73.19 o                         
  -9   2   2       1279.67       1366.30        27.74 o                         
  -8   2   2          1.99          8.66         2.75 o                         
  -7   2   2       1080.13       1294.21        21.94 o                         
  -6   2   2       2148.84       2351.48        34.80 o                         
  -5   2   2       1856.29       1878.21        36.74 o                         
  -4   2   2        694.26        866.16        19.63 o                         
  -3   2   2        690.30        601.58        17.04 o                         
  -2   2   2       4280.46       4397.49        75.96 o                         
  -1   2   2        460.57        419.43        11.17 o                         
   0   2   2        467.41        503.24        12.62 o                         
   1   2   2       1451.49       1787.37        31.35 o                         
   2   2   2        492.10        560.10        10.94 o                         
   3   2   2        130.01        167.76         6.26 o                         
   4   2   2        279.17        287.96         8.99 o                         
   5   2   2         33.09         84.57        10.48 o                         
   6   2   2        404.11        433.05        14.23 o                         
   7   2   2       2200.77       2534.96        58.69 o                         
   8   2   2        605.02        646.01        22.83 o                         
   9   2   2        332.34        395.31        18.15 o                         
  10   2   2        131.82        188.86        16.31 o                         
  11   2   2          2.79          4.81         4.92 o                         
  12   2   2        179.53        189.98         4.39 o                         
  13   2   2        216.22        210.76         4.39 o                         
  14   2   2         36.45         49.29         2.52 o                         
  15   2   2          9.00          8.04         1.69 o                         
  16   2   2        151.72        174.67         4.30 o                         
  17   2   2         74.91         61.60         2.85 o                         
  18   2   2          5.29          2.93         1.54 o                         
  19   2   2          0.26         -0.32         1.47 o                         
  20   2   2          4.83          6.76         1.63 o                         
  21   2   2         56.56         47.94         2.68 o                         
  22   2   2        126.10        112.83         3.70 o                         
  23   2   2         91.25         83.08         3.32 o                         
 -24   3   2         15.97         14.85         2.15 o                         
 -23   3   2        152.17        173.66         6.01 o                         
 -22   3   2         40.82         50.42         2.27 o                         
 -21   3   2        283.65        288.83         5.04 o                         
 -20   3   2         41.61         48.03         2.53 o                         
 -19   3   2         86.10         97.05         3.49 o                         
 -18   3   2        299.46        306.13         5.41 o                         
 -17   3   2        762.99        781.15         9.73 o                         
 -16   3   2          2.36          3.61         1.65 o                         
 -15   3   2        379.88        370.56         6.88 o                         
 -14   3   2        165.15        161.98         4.18 o                         
 -13   3   2        379.03        326.55         5.86 o                         
 -12   3   2        340.27        341.20         6.41 o                         
 -11   3   2       3367.94       3417.82        79.76 o                         
 -10   3   2        911.61        993.73        31.02 o                         
  -9   3   2        920.28        815.05        33.09 o                         
  -8   3   2        201.91        149.86         7.44 o                         
  -7   3   2       2163.54       2194.47        43.66 o                         
  -6   3   2        868.96        878.78        24.10 o                         
  -5   3   2       2625.66       2699.05        88.52 o                         
  -4   3   2       1819.24       1604.52        47.83 o                         
  -3   3   2        570.93        867.64        34.25 o                         
  -2   3   2       3926.37       4046.51       103.15 o                         
  -1   3   2       1260.26       1222.16        37.80 o                         
   0   3   2       1818.62       1753.89        39.50 o                         
   1   3   2       1279.36       1321.40        23.51 o                         
   2   3   2       3954.97       3710.28        63.60 o                         
   3   3   2          3.89          9.13         2.79 o                         
   4   3   2        833.23        702.75        18.53 o                         
   5   3   2        607.51        719.91        19.71 o                         
   6   3   2        971.38        862.91        23.31 o                         
   7   3   2       1508.93       1554.09        36.46 o                         
   8   3   2       4628.85       4731.65        90.16 o                         
   9   3   2        738.84        735.40        23.87 o                         
  10   3   2        881.89        815.23        13.34 o                         
  11   3   2        128.61        124.85         3.96 o                         
  12   3   2       1347.73       1272.97        12.18 o                         
  13   3   2        804.68        759.00         8.75 o                         
  14   3   2        134.11        139.78         3.83 o                         
  15   3   2          4.65          5.33         1.54 o                         
  16   3   2         36.08         29.08         2.05 o                         
  17   3   2         37.96         33.85         2.17 o                         
  18   3   2        203.55        197.46         4.03 o                         
  19   3   2        412.44        413.31         6.77 o                         
  20   3   2          4.25          3.47         1.36 o                         
  21   3   2         72.05         74.86         3.05 o                         
  22   3   2          0.63         -0.36         1.22 o                         
 -23   4   2         62.95         73.46         2.50 o                         
 -22   4   2        261.04        261.08         4.11 o                         
 -21   4   2        629.74        669.74         8.52 o                         
 -20   4   2        185.49        192.38         4.06 o                         
 -19   4   2        443.67        467.98         7.49 o                         
 -18   4   2        752.23        765.40        10.34 o                         
 -17   4   2        142.66        163.16         4.26 o                         
 -16   4   2       1155.01       1155.08        13.07 o                         
 -15   4   2         92.90         99.48         3.42 o                         
 -14   4   2        430.97        409.60         6.53 o                         
 -13   4   2        110.94        133.73         3.78 o                         
 -12   4   2       2678.93       2517.01        23.30 o                         
 -11   4   2        417.75        404.15         6.83 o                         
 -10   4   2       2603.10       2420.80        26.66 o                         
  -9   4   2        300.93        300.42        17.61 o                         
  -8   4   2       4149.74       4257.62        92.94 o                         
  -7   4   2       1717.62       1755.65        34.34 o                         
  -6   4   2       2409.99       2251.78        62.26 o                         
  -5   4   2       1921.90       1920.17        45.96 o                         
  -4   4   2       2549.94       2608.67        51.70 o                         
  -3   4   2       3876.59       3747.57        67.43 o                         
  -2   4   2      11353.81      12323.35       344.09 o                         
  -1   4   2       5706.48       5722.54       121.18 o                         
   0   4   2        986.58        991.96        20.45 o                         
   1   4   2       5059.15       4976.68       112.54 o                         
   2   4   2        346.23        369.62        11.49 o                         
   3   4   2       4544.94       4515.88        82.36 o                         
   4   4   2        150.31        177.32        10.17 o                         
   5   4   2       2329.89       2452.88        51.11 o                         
   6   4   2        857.96        982.59        27.10 o                         
   7   4   2       1376.04       1304.55        33.82 o                         
   8   4   2       1170.30       1112.28        21.38 o                         
   9   4   2       2160.08       2014.12        21.36 o                         
  10   4   2        268.86        237.77         4.44 o                         
  11   4   2       1962.37       1880.43        16.75 o                         
  12   4   2        516.30        481.06         6.33 o                         
  13   4   2       1941.26       1942.03        17.83 o                         
  14   4   2       1962.39       1967.36        18.27 o                         
  15   4   2        706.57        721.28         8.37 o                         
  16   4   2        375.79        375.21         5.48 o                         
  17   4   2         31.75         24.38         1.97 o                         
  18   4   2        290.34        314.45         5.17 o                         
  19   4   2        101.02         95.84         5.55 o                         
  20   4   2        392.62        406.26         6.53 o                         
  21   4   2          4.52          3.12         1.46 o                         
 -22   5   2         63.37         72.33         2.48 o                         
 -21   5   2        151.72        149.68         3.07 o                         
 -20   5   2         74.25         67.21         2.39 o                         
 -19   5   2        257.09        256.24         4.65 o                         
 -18   5   2         15.14         19.26         1.86 o                         
 -17   5   2        201.17        218.78         4.80 o                         
 -16   5   2        140.01        141.18         4.12 o                         
 -15   5   2        928.73        941.03        12.77 o                         
 -14   5   2        304.77        314.38         5.27 o                         
 -13   5   2       1479.48       1393.09        14.21 o                         
 -12   5   2        366.09        355.70         6.37 o                         
 -11   5   2        889.50        903.47         9.93 o                         
 -10   5   2          0.87          4.40         1.56 o                         
  -9   5   2       1972.82       1829.81        16.98 o                         
  -8   5   2         37.55         37.79         2.25 o                         
  -7   5   2       4056.92       4010.23        36.76 o                         
  -6   5   2       2619.81       2610.78        36.23 o                         
  -5   5   2        220.49        260.66        11.53 o                         
  -4   5   2        669.46        586.62        17.30 o                         
  -3   5   2       1089.51       1089.45        29.53 o                         
  -2   5   2       3416.76       3675.85        79.00 o                         
  -1   5   2        566.06        564.51        17.08 o                         
   0   5   2       3206.28       3226.51        85.20 o                         
   1   5   2          0.48          4.37         3.07 o                         
   2   5   2        914.06        881.61        24.14 o                         
   3   5   2       1097.90       1246.91        31.38 o                         
   4   5   2       4519.78       4637.03        47.74 o                         
   5   5   2        330.56        345.16         6.02 o                         
   6   5   2       1451.01       1416.30        14.57 o                         
   7   5   2        636.87        597.92         7.56 o                         
   8   5   2       4755.78       4663.51        36.95 o                         
   9   5   2        294.31        258.94         5.01 o                         
  10   5   2       1179.58       1246.01        12.15 o                         
  11   5   2        726.03        736.48         8.56 o                         
  12   5   2        120.38        126.46         4.15 o                         
  13   5   2         57.09         56.56         3.27 o                         
  14   5   2        719.21        720.97         8.87 o                         
  15   5   2        142.32        147.45         3.61 o                         
  16   5   2        111.67        125.83         3.22 o                         
  17   5   2        327.49        343.23         5.84 o                         
  18   5   2          4.78          4.50         1.30 o                         
  19   5   2        269.95        283.84         6.77 o                         
  20   5   2          0.07          0.18         1.79 o                         
 -20   6   2          2.20          2.16         1.11 o                         
 -19   6   2          0.01         -0.17         1.05 o                         
 -18   6   2          6.36          6.07         1.27 o                         
 -17   6   2         44.50         40.44         2.19 o                         
 -16   6   2        103.70         99.42         4.18 o                         
 -15   6   2          0.30         -1.44         1.60 o                         
 -14   6   2          0.77          1.79         1.59 o                         
 -13   6   2         56.87         52.95         2.51 o                         
 -12   6   2          0.24          1.57         1.49 o                         
 -11   6   2         36.33         30.68         2.37 o                         
 -10   6   2        256.70        254.99         4.91 o                         
  -9   6   2         22.01         27.37         2.06 o                         
  -8   6   2         19.03         21.86         1.93 o                         
  -7   6   2          3.81          4.13         1.76 o                         
  -6   6   2         96.19        117.20         3.61 o                         
  -5   6   2          1.12          0.54         1.64 o                         
  -4   6   2          0.13         -0.09         1.61 o                         
  -3   6   2         54.51         48.25         2.58 o                         
  -2   6   2        333.83        414.86         6.54 o                         
  -1   6   2         49.88         59.43         2.79 o                         
   0   6   2        494.32        525.90         6.99 o                         
   1   6   2       1132.49       1156.00        11.90 o                         
   2   6   2         51.18         58.35         2.71 o                         
   3   6   2        570.66        592.18         7.80 o                         
   4   6   2        245.25        260.04         5.22 o                         
   5   6   2        277.98        276.79         5.42 o                         
   6   6   2         10.07         12.86         1.90 o                         
   7   6   2         12.30         11.47         1.85 o                         
   8   6   2          9.53         10.24         1.77 o                         
   9   6   2        207.96        228.85         4.70 o                         
  10   6   2         19.80         22.80         1.91 o                         
  11   6   2         58.51         60.08         2.71 o                         
  12   6   2        102.18         99.51         3.24 o                         
  13   6   2          0.87          1.77         1.45 o                         
  14   6   2        202.06        211.41         4.01 o                         
  15   6   2         60.12         51.13         2.12 o                         
  16   6   2         13.42         11.45         1.24 o                         
  17   6   2         11.44         14.34         1.39 o                         
  18   6   2        128.08        132.18         3.50 o                         
 -18   7   2         33.27         29.30         1.56 o                         
 -17   7   2         80.01         80.41         2.71 o                         
 -16   7   2          6.24          9.37         1.43 o                         
 -15   7   2         21.41         24.19         1.86 o                         
 -14   7   2          6.09          6.14         1.48 o                         
 -13   7   2        145.04        156.33         3.66 o                         
 -12   7   2          1.24          1.03         1.36 o                         
 -11   7   2         12.75          9.17         1.62 o                         
 -10   7   2         70.43         70.38         3.02 o                         
  -9   7   2        188.11        210.20         4.52 o                         
  -8   7   2        159.46        175.24         4.24 o                         
  -7   7   2        164.22        160.61         3.92 o                         
  -6   7   2        312.13        315.85         5.25 o                         
  -5   7   2         70.45         74.38         3.07 o                         
  -4   7   2          0.81          3.16         1.60 o                         
  -3   7   2        457.72        500.94         7.05 o                         
  -2   7   2        147.03        161.35         4.10 o                         
  -1   7   2        262.97        280.17         5.26 o                         
   0   7   2        227.69        244.54         5.00 o                         
   1   7   2         92.16        109.02         3.54 o                         
   2   7   2        469.55        475.13         6.71 o                         
   3   7   2         43.70         49.87         2.59 o                         
   4   7   2          1.66          2.26         1.66 o                         
   5   7   2        935.70        922.73        10.37 o                         
   6   7   2          1.25          0.70         1.56 o                         
   7   7   2         96.12         89.90         3.22 o                         
   8   7   2          4.29          5.55         1.68 o                         
   9   7   2         70.83         68.77         2.71 o                         
  10   7   2        338.90        353.08         6.00 o                         
  11   7   2        143.15        155.73         3.45 o                         
  12   7   2         65.16         59.13         2.25 o                         
  13   7   2         71.03         70.01         2.44 o                         
  14   7   2         22.56         24.63         1.41 o                         
  15   7   2         37.73         36.23         1.62 o                         
  16   7   2         29.58         24.69         1.61 o                         
 -16   8   2        272.00        272.99         5.47 o                         
 -15   8   2          2.61         -0.20         1.33 o                         
 -14   8   2        377.14        370.56         6.15 o                         
 -13   8   2          6.72          3.37         1.36 o                         
 -12   8   2        345.84        360.14         5.41 o                         
 -11   8   2         60.95         54.38         2.22 o                         
 -10   8   2        746.31        768.78         9.03 o                         
  -9   8   2        138.79        141.82         3.55 o                         
  -8   8   2        616.68        630.10         7.77 o                         
  -7   8   2        250.00        243.59         4.47 o                         
  -6   8   2        301.76        340.13         5.60 o                         
  -5   8   2        977.07        960.25        11.84 o                         
  -4   8   2        801.48        851.22        11.40 o                         
  -3   8   2       1139.76       1195.20        17.14 o                         
  -2   8   2         45.64         49.31         2.59 o                         
  -1   8   2        278.62        303.99         5.65 o                         
   0   8   2         72.48         89.52         3.25 o                         
   1   8   2        340.64        360.07         6.78 o                         
   2   8   2        243.27        275.94         5.05 o                         
   3   8   2       1026.33       1075.15        12.03 o                         
   4   8   2          0.59          1.24         1.46 o                         
   5   8   2        630.94        645.23         8.48 o                         
   6   8   2          9.12         13.72         1.80 o                         
   7   8   2        879.58        921.90        11.24 o                         
   8   8   2         91.25         89.96         3.68 o                         
   9   8   2        612.19        621.82         7.41 o                         
  10   8   2        226.52        239.01         4.50 o                         
  11   8   2         97.75        101.62         3.13 o                         
  12   8   2         52.26         48.90         2.23 o                         
  13   8   2        124.17        116.64         2.61 o                         
  14   8   2         14.10         13.96         1.23 o                         
 -12   9   2          4.79          2.64         1.22 o                         
 -11   9   2         21.87         21.15         1.92 o                         
 -10   9   2         54.85         45.40         1.86 o                         
  -9   9   2        243.35        233.25         4.82 o                         
  -8   9   2         27.45         21.74         1.54 o                         
  -7   9   2        310.98        304.86         5.75 o                         
  -6   9   2        253.99        249.09         4.18 o                         
  -5   9   2          7.95          8.79         1.30 o                         
  -4   9   2          1.26          1.76         1.19 o                         
  -3   9   2        311.65        319.50         5.05 o                         
  -2   9   2        235.75        232.42         4.28 o                         
  -1   9   2        110.82        116.14         3.67 o                         
   0   9   2        837.02        809.61         9.77 o                         
   1   9   2         25.04         16.47         1.62 o                         
   2   9   2        314.18        327.74         5.19 o                         
   3   9   2          0.09          0.65         1.11 o                         
   4   9   2         40.40         40.63         2.54 o                         
   5   9   2         71.89         62.19         2.29 o                         
   6   9   2        171.98        164.04         3.16 o                         
   7   9   2         10.74          8.17         1.11 o                         
   8   9   2         93.54         91.45         2.59 o                         
   9   9   2        118.43        109.48         2.55 o                         
  10   9   2         85.10         86.65         2.57 o                         
  -5  10   2        208.84        168.44         4.75 o                         
  -4  10   2          0.25         -0.15         1.02 o                         
  -3  10   2         11.36          5.75         1.14 o                         
  -2  10   2         32.18         23.63         1.37 o                         
  -1  10   2         36.30         28.91         1.45 o                         
   0  10   2         31.27         26.74         1.43 o                         
   1  10   2         25.30         15.14         1.19 o                         
   2  10   2          4.63          4.81         0.95 o                         
   3  10   2         65.27         48.71         2.12 o                         
 -25   1   3         34.50         32.54         2.13 o                         
 -24   1   3         92.08         87.50         2.52 o                         
 -23   1   3        114.65        100.14         2.78 o                         
 -22   1   3         30.69         33.02         1.95 o                         
 -21   1   3         60.72         70.69         2.68 o                         
 -20   1   3        595.51        588.68         7.51 o                         
 -19   1   3          0.01          2.07         1.46 o                         
 -18   1   3       1173.16       1180.04        12.23 o                         
 -17   1   3        358.98        351.36         5.43 o                         
 -16   1   3        408.92        378.40         5.42 o                         
 -15   1   3        441.15        409.24         5.46 o                         
 -14   1   3       2397.44       2218.41        23.03 o                         
 -13   1   3       1012.55        997.06        39.38 o                         
 -12   1   3        826.39        798.61        32.31 o                         
 -11   1   3       1136.45       1148.29        39.68 o                         
 -10   1   3        765.72        657.55        22.59 o                         
  -9   1   3       1227.70       1111.90        40.59 o                         
  -8   1   3       1571.32       1592.82        29.03 o                         
  -7   1   3       3834.66       3785.51        49.09 o                         
  -6   1   3        126.65        137.38         4.18 o                         
  -5   1   3       3545.58       3514.97        42.89 o                         
  -4   1   3       1966.06       2272.92        34.29 o                         
  -3   1   3      11204.79      10999.72       256.72 o                         
  -2   1   3        951.67       1114.82        18.41 o                         
  -1   1   3       6604.04       6436.47        96.63 o                         
   0   1   3       1426.14       1462.16        19.51 o                         
   1   1   3       2491.90       2341.57        34.94 o                         
   2   1   3         82.65         65.92         4.91 o                         
   3   1   3       6738.52       6630.65        92.66 o                         
   4   1   3       3716.70       3824.92        61.74 o                         
   5   1   3       7243.88       7447.07        97.08 o                         
   6   1   3       3354.66       3390.54        52.32 o                         
   7   1   3        216.59        174.58         8.35 o                         
   8   1   3       1415.79       1303.29        24.21 o                         
   9   1   3        112.26         80.61         8.17 o                         
  10   1   3        575.07        456.16        18.60 o                         
  11   1   3        347.57        389.19         7.84 o                         
  12   1   3       1067.05       1058.94        13.09 o                         
  13   1   3         36.88         36.00         2.40 o                         
  14   1   3       1894.02       1880.24        19.59 o                         
  15   1   3         88.57         82.46         3.74 o                         
  16   1   3        408.76        393.02         6.90 o                         
  17   1   3          3.24          7.29         1.77 o                         
  18   1   3        454.55        450.92         7.30 o                         
  19   1   3         21.48         24.05         2.28 o                         
  20   1   3        283.28        285.32         7.65 o                         
  21   1   3        122.54        110.15         5.53 o                         
  22   1   3         14.23         14.02         1.75 o                         
 -25   2   3        128.45        128.59         4.19 o                         
 -24   2   3        183.25        186.32         4.22 o                         
 -23   2   3        589.74        608.58         7.74 o                         
 -22   2   3         52.69         62.26         2.54 o                         
 -21   2   3       1134.30       1192.67        12.57 o                         
 -20   2   3         20.82         19.13         1.79 o                         
 -19   2   3       1029.65       1059.26        11.51 o                         
 -18   2   3         67.22         74.01         2.77 o                         
 -17   2   3       1447.05       1457.37        14.98 o                         
 -16   2   3        764.50        752.63         9.01 o                         
 -15   2   3       2316.64       2173.57        21.63 o                         
 -14   2   3         26.70         32.52         2.17 o                         
 -13   2   3       3245.22       3124.43        34.18 o                         
 -12   2   3        307.63        296.58        18.92 o                         
 -11   2   3       7987.44       7875.57       161.00 o                         
 -10   2   3      10586.51      10685.11       299.75 o                         
  -9   2   3         71.53         41.43         4.68 o                         
  -8   2   3       4072.78       3917.72        57.63 o                         
  -7   2   3        121.09         80.31         3.55 o                         
  -6   2   3       2103.70       1816.45        37.10 o                         
  -5   2   3       1020.83        975.51        25.24 o                         
  -4   2   3      13418.11      12993.85       249.16 o                         
  -3   2   3         42.20         54.87         6.32 o                         
  -2   2   3      13040.21      12693.47       243.24 o                         
  -1   2   3         13.83         22.82         4.82 o                         
   1   2   3       8221.83       8423.18       126.48 o                         
   2   2   3       2716.01       2435.71        37.33 o                         
   3   2   3       1843.16       1742.37        28.81 o                         
   4   2   3       7162.39       7253.33       102.14 o                         
   5   2   3       1116.61       1587.08        28.07 o                         
   6   2   3       1521.24       1403.95        29.32 o                         
   7   2   3       3070.92       3112.70        62.26 o                         
   8   2   3       1052.30       1032.59        28.36 o                         
   9   2   3       2253.44       2097.49        48.15 o                         
  10   2   3        808.29        831.79        20.69 o                         
  11   2   3       2807.85       2670.70        26.12 o                         
  12   2   3          7.73          6.03         1.76 o                         
  13   2   3        758.30        713.25         8.85 o                         
  14   2   3        334.67        345.08         6.85 o                         
  15   2   3       1524.12       1543.54        16.65 o                         
  16   2   3         20.91         18.14         2.13 o                         
  17   2   3        680.12        683.35         9.19 o                         
  18   2   3         19.49         23.56         2.13 o                         
  19   2   3        402.75        394.38         7.03 o                         
  20   2   3         17.27         19.68         2.08 o                         
  21   2   3        360.26        340.88         6.93 o                         
  22   2   3        120.87        114.91         5.22 o                         
 -24   3   3         35.05         27.36         1.64 o                         
 -23   3   3        138.68        129.33         4.23 o                         
 -22   3   3        227.61        219.24         4.20 o                         
 -21   3   3         13.45         10.16         1.56 o                         
 -20   3   3        244.53        262.78         4.72 o                         
 -19   3   3          2.01          2.00         1.42 o                         
 -18   3   3        537.78        544.61         7.30 o                         
 -17   3   3         14.81         14.19         1.96 o                         
 -16   3   3       1872.28       1894.76        21.13 o                         
 -15   3   3       3220.17       3114.23        28.73 o                         
 -14   3   3       1174.53       1171.05        12.45 o                         
 -13   3   3       1995.69       2070.66        22.92 o                         
 -12   3   3          8.68          4.33         2.52 o                         
 -11   3   3        112.06         82.95        12.75 o                         
 -10   3   3       1829.07       1846.97        47.37 o                         
  -9   3   3       1725.72       1699.10        51.45 o                         
  -8   3   3       1776.94       1783.90        33.16 o                         
  -7   3   3       5147.53       5331.48        94.86 o                         
  -6   3   3        317.67        243.89        12.52 o                         
  -5   3   3       5590.75       5331.61        95.34 o                         
  -4   3   3       6444.35       7060.59       203.02 o                         
  -3   3   3       5466.69       5452.01       133.84 o                         
  -2   3   3        366.58        426.60        20.27 o                         
  -1   3   3       3435.16       3407.74        98.13 o                         
   0   3   3        231.94        291.52        15.60 o                         
   1   3   3       3403.55       3250.37        48.09 o                         
   2   3   3        858.24        855.14        18.32 o                         
   3   3   3       2039.25       2047.05        41.50 o                         
   4   3   3       5826.55       6391.92       113.01 o                         
   5   3   3       6407.99       6866.12       122.12 o                         
   6   3   3       6447.42       6796.38       122.35 o                         
   7   3   3        112.35        112.94        10.65 o                         
   8   3   3       1679.98       1753.24        42.37 o                         
   9   3   3        264.23        259.40         6.25 o                         
  10   3   3       1414.69       1312.89        12.61 o                         
  11   3   3         28.01         37.52         2.24 o                         
  12   3   3        603.19        616.16         7.33 o                         
  13   3   3         20.34         24.53         2.00 o                         
  14   3   3       1067.60       1107.93        11.73 o                         
  15   3   3         83.66        115.03         3.46 o                         
  16   3   3       1495.64       1458.29        15.67 o                         
  17   3   3        328.69        343.10         5.81 o                         
  18   3   3        114.31        121.77         3.60 o                         
  19   3   3         41.43         37.84         2.23 o                         
  20   3   3         77.81         83.11         4.88 o                         
  21   3   3          8.87          9.85         1.61 o                         
 -23   4   3         10.02         11.45         1.28 o                         
 -22   4   3        330.64        316.14         4.87 o                         
 -21   4   3        378.44        374.22         5.64 o                         
 -20   4   3         12.11          7.95         1.50 o                         
 -19   4   3        138.30        146.28         3.69 o                         
 -18   4   3        369.82        386.22         6.27 o                         
 -17   4   3        518.92        525.84         7.70 o                         
 -16   4   3        277.06        276.53         5.40 o                         
 -15   4   3        561.36        584.95         8.32 o                         
 -14   4   3          2.08          2.39         1.60 o                         
 -13   4   3        308.06        330.81         5.51 o                         
 -12   4   3        438.01        450.31         6.55 o                         
 -11   4   3         12.97         14.28         2.05 o                         
 -10   4   3         60.56         82.28         3.57 o                         
  -9   4   3         45.16         55.79         5.22 o                         
  -8   4   3        626.51        683.46        16.59 o                         
  -7   4   3        392.25        411.82        16.48 o                         
  -6   4   3         55.35         45.68        15.48 o                         
  -5   4   3          7.19          2.40         4.82 o                         
  -4   4   3         78.93        113.87        21.08 o                         
  -3   4   3       1533.61       1690.46        54.33 o                         
  -2   4   3       1774.79       2001.92        90.33 o                         
  -1   4   3        220.36        282.28        12.69 o                         
   0   4   3        168.20        184.57         9.66 o                         
   1   4   3        470.28        566.02        14.61 o                         
   2   4   3        218.16        258.08        10.80 o                         
   3   4   3          0.29          2.92         3.34 o                         
   4   4   3        331.68        365.58        14.37 o                         
   5   4   3         14.70         14.00         4.72 o                         
   6   4   3       2020.24       2111.31        48.12 o                         
   7   4   3          1.96          1.66         1.85 o                         
   8   4   3        147.43        175.12         4.22 o                         
   9   4   3         55.09         71.12         2.85 o                         
  10   4   3        227.45        249.94         4.39 o                         
  11   4   3        655.96        682.86         7.88 o                         
  12   4   3        332.47        340.30         5.30 o                         
  13   4   3        431.23        403.50         6.02 o                         
  14   4   3        213.54        220.60         4.13 o                         
  15   4   3          0.40          0.80         1.50 o                         
  16   4   3         10.57         10.69         1.58 o                         
  17   4   3          0.18          1.39         1.43 o                         
  18   4   3          3.04          5.16         1.39 o                         
  19   4   3          2.60          3.18         1.49 o                         
  20   4   3          7.61          4.86         1.59 o                         
  21   4   3          0.77          2.93         2.44 o                         
 -22   5   3         54.90         62.69         2.23 o                         
 -21   5   3          0.10         -1.08         1.08 o                         
 -20   5   3        108.18        125.05         3.19 o                         
 -19   5   3          0.84          2.66         1.32 o                         
 -18   5   3        253.08        259.56         5.22 o                         
 -17   5   3        114.46        106.18         4.18 o                         
 -16   5   3        260.82        288.16         5.40 o                         
 -15   5   3        195.93        210.38         4.53 o                         
 -14   5   3        592.75        599.22         8.14 o                         
 -13   5   3          1.13          0.30         1.54 o                         
 -12   5   3        580.99        563.26         7.26 o                         
 -11   5   3        231.43        213.67         4.49 o                         
 -10   5   3        247.25        250.13         4.83 o                         
  -9   5   3        334.47        305.68         5.02 o                         
  -8   5   3        337.11        312.29         5.19 o                         
  -7   5   3        789.54        722.78         8.98 o                         
  -6   5   3          1.85          1.56         1.96 o                         
  -5   5   3        153.02        136.26         6.37 o                         
  -4   5   3       2580.87       2829.54        84.82 o                         
  -3   5   3        939.03        822.74        27.83 o                         
  -2   5   3         13.16         16.62         3.28 o                         
  -1   5   3       2208.46       2281.19        46.81 o                         
   0   5   3        262.87        296.90        12.48 o                         
   1   5   3        989.10        911.75        23.18 o                         
   2   5   3         92.78         94.83         4.55 o                         
   3   5   3       2507.03       2343.35        23.17 o                         
   4   5   3        470.99        550.08         7.88 o                         
   5   5   3        356.34        352.43         5.74 o                         
   6   5   3        486.60        515.75         6.96 o                         
   7   5   3        975.22        985.42        11.17 o                         
   8   5   3        693.27        673.56         8.32 o                         
   9   5   3          6.07          7.67         1.73 o                         
  10   5   3        101.51        108.41         3.41 o                         
  11   5   3         73.90         75.17         2.99 o                         
  12   5   3        103.30        101.46         3.51 o                         
  13   5   3        143.47        160.62         4.44 o                         
  14   5   3        584.55        613.28         7.81 o                         
  15   5   3        108.12        126.61         3.47 o                         
  16   5   3        140.57        163.66         3.57 o                         
  17   5   3          9.30          7.01         1.41 o                         
  18   5   3         83.38         91.75         2.83 o                         
  19   5   3          0.55         -0.16         1.68 o                         
 -20   6   3          0.21          0.67         1.07 o                         
 -19   6   3        462.44        439.73         6.18 o                         
 -18   6   3         71.60         53.03         2.39 o                         
 -17   6   3        361.35        416.13         6.30 o                         
 -16   6   3         62.44         62.16         2.68 o                         
 -15   6   3        484.69        509.66         7.64 o                         
 -14   6   3        222.80        230.43         4.85 o                         
 -13   6   3       1173.86       1176.38        13.45 o                         
 -12   6   3        675.01        647.13         8.27 o                         
 -11   6   3        122.52        134.61         4.07 o                         
 -10   6   3        216.20        206.86         4.50 o                         
  -9   6   3       1092.96       1101.51        11.46 o                         
  -8   6   3       1921.12       1857.67        17.76 o                         
  -7   6   3        404.39        395.66         5.87 o                         
  -6   6   3       1092.75       1113.06        12.21 o                         
  -5   6   3         19.55         19.28         1.94 o                         
  -4   6   3        753.20        691.75         7.99 o                         
  -3   6   3          9.38         15.83         2.03 o                         
  -2   6   3       3137.04       3060.50        26.41 o                         
  -1   6   3        202.29        218.62         4.46 o                         
   0   6   3       1398.64       1373.18        14.02 o                         
   1   6   3          6.80          7.82         1.77 o                         
   2   6   3       3593.65       3542.10        31.33 o                         
   3   6   3       1635.39       1620.97        15.71 o                         
   4   6   3       1227.97       1274.16        13.51 o                         
   5   6   3       1442.94       1448.81        14.51 o                         
   6   6   3       1414.32       1397.18        13.75 o                         
   7   6   3         31.58         35.52         2.29 o                         
   8   6   3        957.80        983.41        10.71 o                         
   9   6   3       1326.41       1282.14        12.49 o                         
  10   6   3         74.83         89.25         3.54 o                         
  11   6   3        719.44        764.49         9.03 o                         
  12   6   3          7.27         10.45         1.65 o                         
  13   6   3       1043.71       1068.69        11.63 o                         
  14   6   3         24.31         24.41         1.68 o                         
  15   6   3        348.09        345.31         4.96 o                         
  16   6   3         72.50         81.45         3.28 o                         
  17   6   3        334.08        332.80         9.81 o                         
  18   6   3          4.98          5.10         1.27 o                         
 -18   7   3        208.80        212.45         4.59 o                         
 -17   7   3         42.57         36.36         1.93 o                         
 -16   7   3        323.38        339.73         5.40 o                         
 -15   7   3         16.94         17.70         1.68 o                         
 -14   7   3        369.52        367.22         6.49 o                         
 -13   7   3         15.81         10.12         1.51 o                         
 -12   7   3        125.25        152.90         3.64 o                         
 -11   7   3        631.55        625.44         7.95 o                         
 -10   7   3          1.22          4.13         1.64 o                         
  -9   7   3        311.74        319.73         5.47 o                         
  -8   7   3        136.01        145.52         4.48 o                         
  -7   7   3        562.43        545.76         8.05 o                         
  -6   7   3        688.20        698.91         9.27 o                         
  -5   7   3       2415.41       2394.73        26.69 o                         
  -4   7   3         11.12         12.86         2.02 o                         
  -3   7   3       1611.00       1615.95        16.39 o                         
  -2   7   3        519.32        532.33         7.06 o                         
  -1   7   3         91.36         94.31         3.25 o                         
   0   7   3         19.22         24.35         2.09 o                         
   1   7   3        992.26       1043.49        11.58 o                         
   2   7   3        150.11        150.17         5.54 o                         
   3   7   3       2878.42       2931.75        26.79 o                         
   4   7   3        141.31        141.93         4.10 o                         
   5   7   3        249.68        274.67         5.21 o                         
   6   7   3         18.33         15.58         1.87 o                         
   7   7   3         22.31         33.21         2.29 o                         
   8   7   3        584.60        608.96         8.66 o                         
   9   7   3         27.06         28.03         1.86 o                         
  10   7   3        288.99        301.52         4.64 o                         
  11   7   3         81.95         88.77         2.70 o                         
  12   7   3        312.60        325.70         5.22 o                         
  13   7   3          0.15          1.16         1.07 o                         
  14   7   3        311.04        319.15         5.38 o                         
  15   7   3         44.32         41.24         2.22 o                         
  16   7   3        267.57        258.99         5.27 o                         
 -16   8   3         32.40         23.07         2.26 o                         
 -15   8   3          1.75          1.07         1.16 o                         
 -14   8   3          1.85          1.63         1.39 o                         
 -13   8   3         85.33         78.81         3.94 o                         
 -12   8   3         52.90         48.18         2.18 o                         
 -11   8   3          7.88          4.25         1.31 o                         
 -10   8   3        174.56        167.37         3.50 o                         
  -9   8   3          5.69          4.72         1.78 o                         
  -8   8   3        429.75        403.30         6.18 o                         
  -7   8   3          0.07         -1.40         1.40 o                         
  -6   8   3          8.45          9.84         1.67 o                         
  -5   8   3         55.01         50.58         2.63 o                         
  -4   8   3         15.52         14.15         1.89 o                         
  -3   8   3         43.74         36.00         2.36 o                         
  -2   8   3         65.76         66.93         2.83 o                         
  -1   8   3          7.23          7.75         1.72 o                         
   0   8   3        190.54        189.16         4.29 o                         
   1   8   3        201.41        195.28         4.21 o                         
   2   8   3          8.30          9.62         1.60 o                         
   3   8   3        900.49        946.18        11.62 o                         
   4   8   3        148.85        148.25         4.32 o                         
   5   8   3          3.88          2.58         1.50 o                         
   6   8   3        145.65        144.26         3.69 o                         
   7   8   3          5.28          4.25         1.29 o                         
   8   8   3         65.88         58.23         2.30 o                         
   9   8   3        311.22        306.53         4.62 o                         
  10   8   3         29.15         30.71         1.86 o                         
  11   8   3         33.24         28.10         1.73 o                         
  12   8   3          1.53          0.65         0.92 o                         
  13   8   3         37.28         30.78         1.42 o                         
 -12   9   3        374.35        347.19        11.72 o                         
 -11   9   3          0.13          0.75         1.51 o                         
 -10   9   3        175.31        171.24         4.67 o                         
  -9   9   3         64.87         63.15         2.42 o                         
  -8   9   3          1.26          1.56         1.20 o                         
  -7   9   3         62.75         51.74         2.14 o                         
  -6   9   3          1.95          6.25         1.30 o                         
  -5   9   3          2.91         -0.20         1.15 o                         
  -4   9   3         30.10         26.06         1.73 o                         
  -3   9   3         25.55         29.84         1.83 o                         
  -2   9   3         95.99         80.69         2.62 o                         
  -1   9   3        323.97        340.36         5.41 o                         
   0   9   3          4.35          3.82         1.28 o                         
   1   9   3        221.60        231.50         4.51 o                         
   2   9   3          0.09          0.28         1.09 o                         
   3   9   3         13.45         14.93         1.51 o                         
   4   9   3         62.69         64.98         2.52 o                         
   5   9   3         20.20         21.30         1.41 o                         
   6   9   3          5.96          6.80         1.09 o                         
   7   9   3        118.27        113.56         3.51 o                         
   8   9   3         97.34         90.08         2.47 o                         
   9   9   3        363.40        346.61         7.03 o                         
  -3  10   3          7.89          5.83         2.11 o                         
  -2  10   3        350.62        321.74         7.91 o                         
  -1  10   3          2.43          4.47         1.03 o                         
   0  10   3        140.98        144.79         3.43 o                         
   1  10   3          0.40         -0.88         0.88 o                         
 -25   0   4          0.15         -1.57         1.57 o                         
 -24   0   4        448.53        432.14         9.94 o                         
 -23   0   4        196.14        180.68         4.84 o                         
 -22   0   4        156.06        173.59         4.63 o                         
 -21   0   4         19.75         17.18         2.24 o                         
 -20   0   4        955.43        975.65        14.42 o                         
 -19   0   4        559.59        542.91        10.10 o                         
 -18   0   4        666.72        698.45        11.30 o                         
 -17   0   4        498.66        509.42         8.69 o                         
 -16   0   4          6.11         10.40         2.60 o                         
 -15   0   4       4224.38       4030.00        44.64 o                         
 -14   0   4       1073.04       1030.37        16.88 o                         
 -13   0   4       6267.61       6848.42       248.94 o                         
 -12   0   4          1.04          9.02         6.58 o                         
 -11   0   4       3212.58       3115.04       120.46 o                         
 -10   0   4        474.78        501.44        22.05 o                         
  -9   0   4       9408.04       9653.15       231.36 o                         
  -8   0   4        377.73        433.52        18.24 o                         
  -6   0   4       5131.97       5713.28       155.07 o                         
  -5   0   4       1934.10       1802.03        48.52 o                         
  -4   0   4        304.28        349.11        13.99 o                         
  -2   0   4       1770.83       1890.65        50.33 o                         
   0   0   4       7437.89       7642.81       182.23 o                         
   1   0   4       5127.77       4924.57        98.99 o                         
   2   0   4      13347.55      13075.57       434.48 o                         
   3   0   4         10.55         64.06         7.69 o                         
   4   0   4       3662.40       3307.66        72.14 o                         
   5   0   4       2045.66       2122.55        51.07 o                         
   6   0   4       4788.60       4792.78       102.64 o                         
   7   0   4       1134.69       1066.60        41.73 o                         
   8   0   4       7232.06       6941.24       302.70 o                         
   9   0   4         44.73         50.23        10.55 o                         
  10   0   4       2846.79       2465.57        55.79 o                         
  11   0   4        187.98        205.80         6.64 o                         
  12   0   4      10141.02       9992.24       124.64 o                         
  13   0   4        798.89        799.94        14.58 o                         
  14   0   4        349.40        352.61        11.84 o                         
  15   0   4        285.00        308.17         9.34 o                         
  16   0   4        312.70        302.31         9.12 o                         
  17   0   4         62.31         55.74         4.36 o                         
  18   0   4        771.59        767.66        15.22 o                         
  19   0   4        677.09        654.78        13.81 o                         
  20   0   4         36.06         37.10         3.31 o                         
  21   0   4        197.98        192.57         8.33 o                         
  22   0   4         11.12         13.70         2.50 o                         
 -25   1   4        110.30        110.14         3.65 o                         
 -24   1   4          2.37          1.82         1.25 o                         
 -23   1   4        132.17        141.87         3.16 o                         
 -22   1   4         81.05         75.07         2.50 o                         
 -21   1   4        107.85        121.65         3.49 o                         
 -20   1   4         27.47         29.31         1.85 o                         
 -19   1   4        593.71        620.13         7.35 o                         
 -18   1   4        662.09        660.56         7.96 o                         
 -17   1   4       1132.93       1103.76        11.16 o                         
 -16   1   4        126.63        149.01         3.51 o                         
 -15   1   4          8.26         13.24         1.71 o                         
 -14   1   4        326.18        292.56         5.29 o                         
 -13   1   4        304.16        310.90        20.17 o                         
 -12   1   4       2023.90       2197.88        66.67 o                         
 -11   1   4         23.65         15.26         5.83 o                         
 -10   1   4       2195.96       2263.51        45.78 o                         
  -9   1   4         36.09         22.89         4.20 o                         
  -8   1   4       4256.12       4220.99        87.73 o                         
  -7   1   4        418.01        412.78        10.82 o                         
  -6   1   4       1141.60       1018.35        16.45 o                         
  -5   1   4       5390.35       5922.87        75.84 o                         
  -4   1   4        650.00        528.02         9.48 o                         
  -3   1   4       2370.15       2524.73        31.92 o                         
  -2   1   4        426.09        350.97         6.85 o                         
  -1   1   4        309.50        318.32         7.65 o                         
   0   1   4       3388.52       3348.85        45.35 o                         
   1   1   4       2149.12       2251.82        35.16 o                         
   2   1   4       3450.43       3493.11        52.16 o                         
   3   1   4         42.80         20.34         3.19 o                         
   4   1   4       1398.09       1346.15        24.86 o                         
   5   1   4       2587.33       2445.86        40.57 o                         
   6   1   4        657.02        676.79        16.74 o                         
   7   1   4       5015.29       4906.98        75.25 o                         
   8   1   4        273.46        284.67        12.36 o                         
   9   1   4       1176.49       1122.92        31.97 o                         
  10   1   4         27.87         29.12         3.69 o                         
  11   1   4       1018.16        933.01        12.74 o                         
  12   1   4         16.03         16.94         2.13 o                         
  13   1   4        294.40        297.82         6.22 o                         
  14   1   4        549.05        523.12         8.44 o                         
  15   1   4        350.00        358.09         6.56 o                         
  16   1   4        305.37        317.00         7.00 o                         
  17   1   4        118.97        126.77         4.66 o                         
  18   1   4        162.71        161.63         4.85 o                         
  19   1   4         66.10         74.89         3.37 o                         
  20   1   4        138.42        153.85         3.98 o                         
  21   1   4         36.15         23.07         2.05 o                         
  22   1   4        642.97        617.30        13.56 o                         
 -25   2   4          6.34          4.77         1.39 o                         
 -24   2   4          2.30          0.27         1.43 o                         
 -23   2   4         17.53         13.24         1.39 o                         
 -22   2   4          0.41          1.08         1.31 o                         
 -21   2   4          9.70          8.95         1.46 o                         
 -20   2   4          0.83         -1.12         1.31 o                         
 -19   2   4          7.83          6.30         1.63 o                         
 -18   2   4          7.62          5.59         1.60 o                         
 -17   2   4          1.21          0.17         1.53 o                         
 -16   2   4        158.77        153.92         3.79 o                         
 -15   2   4        217.41        237.49         4.42 o                         
 -14   2   4         66.56         73.59         2.90 o                         
 -13   2   4        364.03        403.48         6.71 o                         
 -12   2   4        177.85        219.86        18.65 o                         
 -11   2   4          2.57          0.08         5.97 o                         
 -10   2   4         84.15         91.28        16.46 o                         
  -9   2   4         62.97         57.81         6.17 o                         
  -8   2   4         77.57         67.25         4.63 o                         
  -7   2   4       1438.89       1760.18        29.19 o                         
  -6   2   4        832.14        966.25        20.05 o                         
  -5   2   4        222.22        263.27        10.36 o                         
  -4   2   4          0.28         -0.04         2.36 o                         
  -3   2   4         23.41         30.70         4.46 o                         
  -2   2   4        258.79        230.84         9.41 o                         
  -1   2   4       1311.73       1398.40        23.36 o                         
   0   2   4       1073.84       1283.09        23.62 o                         
   1   2   4         24.24         22.95         2.81 o                         
   2   2   4        925.41       1103.48        20.84 o                         
   3   2   4         49.49         51.71         4.81 o                         
   4   2   4        287.29        299.50         9.97 o                         
   5   2   4        136.44        173.91         9.05 o                         
   6   2   4         75.14         90.82         8.21 o                         
   7   2   4          0.11          2.51         4.23 o                         
   8   2   4          8.81          6.22         4.73 o                         
   9   2   4         98.33        122.28         5.54 o                         
  10   2   4        400.52        404.45         6.67 o                         
  11   2   4        157.47        164.66         4.29 o                         
  12   2   4       1011.98        986.02        11.61 o                         
  13   2   4        739.59        711.00         9.30 o                         
  14   2   4         82.94         71.59         3.28 o                         
  15   2   4         95.81         92.21         3.56 o                         
  16   2   4        134.10        129.60         3.89 o                         
  17   2   4         59.74         55.91         3.34 o                         
  18   2   4          1.58          1.82         1.56 o                         
  19   2   4          2.62          1.23         1.45 o                         
  20   2   4          0.03          0.09         1.33 o                         
  21   2   4          1.09         -0.39         1.22 o                         
 -24   3   4         79.62         75.83         2.95 o                         
 -23   3   4        381.09        369.00         7.83 o                         
 -22   3   4        101.53        103.54         2.85 o                         
 -21   3   4         17.85         23.31         1.75 o                         
 -20   3   4          0.31          0.67         1.36 o                         
 -19   3   4        186.01        200.62         4.16 o                         
 -18   3   4         16.16         14.54         1.86 o                         
 -17   3   4        297.85        299.99         5.25 o                         
 -16   3   4       3763.77       3772.53        34.24 o                         
 -15   3   4          5.70         10.40         1.70 o                         
 -14   3   4        593.67        564.28         7.62 o                         
 -13   3   4        179.35        176.67         4.34 o                         
 -12   3   4        773.60        692.97         9.11 o                         
 -11   3   4        374.18        368.34         7.84 o                         
 -10   3   4       2500.92       2477.31       113.86 o                         
  -9   3   4         50.92         60.99         5.61 o                         
  -8   3   4        943.80        816.76        18.59 o                         
  -7   3   4         61.17         95.61         9.02 o                         
  -6   3   4       7943.34       7946.48       139.18 o                         
  -5   3   4         16.82         41.81         6.48 o                         
  -4   3   4        879.71        831.41        24.03 o                         
  -3   3   4          7.00         20.46         4.61 o                         
  -2   3   4       1799.97       1731.85        37.32 o                         
  -1   3   4         28.78         12.80         3.21 o                         
   0   3   4       4180.48       4238.58        86.68 o                         
   1   3   4       3186.29       3364.84        51.14 o                         
   2   3   4        625.24        763.31        18.57 o                         
   3   3   4       6437.04       6748.84       119.53 o                         
   4   3   4          1.71          7.74         3.50 o                         
   5   3   4       1927.27       1896.60        42.86 o                         
   6   3   4        408.44        415.42        16.92 o                         
   7   3   4       1233.49       1201.67        33.21 o                         
   8   3   4        362.37        371.15         6.81 o                         
   9   3   4       2082.55       1973.77        17.83 o                         
  10   3   4         10.74         18.53         1.95 o                         
  11   3   4        940.81        893.78         9.60 o                         
  12   3   4          5.97          7.16         1.86 o                         
  13   3   4        311.58        279.25         5.08 o                         
  14   3   4         56.76         48.16         2.60 o                         
  15   3   4        635.82        648.90         8.53 o                         
  16   3   4        237.79        242.94         4.94 o                         
  17   3   4         75.12         78.36         3.05 o                         
  18   3   4         90.39         99.33         3.62 o                         
  19   3   4         22.78         18.84         1.68 o                         
  20   3   4         26.60         23.67         2.00 o                         
  21   3   4         29.03         21.20         1.90 o                         
 -23   4   4          5.92          5.39         1.07 o                         
 -22   4   4        379.63        378.27         5.59 o                         
 -21   4   4        219.62        196.43         4.09 o                         
 -20   4   4        158.02        191.59         3.87 o                         
 -19   4   4        190.76        214.13         4.33 o                         
 -18   4   4        190.19        195.83         4.41 o                         
 -17   4   4         50.92         49.39         2.68 o                         
 -16   4   4        905.28        926.07        11.41 o                         
 -15   4   4        939.50        973.47        11.84 o                         
 -14   4   4        368.55        361.06         6.44 o                         
 -13   4   4       1779.60       1737.39        18.49 o                         
 -12   4   4        207.10        184.40         4.16 o                         
 -11   4   4       2301.18       2095.89        22.18 o                         
 -10   4   4         85.18        101.49         3.66 o                         
  -9   4   4       3437.83       3233.46        44.06 o                         
  -8   4   4        136.01        134.50        31.93 o                         
  -7   4   4       4265.71       4106.66       115.29 o                         
  -6   4   4        298.16        350.91        22.19 o                         
  -5   4   4       4538.84       4525.50       123.32 o                         
  -4   4   4        440.70        440.92        24.09 o                         
  -3   4   4       3461.29       3480.54       141.89 o                         
  -2   4   4       1404.75       1308.85        62.53 o                         
  -1   4   4       2321.83       2409.32        56.35 o                         
   0   4   4       1514.90       1469.83        28.30 o                         
   1   4   4       1901.13       1934.01        40.95 o                         
   2   4   4        976.81        956.60        25.32 o                         
   3   4   4        345.36        373.13        15.06 o                         
   4   4   4       5103.66       5141.67        97.17 o                         
   5   4   4       1657.76       1789.14        23.41 o                         
   6   4   4       2708.94       2655.09        25.05 o                         
   7   4   4        462.64        486.17         6.88 o                         
   8   4   4       3126.95       3120.34        27.30 o                         
   9   4   4          1.17         -0.46         1.62 o                         
  10   4   4       2194.33       2060.48        18.52 o                         
  11   4   4         81.69         78.46         3.00 o                         
  12   4   4         63.84         73.14         3.26 o                         
  13   4   4        172.95        161.90         3.92 o                         
  14   4   4        705.92        723.16         8.33 o                         
  15   4   4        181.66        201.77         4.12 o                         
  16   4   4        455.67        464.19         6.59 o                         
  17   4   4        302.84        294.07         5.00 o                         
  18   4   4         70.83         71.49         3.63 o                         
  19   4   4         75.77         76.84         4.29 o                         
  20   4   4         63.17         56.51         2.85 o                         
 -22   5   4         77.34         68.05         2.94 o                         
 -21   5   4        325.50        315.22         5.11 o                         
 -20   5   4         81.05         70.99         2.93 o                         
 -19   5   4        314.25        321.59         5.23 o                         
 -18   5   4        260.71        249.96         4.59 o                         
 -17   5   4          4.30          5.32         1.54 o                         
 -16   5   4        426.27        436.01         6.76 o                         
 -15   5   4        224.74        236.89         4.88 o                         
 -14   5   4       1294.25       1319.18        15.52 o                         
 -13   5   4          0.35          1.40         1.57 o                         
 -12   5   4        356.88        342.20         5.66 o                         
 -11   5   4        116.55        122.45         3.75 o                         
 -10   5   4        897.04        867.64        10.62 o                         
  -9   5   4         99.29        100.84         4.53 o                         
  -8   5   4       2020.60       1867.28        18.65 o                         
  -7   5   4        491.78        428.52         6.44 o                         
  -6   5   4       1650.65       1603.41        18.52 o                         
  -5   5   4        350.30        425.25         7.99 o                         
  -4   5   4       1419.75       1309.04        18.57 o                         
  -3   5   4        531.90        440.70         8.82 o                         
  -2   5   4       1353.03       1369.78        19.24 o                         
  -1   5   4       1323.81       1248.48        17.12 o                         
   0   5   4        345.57        364.60         6.33 o                         
   1   5   4        142.47        151.30         4.36 o                         
   2   5   4        168.79        187.01         4.46 o                         
   3   5   4       3638.49       3618.24        31.80 o                         
   4   5   4        149.17        165.48         4.12 o                         
   5   5   4       2906.13       2914.37        25.74 o                         
   6   5   4         51.80         61.53         2.76 o                         
   7   5   4        376.05        372.61         5.75 o                         
   8   5   4         37.17         42.06         2.39 o                         
   9   5   4        738.06        756.75         8.79 o                         
  10   5   4         10.20         11.85         2.45 o                         
  11   5   4       1541.65       1587.55        20.21 o                         
  12   5   4         13.05         22.29         2.15 o                         
  13   5   4        366.45        391.89         5.93 o                         
  14   5   4        125.25        157.55         3.57 o                         
  15   5   4        248.10        257.18         4.41 o                         
  16   5   4         67.62         66.58         2.52 o                         
  17   5   4        170.36        176.29         4.67 o                         
  18   5   4         95.34        100.99         3.55 o                         
 -20   6   4          0.98          1.47         1.15 o                         
 -19   6   4         18.26         14.58         1.59 o                         
 -18   6   4          5.73          7.18         1.40 o                         
 -17   6   4          2.87          0.68         1.58 o                         
 -16   6   4          3.22          6.10         1.48 o                         
 -15   6   4          1.17          2.19         1.51 o                         
 -14   6   4        156.25        140.95         4.43 o                         
 -13   6   4          4.28          1.06         1.57 o                         
 -12   6   4        182.61        180.39         4.28 o                         
 -11   6   4        425.17        398.65         6.28 o                         
 -10   6   4        175.91        169.77         4.22 o                         
  -9   6   4          0.69          0.71         1.61 o                         
  -8   6   4        383.12        386.63         6.29 o                         
  -7   6   4         10.52         16.62         2.04 o                         
  -6   6   4         71.04         76.21         3.04 o                         
  -5   6   4        313.78        292.53         5.63 o                         
  -4   6   4        235.53        248.76         4.87 o                         
  -3   6   4        124.30        123.27         3.61 o                         
  -2   6   4        334.77        330.36         5.33 o                         
  -1   6   4          3.29          5.73         1.71 o                         
   0   6   4         72.03         79.29         3.09 o                         
   1   6   4        123.90        139.05         4.65 o                         
   2   6   4        260.11        262.17         4.80 o                         
   3   6   4         57.68         71.60         2.82 o                         
   4   6   4        464.29        467.67         7.66 o                         
   5   6   4        571.79        594.22         7.49 o                         
   6   6   4         33.31         44.54         2.58 o                         
   7   6   4         33.75         32.90         2.15 o                         
   8   6   4          9.75          7.53         1.65 o                         
   9   6   4         35.86         35.97         2.18 o                         
  10   6   4        156.72        156.88         3.74 o                         
  11   6   4         28.06         27.96         2.01 o                         
  12   6   4          0.23         -0.80         1.30 o                         
  13   6   4         57.78         55.50         2.25 o                         
  14   6   4          4.33          4.92         1.17 o                         
  15   6   4         10.05         11.88         1.23 o                         
  16   6   4          9.70         11.04         1.36 o                         
  17   6   4          1.67          1.79         1.31 o                         
 -18   7   4         21.17         18.38         2.01 o                         
 -17   7   4         40.86         44.59         2.24 o                         
 -16   7   4          4.51          6.31         1.61 o                         
 -15   7   4        106.19        108.09         3.26 o                         
 -14   7   4        188.76        199.53         4.31 o                         
 -13   7   4        180.92        188.04         5.91 o                         
 -12   7   4        590.44        621.85         8.15 o                         
 -11   7   4          6.69         10.20         1.66 o                         
 -10   7   4        408.89        424.60         6.88 o                         
  -9   7   4          9.53          4.71         1.83 o                         
  -8   7   4        962.45       1022.46        11.59 o                         
  -7   7   4          1.16          0.60         1.60 o                         
  -6   7   4        188.89        204.37         5.95 o                         
  -5   7   4         20.97         29.48         2.87 o                         
  -4   7   4        588.64        603.40         7.98 o                         
  -3   7   4          2.38          1.81         1.69 o                         
  -2   7   4        644.54        667.28         8.37 o                         
  -1   7   4        393.54        388.68         5.88 o                         
   0   7   4         14.17         11.77         1.82 o                         
   1   7   4        113.77        115.22         4.35 o                         
   2   7   4        577.41        582.08         7.77 o                         
   3   7   4        102.46         94.07         3.47 o                         
   4   7   4        185.91        204.02         5.07 o                         
   5   7   4        481.61        511.73         8.07 o                         
   6   7   4        105.15        107.42         4.40 o                         
   7   7   4        308.13        316.94         5.04 o                         
   8   7   4         49.65         47.05         2.29 o                         
   9   7   4        279.47        269.79         4.51 o                         
  10   7   4          9.92         14.13         1.63 o                         
  11   7   4        137.48        151.54         3.67 o                         
  12   7   4         13.77         10.80         1.28 o                         
  13   7   4         72.35         72.90         2.20 o                         
  14   7   4          0.04          0.10         0.94 o                         
  15   7   4         13.18         13.25         1.52 o                         
 -15   8   4         70.01         76.96         3.09 o                         
 -14   8   4          0.89          1.84         1.28 o                         
 -13   8   4        225.26        225.62         4.26 o                         
 -12   8   4        124.95        142.68         3.55 o                         
 -11   8   4        708.65        727.48         8.90 o                         
 -10   8   4         21.85         18.91         1.67 o                         
  -9   8   4        336.17        351.11         7.17 o                         
  -8   8   4         55.79         65.81         2.73 o                         
  -7   8   4        340.13        376.73         5.88 o                         
  -6   8   4          4.06          6.76         1.56 o                         
  -5   8   4        726.47        762.52         9.68 o                         
  -4   8   4         72.38         65.89         2.85 o                         
  -3   8   4        625.22        663.98         9.27 o                         
  -2   8   4        483.43        454.77         6.90 o                         
  -1   8   4        168.69        191.42         4.24 o                         
   0   8   4        225.90        228.51         4.58 o                         
   1   8   4          1.69          2.12         1.41 o                         
   2   8   4        411.45        433.83         6.42 o                         
   3   8   4        373.76        382.55         5.88 o                         
   4   8   4        823.20        839.60        10.06 o                         
   5   8   4         87.08         67.52         2.51 o                         
   6   8   4        870.79        913.26        10.46 o                         
   7   8   4         16.92         15.59         1.50 o                         
   8   8   4        143.93        152.17         3.92 o                         
   9   8   4          6.43          7.14         1.23 o                         
  10   8   4        266.14        272.88         4.30 o                         
  11   8   4          0.06          0.33         0.87 o                         
  12   8   4        236.09        224.15         4.27 o                         
 -11   9   4         17.51         13.04         2.25 o                         
 -10   9   4        169.25        160.33         8.17 o                         
  -9   9   4         25.95         22.94         1.96 o                         
  -8   9   4        782.02        736.35        12.46 o                         
  -7   9   4         32.87         23.09         1.75 o                         
  -6   9   4        400.81        413.18         6.32 o                         
  -5   9   4        128.38        124.35         2.98 o                         
  -4   9   4        131.77        135.99         3.12 o                         
  -3   9   4         83.41         72.96         2.97 o                         
  -2   9   4        274.94        283.43         4.46 o                         
  -1   9   4        161.78        150.77         3.20 o                         
   0   9   4        213.39        219.58         4.27 o                         
   1   9   4        224.00        219.92         4.46 o                         
   2   9   4        198.33        205.83         4.10 o                         
   3   9   4        319.37        312.85         4.84 o                         
   4   9   4         17.48         17.53         1.39 o                         
   5   9   4        240.37        230.25         4.31 o                         
   6   9   4         79.39         78.13         2.17 o                         
   7   9   4        165.79        167.51         3.20 o                         
   8   9   4          4.26          4.44         1.08 o                         
 -25   1   5         76.10         58.13         2.96 o                         
 -24   1   5         99.95        110.57         2.91 o                         
 -23   1   5        129.64        131.95         3.30 o                         
 -22   1   5        104.86        115.55         3.15 o                         
 -21   1   5        302.42        309.49         5.10 o                         
 -20   1   5         37.99         42.57         2.07 o                         
 -19   1   5        531.03        536.64         6.85 o                         
 -18   1   5        266.77        261.86         4.49 o                         
 -17   1   5        538.94        573.59         6.80 o                         
 -16   1   5        303.54        277.79         5.10 o                         
 -15   1   5       1938.79       1907.46        17.91 o                         
 -14   1   5        246.54        249.37         4.82 o                         
 -13   1   5        724.75        669.42         9.90 o                         
 -12   1   5         58.81         96.29        33.52 o                         
 -11   1   5       1458.84       1416.92        33.33 o                         
 -10   1   5        289.04        267.11        11.13 o                         
  -9   1   5       2381.79       2238.45        44.92 o                         
  -8   1   5       2483.72       2505.73        44.28 o                         
  -7   1   5       1913.65       1824.08        35.65 o                         
  -6   1   5        645.91        590.58        12.64 o                         
  -5   1   5       5504.17       5645.51        79.49 o                         
  -4   1   5       7817.78       8374.52       149.06 o                         
  -3   1   5         53.82         28.79         3.04 o                         
  -2   1   5       2626.86       2502.31        35.69 o                         
  -1   1   5        289.92        280.83         8.53 o                         
   0   1   5       3267.72       3326.16        47.15 o                         
   1   1   5       2527.58       2627.02        41.67 o                         
   2   1   5       1253.71       1069.54        21.25 o                         
   3   1   5        529.75        584.80        14.77 o                         
   4   1   5        682.15        523.57        14.38 o                         
   5   1   5         51.04         89.85         7.89 o                         
   6   1   5       3922.88       4000.25        81.79 o                         
   7   1   5       1318.55       1282.27        30.92 o                         
   8   1   5        696.49        669.47        30.25 o                         
   9   1   5        850.94        833.58        11.05 o                         
  10   1   5         31.85         22.88         2.05 o                         
  11   1   5        468.97        438.09         6.81 o                         
  12   1   5       1160.64       1145.62        13.90 o                         
  13   1   5        840.62        833.97        11.42 o                         
  14   1   5         76.57         76.24         3.28 o                         
  15   1   5        256.42        258.57         5.99 o                         
  16   1   5         62.51         62.53         3.49 o                         
  17   1   5        208.21        218.68         5.57 o                         
  18   1   5         36.00         35.13         2.48 o                         
  19   1   5        265.96        257.31         5.22 o                         
  20   1   5         22.28         18.56         1.83 o                         
  21   1   5          0.68          2.01         1.40 o                         
 -25   2   5        139.30        141.10         3.29 o                         
 -24   2   5        164.08        164.80         6.21 o                         
 -23   2   5        228.39        244.83         4.19 o                         
 -22   2   5        511.60        525.62         7.01 o                         
 -21   2   5         95.20        107.65         3.25 o                         
 -20   2   5        656.62        671.21         8.13 o                         
 -19   2   5         74.04         85.85         2.93 o                         
 -18   2   5       2564.35       2539.84        23.19 o                         
 -17   2   5         38.99         31.58         2.14 o                         
 -16   2   5       1137.42       1081.30        14.11 o                         
 -15   2   5          0.01          1.76         1.60 o                         
 -14   2   5       2056.26       1928.75        19.85 o                         
 -13   2   5          1.85          8.12         1.77 o                         
 -12   2   5       4860.46       4743.82        52.11 o                         
 -11   2   5       1240.56       1321.75        50.34 o                         
 -10   2   5       3446.64       3363.66        64.58 o                         
  -9   2   5       2814.59       2934.87        50.52 o                         
  -8   2   5        561.25        418.51        13.10 o                         
  -7   2   5       6083.63       6194.78        80.87 o                         
  -6   2   5       5370.44       5500.88        79.06 o                         
  -5   2   5       7600.86       7919.95       110.38 o                         
  -4   2   5       1537.31       1334.33        23.22 o                         
  -3   2   5       6066.01       5941.38        84.49 o                         
  -2   2   5        831.67        739.76        12.62 o                         
  -1   2   5       5723.84       5388.61        66.79 o                         
   0   2   5       1009.18       1119.37        19.60 o                         
   1   2   5      22679.42      23798.89       393.24 o                         
   2   2   5        115.23        168.78         8.70 o                         
   3   2   5       6413.75       6382.62        93.67 o                         
   4   2   5       1076.66       1229.77        25.41 o                         
   5   2   5       2667.10       2399.18        42.32 o                         
   6   2   5        409.29        368.26        16.32 o                         
   7   2   5       2419.21       2290.48        55.18 o                         
   8   2   5        516.93        458.73         8.36 o                         
   9   2   5       2452.95       2361.33        21.83 o                         
  10   2   5       2666.63       2570.40        23.22 o                         
  11   2   5       1404.57       1435.89        14.30 o                         
  12   2   5       1998.39       1927.88        19.54 o                         
  13   2   5        554.87        547.34         7.74 o                         
  14   2   5        818.18        819.51        11.23 o                         
  15   2   5        191.27        201.47         4.96 o                         
  16   2   5        767.61        803.08        12.80 o                         
  17   2   5          1.61          3.95         1.65 o                         
  18   2   5        233.21        237.60         5.25 o                         
  19   2   5         52.00         45.84         2.35 o                         
  20   2   5        370.24        361.08         6.62 o                         
 -24   3   5        202.61        212.56         4.09 o                         
 -23   3   5        186.57        190.44         3.76 o                         
 -22   3   5         45.55         46.83         2.18 o                         
 -21   3   5        158.46        155.38         3.52 o                         
 -20   3   5         83.42         95.12         3.19 o                         
 -19   3   5        852.93        854.97        10.67 o                         
 -18   3   5        188.35        205.02         5.22 o                         
 -17   3   5        652.49        660.91         8.16 o                         
 -16   3   5        231.16        235.49         4.73 o                         
 -15   3   5       1631.07       1637.75        17.04 o                         
 -14   3   5         75.02         91.98         3.16 o                         
 -13   3   5       1567.27       1463.17        14.88 o                         
 -12   3   5        556.61        574.82         7.64 o                         
 -11   3   5        724.58        614.02         8.52 o                         
 -10   3   5        253.38        228.38         7.67 o                         
  -9   3   5       2262.94       2063.07        34.02 o                         
  -8   3   5        863.76        822.94        22.99 o                         
  -7   3   5       4799.25       4901.22        92.46 o                         
  -6   3   5       1684.47       1678.86        38.72 o                         
  -5   3   5       3101.33       3124.45        62.23 o                         
  -4   3   5       6383.62       6329.21       113.84 o                         
  -3   3   5          4.91         20.04         5.15 o                         
  -2   3   5       1934.82       1779.89        30.27 o                         
  -1   3   5         93.84        100.20         5.58 o                         
   0   3   5       3763.97       3649.16        67.35 o                         
   1   3   5       1611.09       1659.57        33.15 o                         
   2   3   5        828.13        744.52        19.92 o                         
   3   3   5        290.14        358.62        16.04 o                         
   4   3   5       2375.79       2274.37        50.23 o                         
   5   3   5        147.09        142.33        12.39 o                         
   6   3   5       2545.01       2528.30        26.11 o                         
   7   3   5        895.07        842.84        10.15 o                         
   8   3   5        733.60        761.88         8.72 o                         
   9   3   5        527.32        537.66         8.07 o                         
  10   3   5        117.38        127.93         3.66 o                         
  11   3   5       1997.27       1924.12        18.30 o                         
  12   3   5        113.27        121.99         3.87 o                         
  13   3   5        210.23        237.88         4.72 o                         
  14   3   5        182.49        186.94         4.24 o                         
  15   3   5        347.91        361.51         6.35 o                         
  16   3   5         96.17         87.43         3.70 o                         
  17   3   5        584.15        594.27         9.61 o                         
  18   3   5         43.51         42.89         2.31 o                         
  19   3   5         80.22         72.17         3.67 o                         
  20   3   5          1.81          2.36         1.99 o                         
 -23   4   5         33.83         24.54         1.48 o                         
 -22   4   5         48.10         36.81         2.00 o                         
 -21   4   5        114.25         95.13         2.83 o                         
 -20   4   5        158.89        140.53         3.48 o                         
 -19   4   5        165.10        159.00         4.01 o                         
 -18   4   5        159.71        156.26         3.94 o                         
 -17   4   5         17.90         18.49         2.02 o                         
 -16   4   5          4.26          3.63         1.69 o                         
 -15   4   5          4.97          9.21         1.76 o                         
 -14   4   5        229.08        216.11         4.69 o                         
 -13   4   5        141.24        148.19         5.40 o                         
 -12   4   5          0.64          3.78         1.72 o                         
 -11   4   5         49.42         57.50         3.22 o                         
 -10   4   5       1128.57       1069.55        11.65 o                         
  -9   4   5       1094.66       1115.89        14.02 o                         
  -8   4   5        689.22        694.06        12.48 o                         
  -7   4   5       1245.78       1327.16        25.53 o                         
  -6   4   5         75.56         59.22        13.05 o                         
  -5   4   5        195.98        180.27        20.12 o                         
  -4   4   5        509.68        502.15        57.67 o                         
  -3   4   5        446.85        471.63        26.59 o                         
  -2   4   5         17.03         12.30        11.70 o                         
  -1   4   5        246.39        283.01        10.15 o                         
   0   4   5        561.50        649.51        19.23 o                         
   1   4   5       3191.54       3398.27        67.06 o                         
   2   4   5        844.21        915.57        15.31 o                         
   3   4   5        149.25        169.77         5.03 o                         
   4   4   5          9.81         12.90         2.08 o                         
   5   4   5        511.89        537.81         7.25 o                         
   6   4   5        128.23        140.40         3.74 o                         
   7   4   5        121.75        137.52         4.18 o                         
   8   4   5        328.88        343.67         5.34 o                         
   9   4   5        112.38        112.33         4.08 o                         
  10   4   5          5.23          6.51         1.80 o                         
  11   4   5        342.37        349.49         5.99 o                         
  12   4   5        457.07        429.96         6.33 o                         
  13   4   5          3.58          5.20         1.50 o                         
  14   4   5        101.79        105.92         3.15 o                         
  15   4   5         50.72         48.43         2.41 o                         
  16   4   5          5.20          5.47         1.56 o                         
  17   4   5         11.07          9.49         1.88 o                         
  18   4   5         10.13          9.28         1.60 o                         
  19   4   5         13.48         13.35         1.92 o                         
 -22   5   5        184.32        183.04         3.68 o                         
 -21   5   5        385.99        357.93         7.37 o                         
 -20   5   5          3.06         -0.14         1.34 o                         
 -19   5   5         57.19         58.39         2.43 o                         
 -18   5   5          3.36          1.95         1.37 o                         
 -17   5   5         45.81         47.86         2.46 o                         
 -16   5   5         56.51         57.37         2.69 o                         
 -15   5   5        234.36        245.14         4.92 o                         
 -14   5   5         19.30         21.73         2.09 o                         
 -13   5   5        808.71        813.18        10.72 o                         
 -12   5   5        156.66        154.66         3.98 o                         
 -11   5   5        307.57        299.71         5.26 o                         
 -10   5   5         23.89         26.50         2.26 o                         
  -9   5   5         14.64         19.22         2.12 o                         
  -8   5   5         93.64         88.88         3.71 o                         
  -7   5   5         98.28         82.61         3.13 o                         
  -6   5   5       1779.53       1674.85        18.88 o                         
  -5   5   5         70.85         75.32         3.05 o                         
  -4   5   5        293.98        274.22         5.18 o                         
  -3   5   5        794.70        791.97        10.00 o                         
  -2   5   5       1272.69       1240.53        13.70 o                         
  -1   5   5        184.27        186.89         4.22 o                         
   0   5   5        612.66        538.37         7.17 o                         
   1   5   5          4.63          8.05         1.82 o                         
   2   5   5       1670.59       1650.51        15.32 o                         
   3   5   5        239.29        242.90         4.62 o                         
   4   5   5        598.16        582.23         7.51 o                         
   5   5   5        250.56        224.90         4.66 o                         
   6   5   5         49.74         48.62         2.56 o                         
   7   5   5         19.55         30.10         2.20 o                         
   8   5   5        617.89        654.38         8.07 o                         
   9   5   5        162.77        171.01         4.55 o                         
  10   5   5        719.29        666.86         8.52 o                         
  11   5   5         69.28         66.09         2.70 o                         
  12   5   5        183.63        193.62         4.08 o                         
  13   5   5        110.04         92.11         2.91 o                         
  14   5   5         61.95         63.16         2.59 o                         
  15   5   5         40.68         38.11         2.10 o                         
  16   5   5         67.37         61.18         3.15 o                         
  17   5   5         69.52         67.07         2.66 o                         
 -20   6   5        251.15        248.19         4.97 o                         
 -19   6   5         84.46         83.66         3.16 o                         
 -18   6   5        281.59        289.25         5.39 o                         
 -17   6   5         52.11         60.82         2.75 o                         
 -16   6   5        474.14        511.75         8.06 o                         
 -15   6   5         36.04         31.15         2.27 o                         
 -14   6   5        464.25        501.64         7.93 o                         
 -13   6   5        102.09         96.43         3.82 o                         
 -12   6   5        475.66        504.35         7.16 o                         
 -11   6   5         16.59         18.82         2.00 o                         
 -10   6   5        966.45        981.41        12.50 o                         
  -9   6   5        164.02        160.82         4.18 o                         
  -8   6   5       2874.01       2848.96        28.22 o                         
  -7   6   5       1553.37       1479.36        14.94 o                         
  -6   6   5         58.45         61.38         2.91 o                         
  -5   6   5        615.24        591.96         7.75 o                         
  -4   6   5        502.38        515.10         7.16 o                         
  -3   6   5        804.40        816.81         9.70 o                         
  -2   6   5       1133.78       1132.87        11.68 o                         
  -1   6   5       3888.37       3870.99        32.80 o                         
   0   6   5        148.95        175.93         4.72 o                         
   1   6   5         79.23         81.92         3.16 o                         
   2   6   5        361.42        406.95         6.64 o                         
   3   6   5        419.97        444.73         9.58 o                         
   4   6   5        195.59        205.18         4.67 o                         
   5   6   5       1094.29       1104.38        11.88 o                         
   6   6   5        361.58        350.57         7.49 o                         
   7   6   5        445.43        449.53         7.05 o                         
   8   6   5         61.86         52.72         2.49 o                         
   9   6   5        667.01        721.80         8.61 o                         
  10   6   5        285.01        288.03         4.94 o                         
  11   6   5        343.08        376.55         5.49 o                         
  12   6   5        381.86        403.79         5.71 o                         
  13   6   5        166.95        190.61         3.98 o                         
  14   6   5        227.81        245.50         4.23 o                         
  15   6   5         14.10         11.33         1.53 o                         
  16   6   5         90.14         83.15         2.78 o                         
 -18   7   5         46.25         45.29         2.36 o                         
 -17   7   5        465.99        440.32        10.18 o                         
 -16   7   5         44.32         35.62         2.31 o                         
 -15   7   5        119.01        130.16         4.51 o                         
 -14   7   5          0.57          2.23         1.50 o                         
 -13   7   5        736.49        738.55        10.48 o                         
 -12   7   5        136.49        124.69         4.15 o                         
 -11   7   5        807.56        839.95        10.62 o                         
 -10   7   5        136.07        110.73         3.60 o                         
  -9   7   5          7.95         10.84         1.92 o                         
  -8   7   5        282.04        281.44         6.20 o                         
  -7   7   5        101.26        106.52         3.45 o                         
  -6   7   5       1052.38       1088.14        12.02 o                         
  -5   7   5        121.73        129.61         3.96 o                         
  -4   7   5        235.87        239.83         5.15 o                         
  -3   7   5        823.37        847.74        15.27 o                         
  -2   7   5       2605.15       2656.56        28.83 o                         
  -1   7   5        139.64        134.56         3.77 o                         
   0   7   5        944.21        980.40        11.07 o                         
   1   7   5        219.28        221.32         4.87 o                         
   2   7   5        193.83        187.15         4.43 o                         
   3   7   5        493.94        537.59         7.96 o                         
   4   7   5       1606.26       1686.21        18.84 o                         
   5   7   5        385.07        366.65         6.06 o                         
   6   7   5        637.15        665.18         8.66 o                         
   7   7   5        310.15        304.20         5.04 o                         
   8   7   5        249.62        266.27         4.50 o                         
   9   7   5        267.33        264.84         4.51 o                         
  10   7   5         48.40         38.64         1.88 o                         
  11   7   5         72.16         60.13         2.00 o                         
  12   7   5        109.22        106.60         2.55 o                         
  13   7   5          9.15         10.49         1.24 o                         
  14   7   5        113.61        102.53         3.65 o                         
 -15   8   5        177.95        122.90        10.56 o                         
 -14   8   5          2.88          3.45         1.57 o                         
 -13   8   5         21.01         16.82         2.08 o                         
 -12   8   5         76.61         74.38         2.97 o                         
 -11   8   5         41.37         39.48         2.36 o                         
 -10   8   5        112.95         98.31         3.36 o                         
  -9   8   5         26.24         18.13         1.72 o                         
  -8   8   5        239.89        229.84         4.83 o                         
  -7   8   5        218.83        197.22         6.17 o                         
  -6   8   5          6.06          6.47         1.62 o                         
  -5   8   5         78.17         58.77         2.58 o                         
  -4   8   5         64.47         54.93         2.52 o                         
  -3   8   5          1.06          2.11         1.43 o                         
  -2   8   5         18.80         19.98         1.84 o                         
  -1   8   5        369.74        375.20         5.90 o                         
   0   8   5         13.78         20.22         1.88 o                         
   1   8   5         30.32         25.03         1.84 o                         
   2   8   5         10.86          6.34         1.65 o                         
   3   8   5          3.78          6.72         1.44 o                         
   4   8   5        625.21        649.75         8.08 o                         
   5   8   5          3.26          2.91         1.27 o                         
   6   8   5         30.47         23.81         1.58 o                         
   7   8   5         16.05         14.22         1.34 o                         
   8   8   5          2.91          5.44         1.21 o                         
   9   8   5        181.26        192.07         3.37 o                         
  10   8   5        104.12        102.18         2.52 o                         
  11   8   5          3.43          1.72         1.07 o                         
 -10   9   5         63.80         65.11         6.10 o                         
  -9   9   5        273.03        274.05         6.61 o                         
  -8   9   5        122.27        121.87         5.29 o                         
  -7   9   5         15.70         16.93         1.98 o                         
  -6   9   5          9.70          8.12         1.46 o                         
  -5   9   5         36.55         36.02         2.00 o                         
  -4   9   5          0.91          2.40         1.93 o                         
  -3   9   5        107.26        107.93         3.67 o                         
  -2   9   5         10.56         11.09         1.38 o                         
  -1   9   5        206.15        218.25         4.00 o                         
   0   9   5         84.15         93.96         2.92 o                         
   1   9   5         15.87         11.83         1.37 o                         
   2   9   5         15.19         16.60         1.41 o                         
   3   9   5          2.69          1.75         1.04 o                         
   4   9   5          0.36         -0.92         0.94 o                         
   5   9   5         20.48         21.46         2.14 o                         
   6   9   5         15.41         17.28         1.32 o                         
 -25   0   6        109.95        111.88         4.66 o                         
 -24   0   6         58.14         57.37         3.16 o                         
 -23   0   6        577.35        609.83         9.69 o                         
 -22   0   6          4.91          0.48         1.61 o                         
 -21   0   6       1076.23       1124.11        16.91 o                         
 -20   0   6         15.24         16.11         2.39 o                         
 -19   0   6        118.53        122.79         7.46 o                         
 -18   0   6        121.66        120.89         4.80 o                         
 -17   0   6        718.16        717.34        11.56 o                         
 -16   0   6        417.42        415.44         8.75 o                         
 -15   0   6       1329.88       1291.04        19.00 o                         
 -14   0   6       1153.05       1170.39        16.50 o                         
 -13   0   6        930.67        847.70        13.58 o                         
 -12   0   6        696.21        640.24        13.75 o                         
 -11   0   6       5600.42       5772.15       149.27 o                         
 -10   0   6       5379.37       5497.29       141.35 o                         
  -9   0   6       2075.11       2594.84       113.13 o                         
  -8   0   6       5272.46       5600.95       141.53 o                         
  -7   0   6       1197.31       1558.87        47.95 o                         
  -6   0   6       1445.94       1399.57        43.43 o                         
  -5   0   6        262.55        233.91        21.58 o                         
  -4   0   6       6368.48       6601.80       163.07 o                         
  -3   0   6         86.11        127.82        12.59 o                         
  -2   0   6       5447.56       5245.20       135.69 o                         
  -1   0   6        182.81        223.77        14.13 o                         
   0   0   6       3122.96       2983.04        82.80 o                         
   1   0   6       6619.95       7407.86       185.12 o                         
   2   0   6       1160.85       1017.34        38.41 o                         
   3   0   6       2044.55       2102.62       102.77 o                         
   4   0   6        718.85        652.65        30.69 o                         
   5   0   6        438.98        359.26        22.91 o                         
   6   0   6       2692.04       2646.48        83.27 o                         
   7   0   6       2381.40       2290.88        36.88 o                         
   8   0   6        856.60        787.56        14.81 o                         
   9   0   6        796.25        718.60        13.38 o                         
  10   0   6        416.08        405.75         8.96 o                         
  11   0   6       3875.80       3837.75        57.18 o                         
  12   0   6        329.51        343.40         7.96 o                         
  13   0   6        893.02        898.09        18.14 o                         
  14   0   6        146.42        142.44        10.17 o                         
  15   0   6        215.74        234.69         7.65 o                         
  16   0   6          4.06          6.56         2.48 o                         
  17   0   6        586.61        628.54        14.56 o                         
  18   0   6         88.57         99.76         5.40 o                         
  19   0   6        912.70        964.87        21.10 o                         
  20   0   6          1.07          0.24         2.68 o                         
 -25   1   6          0.21          2.66         1.23 o                         
 -24   1   6        138.92        139.34         2.96 o                         
 -23   1   6          0.24         -0.19         1.02 o                         
 -22   1   6        211.15        218.06         3.89 o                         
 -21   1   6          4.45          4.48         1.37 o                         
 -20   1   6        101.45        118.93         3.43 o                         
 -19   1   6        840.44        836.73         9.67 o                         
 -18   1   6       2564.33       2601.42        22.93 o                         
 -17   1   6        583.06        595.12         7.24 o                         
 -16   1   6       1367.54       1324.45        14.10 o                         
 -15   1   6       1235.85       1230.51        12.95 o                         
 -14   1   6        346.27        328.55         5.40 o                         
 -13   1   6        811.60        777.89         8.77 o                         
 -12   1   6        396.21        399.20         6.88 o                         
 -11   1   6       1156.01       1195.70        30.24 o                         
 -10   1   6       2338.80       2529.44        51.69 o                         
  -9   1   6         89.10         64.47         6.60 o                         
  -8   1   6        169.23        157.62         9.58 o                         
  -7   1   6       1247.77       1116.05        26.13 o                         
  -6   1   6        896.25        945.32        20.99 o                         
  -5   1   6       6985.62       7358.98       114.04 o                         
  -4   1   6        393.27        511.00        13.81 o                         
  -3   1   6       4383.79       4350.72        70.77 o                         
  -2   1   6       1987.47       2237.20        45.10 o                         
  -1   1   6        241.52        160.74         9.76 o                         
   0   1   6        873.21        893.57        21.68 o                         
   1   1   6       3799.94       3977.15        75.38 o                         
   2   1   6         62.36         65.87         7.96 o                         
   3   1   6       5006.26       5129.53        96.10 o                         
   4   1   6       2907.55       3113.93        64.30 o                         
   5   1   6        751.78        675.93        22.97 o                         
   6   1   6       1946.90       1836.97        72.22 o                         
   7   1   6        159.95        150.55         5.22 o                         
   8   1   6        909.08        831.69         9.71 o                         
   9   1   6       2562.08       2558.02        23.61 o                         
  10   1   6        461.29        458.29         7.19 o                         
  11   1   6          0.33          0.68         1.93 o                         
  12   1   6        218.23        235.11         5.20 o                         
  13   1   6        169.67        164.15         4.27 o                         
  14   1   6       1052.83       1067.72        15.17 o                         
  15   1   6         59.07         55.81         3.41 o                         
  16   1   6        430.66        458.10         8.41 o                         
  17   1   6        182.56        189.19         4.75 o                         
  18   1   6         15.19         17.44         1.73 o                         
  19   1   6         27.52         30.59         1.97 o                         
  20   1   6         17.97         17.80         2.84 o                         
 -24   2   6          0.78          2.39         1.08 o                         
 -23   2   6         19.36         16.07         1.35 o                         
 -22   2   6         26.29         24.43         1.70 o                         
 -21   2   6          8.93          8.80         1.40 o                         
 -20   2   6        154.18        144.73         3.56 o                         
 -19   2   6        316.03        339.32         5.53 o                         
 -18   2   6         36.85         35.69         2.27 o                         
 -17   2   6        187.81        190.70         4.20 o                         
 -16   2   6         13.49         16.95         2.23 o                         
 -15   2   6          0.02         -1.54         1.54 o                         
 -14   2   6          0.13          0.95         1.58 o                         
 -13   2   6         43.86         49.33         2.64 o                         
 -12   2   6        124.81        133.89         4.02 o                         
 -11   2   6          0.03          1.49         2.28 o                         
 -10   2   6          9.14         15.70         4.20 o                         
  -9   2   6        869.75       1068.68        26.27 o                         
  -8   2   6        663.87        688.62        18.78 o                         
  -7   2   6        394.26        449.81        11.47 o                         
  -6   2   6         40.83         56.57         4.95 o                         
  -5   2   6        159.57        206.92         7.57 o                         
  -4   2   6         25.07         42.60         3.89 o                         
  -3   2   6         40.52         45.48         4.17 o                         
  -2   2   6        189.15        213.15         8.05 o                         
  -1   2   6        804.30        766.28        16.35 o                         
   0   2   6       1603.18       1822.84        32.71 o                         
   1   2   6         88.25         92.14         7.41 o                         
   2   2   6         63.83         74.19         6.81 o                         
   3   2   6        212.01        230.85        12.81 o                         
   4   2   6        108.99        115.64        10.35 o                         
   5   2   6         59.09         59.31         8.71 o                         
   6   2   6        227.31        209.71         7.36 o                         
   7   2   6        211.75        215.27         4.41 o                         
   8   2   6        328.35        317.27         5.28 o                         
   9   2   6        110.79        126.19         3.64 o                         
  10   2   6        620.03        571.51         7.69 o                         
  11   2   6        647.07        646.13         8.96 o                         
  12   2   6        447.19        445.91         7.26 o                         
  13   2   6        105.06        112.85         4.36 o                         
  14   2   6          7.94          8.99         1.79 o                         
  15   2   6          0.03         -0.30         1.69 o                         
  16   2   6          2.80          1.58         1.47 o                         
  17   2   6          5.49          6.36         1.59 o                         
  18   2   6          0.01         -0.79         1.25 o                         
  19   2   6         68.29         70.54         2.79 o                         
 -24   3   6        153.87        157.21         3.53 o                         
 -23   3   6         18.33         13.38         1.33 o                         
 -22   3   6         40.55         46.95         2.14 o                         
 -21   3   6          0.08         -1.20         1.20 o                         
 -20   3   6        222.99        234.65         4.90 o                         
 -19   3   6        159.73        165.37         4.41 o                         
 -18   3   6        189.41        208.72         4.45 o                         
 -17   3   6        246.41        249.50         5.14 o                         
 -16   3   6         52.56         57.94         2.83 o                         
 -15   3   6          0.60          1.87         1.63 o                         
 -14   3   6        789.67        813.56         9.88 o                         
 -13   3   6        293.86        286.34         5.16 o                         
 -12   3   6        846.63        852.40        10.10 o                         
 -11   3   6       1636.70       1517.80        16.34 o                         
 -10   3   6        122.76         87.49         3.25 o                         
  -9   3   6        742.89        773.09        10.98 o                         
  -8   3   6        497.03        449.33        20.59 o                         
  -7   3   6       1434.80       1255.13        34.78 o                         
  -6   3   6         42.66         65.68        12.15 o                         
  -5   3   6       1585.92       1582.56        44.73 o                         
  -4   3   6         15.52         17.21         4.64 o                         
  -3   3   6       1242.42       1151.78        20.72 o                         
  -2   3   6        179.19        187.16         8.02 o                         
  -1   3   6        495.08        383.28        12.04 o                         
   0   3   6         16.56         39.28         5.87 o                         
   1   3   6       2237.51       2299.71        56.88 o                         
   2   3   6         34.04         19.78         5.49 o                         
   3   3   6       2133.83       2152.93        26.98 o                         
   4   3   6        909.89        882.55        10.83 o                         
   5   3   6        230.26        213.02         5.35 o                         
   6   3   6        107.35        105.20         3.58 o                         
   7   3   6        694.37        670.15         8.79 o                         
   8   3   6        316.38        305.07         5.23 o                         
   9   3   6         58.52         51.27         2.50 o                         
  10   3   6       1812.16       1816.48        17.43 o                         
  11   3   6          0.73          1.32         1.68 o                         
  12   3   6        351.32        354.61         5.70 o                         
  13   3   6          2.07          0.84         1.55 o                         
  14   3   6        387.95        406.07         6.68 o                         
  15   3   6         75.54         85.76         2.96 o                         
  16   3   6         17.33         14.57         1.90 o                         
  17   3   6          3.10          3.38         1.30 o                         
  18   3   6        111.04        104.54         3.09 o                         
  19   3   6         14.61         14.58         2.80 o                         
 -23   4   6        126.72        131.78         2.86 o                         
 -22   4   6         38.30         35.09         1.80 o                         
 -21   4   6        447.24        457.48         6.62 o                         
 -20   4   6        218.23        209.32         4.38 o                         
 -19   4   6       1105.07       1179.97        14.67 o                         
 -18   4   6        576.92        583.86         9.31 o                         
 -17   4   6        385.78        418.71         6.92 o                         
 -16   4   6         67.59         66.33         3.06 o                         
 -15   4   6        828.77        846.86        11.07 o                         
 -14   4   6        252.64        267.95         5.38 o                         
 -13   4   6       1592.23       1575.82        17.91 o                         
 -12   4   6       2093.67       1999.16        20.73 o                         
 -11   4   6        243.54        242.21         4.85 o                         
 -10   4   6       2028.40       1915.00        18.88 o                         
  -9   4   6        683.58        666.45         8.23 o                         
  -8   4   6        253.56        194.80         4.15 o                         
  -7   4   6        111.77        104.52         3.41 o                         
  -6   4   6       1427.76       1230.51        17.16 o                         
  -5   4   6        144.48        162.42         7.29 o                         
  -4   4   6       3146.35       2939.54        48.19 o                         
  -3   4   6         17.00         18.44         2.54 o                         
  -2   4   6       2696.71       2548.90        28.40 o                         
  -1   4   6       2737.42       2688.94        28.22 o                         
   0   4   6       5178.17       5041.84        47.25 o                         
   1   4   6       1163.17       1101.55        12.60 o                         
   2   4   6       2212.96       2106.43        20.55 o                         
   3   4   6        747.45        728.29         9.05 o                         
   4   4   6       1189.74       1150.03        11.66 o                         
   5   4   6        959.32        933.42        10.39 o                         
   6   4   6        635.29        647.69         8.23 o                         
   7   4   6        958.90        971.69        11.04 o                         
   8   4   6        423.11        423.47         6.45 o                         
   9   4   6        623.56        651.33         7.84 o                         
  10   4   6        504.58        460.88         6.30 o                         
  11   4   6        632.29        663.76         8.47 o                         
  12   4   6          0.64          1.11         1.41 o                         
  13   4   6        567.05        595.81         7.73 o                         
  14   4   6         17.44         15.79         1.75 o                         
  15   4   6        238.07        249.43         5.07 o                         
  16   4   6          2.10          1.29         1.44 o                         
  17   4   6        269.37        266.35         5.49 o                         
  18   4   6        130.63        126.88         5.60 o                         
 -22   5   6         57.85         55.53         4.33 o                         
 -21   5   6          2.29          2.06         1.14 o                         
 -20   5   6        142.76        137.68         3.41 o                         
 -19   5   6          3.06          1.31         1.23 o                         
 -18   5   6        169.88        175.06         4.06 o                         
 -17   5   6         22.83         21.95         1.93 o                         
 -16   5   6        642.86        648.93         9.47 o                         
 -15   5   6        489.23        477.75         7.47 o                         
 -14   5   6        241.16        261.91         5.40 o                         
 -13   5   6        950.69        921.34        11.63 o                         
 -12   5   6         56.55         59.68         3.46 o                         
 -11   5   6        279.33        259.16         5.43 o                         
 -10   5   6       1028.53       1042.73        12.54 o                         
  -9   5   6        864.33        834.33        10.16 o                         
  -8   5   6        460.02        398.48         6.13 o                         
  -7   5   6       3883.73       3510.21        29.67 o                         
  -6   5   6        298.28        309.09         5.66 o                         
  -5   5   6       1607.24       1493.76        15.58 o                         
  -4   5   6        432.34        419.13         7.29 o                         
  -3   5   6        408.19        376.17         7.03 o                         
  -2   5   6          1.53          2.25         1.71 o                         
  -1   5   6        673.79        625.04         8.02 o                         
   0   5   6        282.65        277.57         4.97 o                         
   1   5   6       1637.88       1662.46        15.96 o                         
   2   5   6         47.30         41.03         2.41 o                         
   3   5   6        491.12        520.70         7.11 o                         
   4   5   6        158.23        168.20         4.32 o                         
   5   5   6       1069.40       1096.50        12.36 o                         
   6   5   6       1720.80       1678.75        17.66 o                         
   7   5   6          0.60          3.80         1.69 o                         
   8   5   6        337.22        359.29         6.30 o                         
   9   5   6         23.78          7.92         1.93 o                         
  10   5   6        330.01        362.06         5.88 o                         
  11   5   6         63.63         68.66         2.68 o                         
  12   5   6        666.82        677.38         9.08 o                         
  13   5   6         32.55         27.42         1.88 o                         
  14   5   6        108.36        115.71         3.74 o                         
  15   5   6          1.64          3.07         1.22 o                         
  16   5   6        162.86        157.93         3.97 o                         
 -20   6   6         12.23          9.28         1.45 o                         
 -19   6   6         32.33         24.15         1.81 o                         
 -18   6   6         78.20         63.32         2.65 o                         
 -17   6   6          4.98          6.55         1.54 o                         
 -16   6   6          3.21          1.03         1.49 o                         
 -15   6   6         10.70          8.04         1.78 o                         
 -14   6   6          3.62          6.54         1.83 o                         
 -13   6   6          0.82          0.09         1.71 o                         
 -12   6   6         62.05         60.16         3.12 o                         
 -11   6   6        124.35        139.90         4.41 o                         
 -10   6   6         96.64         79.14         3.17 o                         
  -9   6   6          4.26          3.10         1.90 o                         
  -8   6   6          4.99          1.55         1.89 o                         
  -7   6   6        618.50        618.96         8.62 o                         
  -6   6   6         50.85         56.96         2.79 o                         
  -5   6   6         10.97         14.96         2.09 o                         
  -4   6   6         13.52         15.60         2.30 o                         
  -3   6   6        187.24        192.07         4.68 o                         
  -2   6   6        212.37        201.95         4.36 o                         
  -1   6   6        718.85        724.46         8.74 o                         
   0   6   6        419.71        439.98         6.38 o                         
   1   6   6        817.72        828.45        12.27 o                         
   2   6   6        318.61        343.43         5.52 o                         
   3   6   6        102.45         93.97         3.18 o                         
   4   6   6        356.93        330.20         6.14 o                         
   5   6   6         38.36         33.33         2.39 o                         
   6   6   6          5.83          9.11         1.79 o                         
   7   6   6         39.91         42.39         2.34 o                         
   8   6   6         20.48         20.11         1.98 o                         
   9   6   6        185.97        208.17         4.42 o                         
  10   6   6         60.47         62.64         2.34 o                         
  11   6   6          6.62          7.22         1.26 o                         
  12   6   6         17.04         10.58         1.38 o                         
  13   6   6          9.87          5.66         1.20 o                         
  14   6   6         18.47         16.33         2.03 o                         
  15   6   6         35.06         26.75         2.93 o                         
 -17   7   6          2.86          2.42         1.71 o                         
 -16   7   6        132.14        154.31         3.79 o                         
 -15   7   6          5.65          6.92         1.55 o                         
 -14   7   6        169.91        183.94         5.63 o                         
 -13   7   6         36.97         40.07         2.60 o                         
 -12   7   6        348.54        395.19         6.81 o                         
 -11   7   6          1.73          2.67         1.74 o                         
 -10   7   6         36.84         37.09         2.61 o                         
  -9   7   6         90.79         93.56         3.77 o                         
  -8   7   6         74.60         91.09         3.64 o                         
  -7   7   6         18.62         23.86         2.26 o                         
  -6   7   6          5.25         12.45         1.95 o                         
  -5   7   6          9.36         10.97         1.89 o                         
  -4   7   6        181.42        186.13         4.51 o                         
  -3   7   6        316.01        330.24         5.86 o                         
  -2   7   6          0.25          1.88         1.72 o                         
  -1   7   6       1475.30       1483.01        16.69 o                         
   0   7   6        330.84        324.19         5.64 o                         
   1   7   6         35.90         41.79         2.43 o                         
   2   7   6        475.17        484.19         6.83 o                         
   3   7   6        199.27        207.63         4.47 o                         
   4   7   6         18.64         15.89         1.84 o                         
   5   7   6        136.61        149.30         3.62 o                         
   6   7   6          3.98          3.50         1.38 o                         
   7   7   6        251.56        255.16         4.34 o                         
   8   7   6         55.07         49.60         2.23 o                         
   9   7   6         81.06         69.22         2.25 o                         
  10   7   6         98.58         88.67         3.18 o                         
  11   7   6          0.57          0.27         1.02 o                         
  12   7   6         72.11         80.11         2.65 o                         
 -14   8   6         77.72         81.66         4.91 o                         
 -13   8   6        141.11        150.61         5.63 o                         
 -12   8   6        303.99        284.53        15.98 o                         
 -11   8   6        339.89        354.09        12.03 o                         
 -10   8   6        132.49        143.69         4.86 o                         
  -9   8   6        345.98        370.11         7.53 o                         
  -8   8   6        795.53        837.73        15.26 o                         
  -7   8   6         93.57        114.80         4.14 o                         
  -6   8   6        886.71        909.20        20.45 o                         
  -5   8   6         41.54         34.66         2.22 o                         
  -4   8   6        234.92        238.92         4.60 o                         
  -3   8   6          7.80         12.25         1.64 o                         
  -2   8   6        853.98        902.04        11.14 o                         
  -1   8   6         11.46          6.35         1.45 o                         
   0   8   6        388.52        417.17         6.67 o                         
   1   8   6         44.65         45.54         2.25 o                         
   2   8   6        810.98        838.34        10.37 o                         
   3   8   6         11.26         11.62         1.52 o                         
   4   8   6        521.76        533.36         6.94 o                         
   5   8   6        203.76        189.93         3.79 o                         
   6   8   6        220.28        231.55         4.72 o                         
   7   8   6        317.34        311.45         5.17 o                         
   8   8   6        212.20        215.66         4.15 o                         
   9   8   6        344.10        323.45         5.55 o                         
  -9   9   6         72.26         53.46         3.19 o                         
  -8   9   6         17.24         19.23         2.00 o                         
  -7   9   6        188.34        159.64         4.87 o                         
  -6   9   6          0.02         -0.17         1.70 o                         
  -5   9   6        288.55        264.66         6.75 o                         
  -4   9   6         10.36          5.96         1.71 o                         
  -3   9   6        145.50        136.57         4.27 o                         
  -2   9   6         22.50         17.09         2.73 o                         
  -1   9   6        320.99        303.80         8.92 o                         
   0   9   6         94.68         85.75         3.24 o                         
   1   9   6        143.44        141.69         3.86 o                         
   2   9   6        330.42        281.18         5.60 o                         
   3   9   6        106.71        104.92         3.51 o                         
   4   9   6        166.57        145.35         3.51 o                         
 -25   1   7         31.91         32.28         2.10 o                         
 -24   1   7          0.31         -0.03         1.03 o                         
 -23   1   7        278.59        291.65         4.45 o                         
 -22   1   7        163.65        169.43         3.19 o                         
 -21   1   7        202.88        211.74         3.81 o                         
 -20   1   7         39.21         41.16         2.11 o                         
 -19   1   7         78.31         87.74         2.80 o                         
 -18   1   7        108.34        120.12         3.30 o                         
 -17   1   7        527.97        526.24         6.90 o                         
 -16   1   7       1367.16       1391.21        14.34 o                         
 -15   1   7          0.63          2.03         1.63 o                         
 -14   1   7        859.88        869.07         9.65 o                         
 -13   1   7          3.89         11.11         1.74 o                         
 -12   1   7        417.18        363.51         5.22 o                         
 -11   1   7         27.45         31.57         2.22 o                         
 -10   1   7       3977.90       3973.19        41.41 o                         
  -9   1   7          3.61          7.60         3.38 o                         
  -8   1   7       3207.01       3224.86        63.37 o                         
  -7   1   7        437.19        469.73        15.84 o                         
  -6   1   7       1928.50       1905.70        41.12 o                         
  -5   1   7        762.74        775.37        21.62 o                         
  -4   1   7       1165.75       1140.02        28.11 o                         
  -3   1   7        686.22        663.16        19.87 o                         
  -2   1   7       2355.37       2411.97        50.45 o                         
  -1   1   7        984.05       1033.70        27.55 o                         
   0   1   7       1385.91       1406.69        34.70 o                         
   1   1   7       3181.06       3227.25        66.23 o                         
   2   1   7         23.65         19.89         5.45 o                         
   3   1   7       1056.15       1052.87        30.64 o                         
   4   1   7        213.81        197.29         5.91 o                         
   5   1   7       1779.65       1665.50        16.59 o                         
   6   1   7          0.87          2.35         1.74 o                         
   7   1   7       2261.78       2154.99        19.46 o                         
   8   1   7         73.65         77.76         3.05 o                         
   9   1   7        996.08        953.45        15.03 o                         
  10   1   7          7.17          6.36         1.80 o                         
  11   1   7        726.66        745.92         9.79 o                         
  12   1   7        107.47        112.33         3.76 o                         
  13   1   7        217.11        219.00         4.71 o                         
  14   1   7         43.73         48.14         2.78 o                         
  15   1   7        248.02        258.39         5.91 o                         
  16   1   7        141.28        143.18         4.14 o                         
  17   1   7         67.63         68.73         2.78 o                         
  18   1   7        169.93        170.20         5.39 o                         
 -24   2   7        383.40        393.93         5.86 o                         
 -23   2   7        185.76        172.03         3.24 o                         
 -22   2   7        322.82        347.41         5.09 o                         
 -21   2   7         33.95         32.99         1.83 o                         
 -20   2   7        607.44        654.89         7.85 o                         
 -19   2   7        238.04        262.83         4.77 o                         
 -18   2   7        270.42        282.94         4.91 o                         
 -17   2   7        611.99        638.06         7.83 o                         
 -16   2   7        210.28        197.39         4.27 o                         
 -15   2   7        926.06        914.41         9.74 o                         
 -14   2   7        409.57        384.86         5.74 o                         
 -13   2   7       2889.94       2708.98        24.89 o                         
 -12   2   7         28.31         19.81         1.88 o                         
 -11   2   7       4469.37       4389.41        35.46 o                         
 -10   2   7        157.97        160.07         4.13 o                         
  -9   2   7       4274.37       3994.59        40.79 o                         
  -8   2   7        554.25        648.88        19.47 o                         
  -7   2   7       1476.48       1293.18        30.74 o                         
  -6   2   7         25.42         29.11         4.76 o                         
  -5   2   7       4206.54       4283.77        81.96 o                         
  -4   2   7        708.02        681.71        25.73 o                         
  -3   2   7       8183.30       8336.00       195.09 o                         
  -2   2   7       1845.73       1907.19        42.07 o                         
  -1   2   7          4.37         14.76         4.59 o                         
   0   2   7       1377.89       1221.34        31.50 o                         
   1   2   7        853.10        914.64        27.02 o                         
   2   2   7       3211.40       3039.07        48.81 o                         
   3   2   7        173.40        185.88         5.00 o                         
   4   2   7       2521.76       2464.17        25.19 o                         
   5   2   7         64.22         65.62         2.90 o                         
   6   2   7       2387.60       2344.02        21.50 o                         
   7   2   7         16.60         14.36         1.93 o                         
   8   2   7       4398.45       4310.03        39.22 o                         
   9   2   7        121.76        129.38         3.95 o                         
  10   2   7        588.01        572.46         7.91 o                         
  11   2   7         12.80          9.46         1.90 o                         
  12   2   7        772.30        830.45        11.21 o                         
  13   2   7        102.54        114.68         3.67 o                         
  14   2   7        686.69        719.37        10.10 o                         
  15   2   7        500.67        529.44         8.97 o                         
  16   2   7         34.08         35.99         2.32 o                         
  17   2   7         42.84         34.18         2.03 o                         
  18   2   7         10.30          8.57         1.76 o                         
 -23   3   7         18.12         20.85         1.33 o                         
 -22   3   7         30.91         22.25         1.50 o                         
 -21   3   7        388.31        390.86         5.82 o                         
 -20   3   7          2.19          3.89         1.35 o                         
 -19   3   7        299.98        313.10         5.63 o                         
 -18   3   7        995.00        994.52        11.50 o                         
 -17   3   7          0.62          0.21         1.55 o                         
 -16   3   7        399.95        413.94         6.54 o                         
 -15   3   7        116.83        123.83         3.73 o                         
 -14   3   7       1278.81       1276.25        13.96 o                         
 -13   3   7          0.99          0.74         1.58 o                         
 -12   3   7        536.62        513.60         7.19 o                         
 -11   3   7        402.48        395.57         6.01 o                         
 -10   3   7       2646.69       2646.00        24.30 o                         
  -9   3   7         29.21         38.21         2.30 o                         
  -8   3   7       3856.43       3680.09        35.18 o                         
  -7   3   7       1047.54       1045.16        12.65 o                         
  -6   3   7       1123.85        979.50        12.34 o                         
  -5   3   7        621.39        546.53         9.46 o                         
  -4   3   7       1779.86       1733.69        24.87 o                         
  -3   3   7       2902.96       2793.67        37.31 o                         
  -2   3   7       1801.76       1667.74        26.10 o                         
  -1   3   7       1178.52       1179.88        16.07 o                         
   0   3   7        815.14        741.34         9.95 o                         
   1   3   7       1315.33       1249.62        13.90 o                         
   2   3   7        921.46        888.94        10.68 o                         
   3   3   7       3056.41       2973.76        28.96 o                         
   4   3   7          0.72         -1.78         1.78 o                         
   5   3   7       1822.57       1733.44        18.95 o                         
   6   3   7        119.90        113.24         4.31 o                         
   7   3   7       1381.69       1420.47        15.25 o                         
   8   3   7         49.01         57.81         2.66 o                         
   9   3   7       1454.11       1418.01        14.85 o                         
  10   3   7          3.01          3.22         1.65 o                         
  11   3   7        992.18       1010.58        11.55 o                         
  12   3   7        331.33        337.38         5.65 o                         
  13   3   7        195.65        224.90         4.59 o                         
  14   3   7        203.41        221.04         4.49 o                         
  15   3   7         86.46         80.54         3.70 o                         
  16   3   7        108.66        115.99         3.53 o                         
  17   3   7        206.58        210.76         6.40 o                         
 -22   4   7         65.13         54.05         1.88 o                         
 -21   4   7         38.67         30.30         1.72 o                         
 -20   4   7         12.72          9.55         1.45 o                         
 -19   4   7         37.06         28.96         2.07 o                         
 -18   4   7         90.33         90.90         3.32 o                         
 -17   4   7        104.05        114.25         3.73 o                         
 -16   4   7         71.35         68.70         3.50 o                         
 -15   4   7          5.32          2.44         1.74 o                         
 -14   4   7        180.71        170.13         4.53 o                         
 -13   4   7        919.11        880.91        10.73 o                         
 -12   4   7        105.71        124.69         4.53 o                         
 -11   4   7          5.36          4.58         1.73 o                         
 -10   4   7        340.23        349.91         6.34 o                         
  -9   4   7         39.74         44.27         2.53 o                         
  -8   4   7         11.69         10.97         2.09 o                         
  -7   4   7          9.58          7.39         1.95 o                         
  -6   4   7         82.48         87.35         3.30 o                         
  -5   4   7          8.95         14.08         1.98 o                         
  -4   4   7         21.10         20.22         2.04 o                         
  -3   4   7        448.84        441.96         6.63 o                         
  -2   4   7          7.19         10.83         2.00 o                         
  -1   4   7         11.07         25.96         2.22 o                         
   0   4   7        426.14        422.53         6.46 o                         
   1   4   7        132.36        141.47         3.99 o                         
   2   4   7          6.64          1.94         1.71 o                         
   3   4   7          5.96          5.54         1.74 o                         
   4   4   7          7.37          6.90         1.81 o                         
   5   4   7         52.50         61.89         3.14 o                         
   6   4   7        276.57        288.63         5.89 o                         
   7   4   7        393.28        339.41         5.66 o                         
   8   4   7          0.15          0.12         1.58 o                         
   9   4   7        117.63        105.96         3.31 o                         
  10   4   7         54.10         64.41         2.77 o                         
  11   4   7         76.46         78.56         2.88 o                         
  12   4   7         12.43         15.51         1.86 o                         
  13   4   7        159.74        176.01         4.22 o                         
  14   4   7         87.81         79.42         3.27 o                         
  15   4   7         27.85         23.42         2.10 o                         
  16   4   7        110.02        107.68         4.17 o                         
 -21   5   7        103.85        116.87         4.83 o                         
 -20   5   7        142.65        140.25         3.23 o                         
 -19   5   7         73.27         66.89         2.58 o                         
 -18   5   7         26.98         32.08         2.03 o                         
 -17   5   7         76.05         85.34         3.73 o                         
 -16   5   7        168.32        179.31         4.42 o                         
 -15   5   7          2.41          2.46         1.72 o                         
 -14   5   7          1.09          0.22         1.75 o                         
 -13   5   7        308.31        326.90         5.95 o                         
 -12   5   7       1515.77       1528.80        17.84 o                         
 -11   5   7        124.84        136.28         4.14 o                         
 -10   5   7        630.49        639.52         8.90 o                         
  -9   5   7        356.52        349.35         6.25 o                         
  -8   5   7         10.28         18.52         2.32 o                         
  -7   5   7        234.13        224.62         4.81 o                         
  -6   5   7       1050.64       1028.42        11.96 o                         
  -5   5   7          3.53          3.27         1.89 o                         
  -4   5   7       1063.04       1073.62        12.54 o                         
  -3   5   7         18.41         21.60         2.30 o                         
  -2   5   7        240.10        253.08         5.03 o                         
  -1   5   7        302.07        309.61         5.37 o                         
   0   5   7         85.89         92.32         3.99 o                         
   1   5   7        212.95        220.03         4.59 o                         
   2   5   7          1.19         -0.12         1.63 o                         
   3   5   7         39.90         33.20         2.25 o                         
   4   5   7        451.93        445.23         7.33 o                         
   5   5   7        830.30        803.79        11.82 o                         
   6   5   7          0.83         -1.34         1.55 o                         
   7   5   7        229.73        227.65         5.52 o                         
   8   5   7          5.27          7.80         1.57 o                         
   9   5   7         54.94         68.64         2.57 o                         
  10   5   7          2.46          0.74         1.35 o                         
  11   5   7        142.85        142.89         3.58 o                         
  12   5   7          0.37          1.76         1.33 o                         
  13   5   7        148.85        139.97         3.52 o                         
  14   5   7          9.33          2.93         1.45 o                         
  15   5   7         46.33         55.41         4.98 o                         
 -19   6   7         62.66         65.09         2.82 o                         
 -18   6   7        119.12        130.78         3.49 o                         
 -17   6   7        319.47        315.59         5.59 o                         
 -16   6   7        186.49        206.75         4.61 o                         
 -15   6   7        805.77        818.73        11.89 o                         
 -14   6   7          9.85         14.61         1.98 o                         
 -13   6   7        191.26        190.46         5.08 o                         
 -12   6   7         65.54         56.71         3.00 o                         
 -11   6   7        716.85        750.98        10.49 o                         
 -10   6   7        448.33        449.47         7.53 o                         
  -9   6   7       1273.75       1285.12        17.19 o                         
  -8   6   7         19.25         24.47         3.36 o                         
  -7   6   7       2575.54       2588.08        32.81 o                         
  -6   6   7        638.62        613.25         8.55 o                         
  -5   6   7        872.31        911.07        11.42 o                         
  -4   6   7        625.58        617.89         8.75 o                         
  -3   6   7         76.87         73.56         3.22 o                         
  -2   6   7        119.92        113.43         4.29 o                         
  -1   6   7       1722.50       1768.39        19.39 o                         
   0   6   7       1275.38       1261.79        13.57 o                         
   1   6   7         96.07        106.89         3.40 o                         
   2   6   7       1077.24       1066.71        11.78 o                         
   3   6   7        113.05        127.18         3.73 o                         
   4   6   7       1027.43       1055.80        12.86 o                         
   5   6   7          4.05          4.27         1.68 o                         
   6   6   7        643.90        627.70         8.68 o                         
   7   6   7         24.11         28.36         1.92 o                         
   8   6   7        351.13        353.87         5.39 o                         
   9   6   7          2.22          3.62         1.35 o                         
  10   6   7        744.18        741.55         9.36 o                         
  11   6   7        131.86        134.55         3.40 o                         
  12   6   7        148.39        143.48         3.28 o                         
  13   6   7         56.53         37.58         2.70 o                         
 -17   7   7         15.03         19.88         2.84 o                         
 -16   7   7        197.41        176.85         4.44 o                         
 -15   7   7         35.95         36.29         2.88 o                         
 -14   7   7        225.85        224.15         5.32 o                         
 -13   7   7         24.07         27.41         2.53 o                         
 -12   7   7        832.78        817.19        13.61 o                         
 -11   7   7          0.56          2.84         2.09 o                         
 -10   7   7        361.39        367.41         8.93 o                         
  -9   7   7         20.68         20.96         3.03 o                         
  -8   7   7        272.65        276.83         7.37 o                         
  -7   7   7          7.46          0.06         2.88 o                         
  -6   7   7        894.18        946.31        14.63 o                         
  -5   7   7        568.96        553.57         8.11 o                         
  -4   7   7        301.54        326.31         5.57 o                         
  -3   7   7         62.43         45.12         2.39 o                         
  -2   7   7         69.85         78.88         2.97 o                         
  -1   7   7        116.79        126.80         3.88 o                         
   0   7   7          1.78          0.33         1.81 o                         
   1   7   7       1209.33       1239.72        14.10 o                         
   2   7   7          9.47          8.46         1.71 o                         
   3   7   7        607.04        594.03         8.33 o                         
   4   7   7          0.70         -0.67         1.48 o                         
   5   7   7        238.17        260.95         5.11 o                         
   6   7   7         21.76         21.95         1.78 o                         
   7   7   7        410.72        414.98         6.40 o                         
   8   7   7          0.43          2.70         1.15 o                         
   9   7   7        448.47        463.03         6.93 o                         
  10   7   7        198.94        191.88         6.74 o                         
  11   7   7         13.45         13.03         1.54 o                         
 -13   8   7         43.06         47.98         3.43 o                         
 -12   8   7         13.84          9.22         2.06 o                         
 -11   8   7         69.82         54.93         4.02 o                         
 -10   8   7        284.09        261.53         7.09 o                         
  -9   8   7          8.21          4.44         2.11 o                         
  -8   8   7          4.50          5.31         2.60 o                         
  -7   8   7         18.81         13.89         2.50 o                         
  -6   8   7         20.47         17.77         2.53 o                         
  -5   8   7         88.62         73.16         3.30 o                         
  -4   8   7        274.70        249.98         5.66 o                         
  -3   8   7         23.58         17.74         2.02 o                         
  -2   8   7         27.27         22.73         1.86 o                         
  -1   8   7         47.74         41.14         2.13 o                         
   0   8   7        110.21        108.82         2.94 o                         
   1   8   7         15.64         13.24         1.52 o                         
   2   8   7        145.23        132.77         3.75 o                         
   3   8   7          0.73          0.83         1.28 o                         
   4   8   7         76.17         71.29         3.95 o                         
   5   8   7         10.31         11.22         1.38 o                         
   6   8   7          5.30          6.07         1.22 o                         
   7   8   7         68.35         59.83         2.51 o                         
  -6   9   7         15.96         12.02         2.06 o                         
  -5   9   7          2.76          0.74         2.80 o                         
  -4   9   7         16.07         17.84         3.01 o                         
  -3   9   7          0.60         -0.22         3.90 o                         
  -2   9   7         76.69         81.23         5.16 o                         
  -1   9   7          7.16          5.71         2.40 o                         
   0   9   7        162.21        161.46        12.83 o                         
 -24   0   8         85.32         97.99         5.74 o                         
 -23   0   8          4.82          7.79         1.46 o                         
 -22   0   8       2378.40       2365.87        33.52 o                         
 -21   0   8        249.06        270.31         6.00 o                         
 -20   0   8       1368.93       1426.88        19.24 o                         
 -19   0   8         32.93         41.05         2.90 o                         
 -18   0   8       1081.79       1136.57        16.51 o                         
 -17   0   8         11.38         15.71         2.50 o                         
 -16   0   8       1756.15       1740.79        24.38 o                         
 -15   0   8         79.78         85.76         4.07 o                         
 -14   0   8       2285.22       2315.00        29.15 o                         
 -13   0   8        437.16        422.31         7.86 o                         
 -12   0   8        233.28        181.69         5.79 o                         
 -11   0   8        422.17        351.34         7.69 o                         
 -10   0   8       2091.73       2043.36        26.53 o                         
  -9   0   8       1603.13       1539.20        20.87 o                         
  -8   0   8       2222.22       2154.35        31.62 o                         
  -7   0   8       4394.05       4398.84        73.26 o                         
  -6   0   8        265.60        226.51        20.21 o                         
  -5   0   8       3067.60       2999.91       100.70 o                         
  -4   0   8         46.49        112.24        15.13 o                         
  -3   0   8       4645.88       4632.16       126.16 o                         
  -2   0   8       3526.79       3885.98       121.54 o                         
  -1   0   8       6176.03       6434.94       169.08 o                         
   0   0   8        215.21        220.56         9.60 o                         
   1   0   8       7744.42       7553.35       106.75 o                         
   2   0   8       1713.67       1747.52        25.31 o                         
   3   0   8       1084.93       1003.17        15.47 o                         
   4   0   8        298.57        288.72         7.08 o                         
   5   0   8       1124.59       1028.64        15.05 o                         
   6   0   8        326.84        348.63        10.11 o                         
   7   0   8         12.97         18.45         2.89 o                         
   8   0   8        174.35        199.60         6.48 o                         
   9   0   8       1400.07       1349.88        20.72 o                         
  10   0   8       1219.32       1218.38        20.46 o                         
  11   0   8        368.69        390.89         9.81 o                         
  12   0   8       1375.84       1442.51        25.50 o                         
  13   0   8         32.27         27.74         3.11 o                         
  14   0   8         79.88         78.08         4.46 o                         
  15   0   8        178.30        177.78         7.39 o                         
  16   0   8        221.28        204.13         9.31 o                         
  17   0   8          9.34          7.41         2.32 o                         
 -24   1   8         27.19         28.38         1.60 o                         
 -23   1   8         16.75         20.97         1.48 o                         
 -22   1   8         71.56         57.02         2.28 o                         
 -21   1   8        111.82        108.25         3.29 o                         
 -20   1   8          5.67          8.81         1.37 o                         
 -19   1   8        506.38        536.65         6.57 o                         
 -18   1   8         48.78         49.23         2.18 o                         
 -17   1   8        248.78        243.66         4.49 o                         
 -16   1   8          8.55          5.33         1.68 o                         
 -15   1   8       1220.92       1205.40        12.07 o                         
 -14   1   8        178.30        184.03         3.93 o                         
 -13   1   8        290.05        244.26         4.50 o                         
 -12   1   8       1644.37       1807.63        17.07 o                         
 -11   1   8        620.22        581.23         7.34 o                         
 -10   1   8       1172.31       1232.68        12.44 o                         
  -9   1   8        854.03        746.78         8.36 o                         
  -8   1   8       1829.87       1796.09        18.47 o                         
  -7   1   8        223.20        186.23         7.54 o                         
  -6   1   8        976.11        892.07        14.41 o                         
  -5   1   8       1079.81       1129.73        41.59 o                         
  -4   1   8       1693.66       1684.75        56.66 o                         
  -3   1   8       1497.62       1688.53        40.12 o                         
  -2   1   8       1363.70       1455.17        40.72 o                         
  -1   1   8        167.75        219.08         9.17 o                         
   0   1   8        887.69        784.70        10.91 o                         
   1   1   8          6.53         12.79         2.09 o                         
   2   1   8       1202.59       1112.97        11.77 o                         
   3   1   8         52.79         53.56         2.58 o                         
   4   1   8        957.82        876.01         9.43 o                         
   5   1   8          1.17          0.00         1.69 o                         
   6   1   8        598.16        610.65         7.84 o                         
   7   1   8       5651.14       5603.13        58.17 o                         
   8   1   8        259.02        272.14         6.75 o                         
   9   1   8       1143.36       1156.38        13.44 o                         
  10   1   8          0.80          1.26         1.74 o                         
  11   1   8         93.07         82.17         3.62 o                         
  12   1   8        139.78        166.52         4.60 o                         
  13   1   8        233.02        259.80         5.75 o                         
  14   1   8         57.48         47.83         2.98 o                         
  15   1   8        284.44        288.94         6.79 o                         
  16   1   8         10.72         13.19         1.84 o                         
  17   1   8         71.03         63.09         5.07 o                         
 -24   2   8         67.57         59.12         3.77 o                         
 -23   2   8        322.82        284.71         4.36 o                         
 -22   2   8         54.99         52.79         2.41 o                         
 -21   2   8        333.30        324.03         4.65 o                         
 -20   2   8        152.13        144.20         3.24 o                         
 -19   2   8         26.02         25.31         1.85 o                         
 -18   2   8        210.40        206.44         4.02 o                         
 -17   2   8        166.55        171.16         3.84 o                         
 -16   2   8         33.26         40.49         2.15 o                         
 -15   2   8          8.66          9.40         1.72 o                         
 -14   2   8          4.94          8.49         1.73 o                         
 -13   2   8         78.39         63.60         2.63 o                         
 -12   2   8         46.47         63.92         2.63 o                         
 -11   2   8          0.85         -1.34         1.51 o                         
 -10   2   8         66.89         67.73         2.70 o                         
  -9   2   8        130.18        141.94         3.75 o                         
  -8   2   8         19.56         25.17         2.12 o                         
  -7   2   8          6.82         10.23         1.94 o                         
  -6   2   8          1.79          2.81         1.72 o                         
  -5   2   8          4.84          7.10         1.97 o                         
  -4   2   8         44.28         63.72         3.29 o                         
  -3   2   8        818.66        794.76        10.25 o                         
  -2   2   8         25.44         33.34         2.40 o                         
  -1   2   8        116.56        132.54         4.13 o                         
   0   2   8          8.33          9.97         1.98 o                         
   1   2   8        474.23        453.70         6.43 o                         
   2   2   8        529.48        515.45         7.10 o                         
   3   2   8         50.56         49.53         2.61 o                         
   4   2   8          7.26          9.31         1.86 o                         
   5   2   8         18.07         10.71         1.82 o                         
   6   2   8        326.83        320.69         6.15 o                         
   7   2   8        303.91        289.84         5.22 o                         
   8   2   8          8.67         14.89         1.97 o                         
   9   2   8         53.88         62.15         4.69 o                         
  10   2   8        107.58        106.63         3.90 o                         
  11   2   8        195.16        217.89         4.78 o                         
  12   2   8        187.83        191.37         4.55 o                         
  13   2   8         32.06         28.81         2.03 o                         
  14   2   8         11.42         13.61         1.98 o                         
  15   2   8         61.08         50.87         2.92 o                         
  16   2   8        130.22        132.94         3.91 o                         
  17   2   8          3.33          4.26         1.62 o                         
 -23   3   8        320.53        289.08         5.71 o                         
 -22   3   8         32.86         34.11         1.66 o                         
 -21   3   8        272.86        280.73         4.52 o                         
 -20   3   8         22.24         24.23         2.22 o                         
 -19   3   8         69.20         72.52         2.70 o                         
 -18   3   8        273.73        288.68         4.90 o                         
 -17   3   8        978.34       1020.92        12.14 o                         
 -16   3   8         35.80         34.02         2.17 o                         
 -15   3   8        674.59        685.63         8.48 o                         
 -14   3   8        220.18        217.85         4.45 o                         
 -13   3   8        129.33        161.08         4.23 o                         
 -12   3   8        214.87        246.27         4.87 o                         
 -11   3   8        189.42        196.63         4.29 o                         
 -10   3   8        127.37        135.90         3.82 o                         
  -9   3   8        415.14        413.82         5.85 o                         
  -8   3   8        530.13        529.50         6.95 o                         
  -7   3   8        196.31        201.39         4.28 o                         
  -6   3   8        394.76        366.87         5.60 o                         
  -5   3   8        263.56        278.99         5.05 o                         
  -4   3   8       4067.35       4114.80        37.58 o                         
  -3   3   8        760.84        738.44         9.26 o                         
  -2   3   8       1073.03       1049.37        11.73 o                         
  -1   3   8        246.76        240.26         4.89 o                         
   0   3   8        719.50        711.98         8.98 o                         
   1   3   8        246.23        244.84         5.18 o                         
   2   3   8       2201.62       2178.32        21.55 o                         
   3   3   8        534.68        535.31         7.88 o                         
   4   3   8         74.04         78.67         3.46 o                         
   5   3   8          1.38          4.12         1.88 o                         
   6   3   8        514.97        517.44         7.95 o                         
   7   3   8        416.26        385.45        10.25 o                         
   8   3   8        467.83        460.94         7.45 o                         
   9   3   8        661.21        665.32         9.40 o                         
  10   3   8          0.88          0.05         1.47 o                         
  11   3   8         16.64         17.68         1.92 o                         
  12   3   8        173.90        171.69         3.80 o                         
  13   3   8        185.50        189.17         4.35 o                         
  14   3   8         54.13         48.19         2.94 o                         
  15   3   8        520.38        488.21        19.16 o                         
  16   3   8          0.83          1.23         1.36 o                         
 -22   4   8         83.73         85.50         2.45 o                         
 -21   4   8          3.58          0.39         1.08 o                         
 -20   4   8        289.40        292.31         5.07 o                         
 -19   4   8         13.28         19.27         1.77 o                         
 -18   4   8        704.28        724.06         9.78 o                         
 -17   4   8         47.61         39.37         2.26 o                         
 -16   4   8        555.56        581.79         8.00 o                         
 -15   4   8        149.39        136.71         3.87 o                         
 -14   4   8       1033.82       1037.86        12.75 o                         
 -13   4   8         92.90         92.06         3.69 o                         
 -12   4   8       1557.89       1564.51        16.23 o                         
 -11   4   8        696.32        677.34         8.55 o                         
 -10   4   8       1400.78       1409.13        14.92 o                         
  -9   4   8       2045.97       2024.09        21.96 o                         
  -8   4   8        343.42        345.76         6.10 o                         
  -7   4   8       1715.12       1722.23        18.94 o                         
  -6   4   8         34.58         33.57         2.25 o                         
  -5   4   8        776.28        738.62         9.22 o                         
  -4   4   8        533.02        506.83         7.19 o                         
  -3   4   8       1624.69       1592.78        16.94 o                         
  -2   4   8        310.03        320.36         5.72 o                         
  -1   4   8       2131.49       2054.01        22.07 o                         
   0   4   8         50.86         45.90         2.59 o                         
   1   4   8        967.70       1034.68        12.98 o                         
   2   4   8          5.70          7.60         1.94 o                         
   3   4   8       1309.14       1321.02        15.70 o                         
   4   4   8        109.27        106.95         3.94 o                         
   5   4   8        983.14       1048.48        13.22 o                         
   6   4   8        553.01        511.52         8.13 o                         
   7   4   8        663.38        697.41         9.99 o                         
   8   4   8        480.41        468.95         7.71 o                         
   9   4   8        407.90        443.32         6.93 o                         
  10   4   8        540.21        565.57         7.87 o                         
  11   4   8        101.14        100.71         3.26 o                         
  12   4   8        317.57        326.66         8.05 o                         
  13   4   8         29.90         29.28         1.93 o                         
  14   4   8        252.94        249.21         7.78 o                         
  15   4   8          0.09         -1.33         1.33 o                         
 -20   5   8         15.77         16.15         1.64 o                         
 -19   5   8        198.59        203.19         4.93 o                         
 -18   5   8          0.04         -1.26         1.26 o                         
 -17   5   8        388.06        388.16         6.47 o                         
 -16   5   8         84.50         80.28         3.20 o                         
 -15   5   8        355.43        366.58         6.33 o                         
 -14   5   8        160.23        136.42         4.04 o                         
 -13   5   8        616.07        607.62         9.10 o                         
 -12   5   8        322.84        324.03         6.20 o                         
 -11   5   8         69.57         69.38         3.27 o                         
 -10   5   8        308.54        281.58         5.45 o                         
  -9   5   8         69.79         66.45         3.18 o                         
  -8   5   8        162.56        161.18         4.76 o                         
  -7   5   8        768.68        754.54        10.00 o                         
  -6   5   8       1544.53       1511.83        17.86 o                         
  -5   5   8         16.21         21.48         2.49 o                         
  -4   5   8       2574.37       2666.79        30.68 o                         
  -3   5   8         67.95         64.97         2.78 o                         
  -2   5   8       1445.55       1398.66        15.38 o                         
  -1   5   8        127.44        111.64         3.67 o                         
   0   5   8        546.50        570.01         8.01 o                         
   1   5   8        173.50        176.63         4.46 o                         
   2   5   8        260.12        276.82         5.36 o                         
   3   5   8          1.11          1.66         1.69 o                         
   4   5   8       1286.40       1319.68        15.73 o                         
   5   5   8        732.63        801.43        11.16 o                         
   6   5   8        179.99        184.65         4.76 o                         
   7   5   8        205.78        233.69         5.11 o                         
   8   5   8         25.64         18.45         1.87 o                         
   9   5   8         57.83         50.10         2.52 o                         
  10   5   8        182.61        208.29         4.42 o                         
  11   5   8        340.28        358.62         5.98 o                         
  12   5   8          0.15         -1.05         1.23 o                         
  13   5   8        108.49        108.68         3.87 o                         
 -18   6   8          8.67          5.34         1.51 o                         
 -17   6   8         95.90         82.33         2.88 o                         
 -16   6   8         18.22         24.49         2.01 o                         
 -15   6   8         45.36         38.62         2.47 o                         
 -14   6   8        260.76        252.46         5.38 o                         
 -13   6   8          3.17          3.24         1.73 o                         
 -12   6   8        107.70         96.77         3.59 o                         
 -11   6   8        442.94        419.09         7.31 o                         
 -10   6   8         83.89         71.15         3.67 o                         
  -9   6   8        359.73        344.53         7.80 o                         
  -8   6   8         17.36         21.78         2.59 o                         
  -7   6   8         78.61         64.77         3.40 o                         
  -6   6   8         17.20         20.04         2.44 o                         
  -5   6   8         16.36         18.53         2.36 o                         
  -4   6   8         63.59         64.19         3.40 o                         
  -3   6   8         40.55         37.08         2.33 o                         
  -2   6   8          8.28          7.06         1.84 o                         
  -1   6   8         86.88         74.48         3.24 o                         
   0   6   8          0.61          1.23         1.78 o                         
   1   6   8        236.75        236.48         5.14 o                         
   2   6   8        335.61        354.73         6.25 o                         
   3   6   8         13.83         12.49         1.93 o                         
   4   6   8        352.33        333.89         6.47 o                         
   5   6   8         30.88         15.71         1.93 o                         
   6   6   8          5.62          3.36         1.44 o                         
   7   6   8         45.85         44.90         2.25 o                         
   8   6   8         53.09         45.00         2.29 o                         
   9   6   8         17.29         15.10         1.47 o                         
  10   6   8         48.96         36.99         1.81 o                         
  11   6   8          3.09          1.45         1.14 o                         
 -16   7   8         46.95         27.20         3.29 o                         
 -15   7   8        137.26        136.19         8.06 o                         
 -14   7   8        121.91        114.18         4.53 o                         
 -13   7   8        255.28        279.94         7.33 o                         
 -12   7   8         10.19          5.58         2.21 o                         
 -11   7   8        391.84        415.12        11.71 o                         
 -10   7   8          3.51          7.87         2.42 o                         
  -9   7   8        203.73        206.01         6.40 o                         
  -8   7   8         51.02         44.55         3.47 o                         
  -7   7   8        166.77        174.27         6.20 o                         
  -6   7   8        233.37        250.17         6.14 o                         
  -5   7   8         46.69         56.00         2.97 o                         
  -4   7   8         27.02         24.02         2.31 o                         
  -3   7   8        251.77        273.84         5.78 o                         
  -2   7   8        161.60        182.18         4.72 o                         
  -1   7   8        617.45        613.69         8.97 o                         
   0   7   8        349.41        351.36         6.21 o                         
   1   7   8         35.98         41.01         2.40 o                         
   2   7   8        112.53        122.80         4.89 o                         
   3   7   8         42.01         42.09         2.42 o                         
   4   7   8        223.50        243.06         4.75 o                         
   5   7   8         12.17         14.30         1.55 o                         
   6   7   8         46.99         44.60         2.08 o                         
   7   7   8         15.34         19.41         1.55 o                         
   8   7   8        205.20        194.52         3.91 o                         
   9   7   8         10.05         11.32         1.33 o                         
 -12   8   8        123.14        132.68         6.03 o                         
 -11   8   8         58.59         42.68         3.88 o                         
 -10   8   8          1.26          3.90         2.41 o                         
  -9   8   8         26.81         18.82         2.80 o                         
  -8   8   8        137.23        145.19         7.21 o                         
  -7   8   8         75.50         62.21         7.75 o                         
  -6   8   8        291.52        312.57        15.11 o                         
  -5   8   8        586.82        545.45        17.77 o                         
  -4   8   8         50.16         51.77         3.17 o                         
  -3   8   8        424.43        403.63         8.08 o                         
  -2   8   8          4.41          0.97         1.88 o                         
  -1   8   8        413.90        402.22         8.07 o                         
   0   8   8         17.99         20.37         1.75 o                         
   1   8   8        230.29        232.40         4.60 o                         
   2   8   8          1.48          3.17         1.27 o                         
   3   8   8        341.50        342.89         5.61 o                         
   4   8   8         12.98          9.82         1.37 o                         
   5   8   8         69.76         69.15         2.82 o                         
 -23   1   9         43.60         36.14         2.22 o                         
 -22   1   9        200.21        199.17         4.20 o                         
 -21   1   9         28.85         26.06         1.55 o                         
 -20   1   9        156.86        175.09         3.18 o                         
 -19   1   9         51.93         51.81         2.03 o                         
 -18   1   9        205.34        220.93         3.96 o                         
 -17   1   9         79.66         79.69         2.77 o                         
 -16   1   9        419.50        430.04         6.29 o                         
 -15   1   9        363.40        392.73         5.69 o                         
 -14   1   9        665.52        671.48         8.15 o                         
 -13   1   9        520.80        575.51         7.47 o                         
 -12   1   9         30.60         25.12         1.98 o                         
 -11   1   9        153.37        158.48         4.02 o                         
 -10   1   9        221.43        208.33         4.36 o                         
  -9   1   9        441.23        412.68         5.84 o                         
  -8   1   9        527.67        525.79         6.74 o                         
  -7   1   9       2431.64       2395.26        20.97 o                         
  -6   1   9          3.59         -1.15         1.57 o                         
  -5   1   9        507.11        471.85         6.35 o                         
  -4   1   9        449.00        445.01         6.30 o                         
  -3   1   9        660.11        576.97         7.45 o                         
  -2   1   9        429.44        398.33         6.03 o                         
  -1   1   9        235.19        237.46         5.02 o                         
   0   1   9          7.26         11.53         1.87 o                         
   1   1   9       1137.38       1097.38        11.15 o                         
   2   1   9        213.04        216.75         4.43 o                         
   3   1   9       1745.07       1692.82        15.69 o                         
   4   1   9       2518.37       2463.22        23.80 o                         
   5   1   9          5.52          4.29         1.79 o                         
   6   1   9         34.32         36.90         2.37 o                         
   7   1   9         48.27         52.32         2.68 o                         
   8   1   9         44.33         43.27         2.40 o                         
   9   1   9        345.80        355.56         6.30 o                         
  10   1   9        843.64        875.18        11.56 o                         
  11   1   9         50.02         45.87         2.71 o                         
  12   1   9        112.57        124.43         4.73 o                         
  13   1   9          1.71          2.63         1.51 o                         
  14   1   9         17.53         14.39         1.89 o                         
  15   1   9         32.27         36.56         3.34 o                         
  16   1   9        188.29        179.33         8.02 o                         
 -23   2   9        196.50        207.36         3.75 o                         
 -22   2   9         96.48         85.18         2.97 o                         
 -21   2   9        391.34        404.89         6.01 o                         
 -20   2   9        318.84        308.14         4.58 o                         
 -19   2   9        195.88        225.65         4.07 o                         
 -18   2   9        197.05        201.86         3.74 o                         
 -17   2   9        330.92        345.03         5.25 o                         
 -16   2   9        136.37        145.80         3.54 o                         
 -15   2   9        255.36        266.34         4.89 o                         
 -14   2   9       1336.11       1331.50        13.84 o                         
 -13   2   9       1534.64       1582.81        15.43 o                         
 -12   2   9       1996.23       2039.74        18.98 o                         
 -11   2   9        422.55        411.61         5.89 o                         
 -10   2   9       3104.95       3139.25        26.59 o                         
  -9   2   9         95.72        132.14         3.74 o                         
  -8   2   9        922.79        873.48         9.74 o                         
  -7   2   9         49.66         59.06         3.01 o                         
  -6   2   9       1748.14       1653.82        14.97 o                         
  -5   2   9        351.15        331.30         5.23 o                         
  -4   2   9       3961.10       3777.48        30.48 o                         
  -3   2   9        572.56        589.85         7.36 o                         
  -2   2   9       2237.54       2124.37        20.34 o                         
  -1   2   9        481.68        477.38         6.60 o                         
   0   2   9       2410.75       2312.28        20.68 o                         
   1   2   9       1662.71       1618.83        15.84 o                         
   2   2   9        741.00        725.92         8.82 o                         
   3   2   9       1606.70       1605.08        15.90 o                         
   4   2   9        207.97        182.44         4.22 o                         
   5   2   9        271.72        289.52         5.11 o                         
   6   2   9       2020.80       2029.02        19.78 o                         
   7   2   9       1191.45       1248.41        14.92 o                         
   8   2   9        135.66        145.06         4.20 o                         
   9   2   9       1086.53       1170.83        14.68 o                         
  10   2   9         15.98         18.42         1.94 o                         
  11   2   9        352.43        361.90         6.43 o                         
  12   2   9          1.23          3.41         1.44 o                         
  13   2   9        435.02        461.54         7.72 o                         
  14   2   9         10.12         10.20         1.68 o                         
  15   2   9        310.26        320.18        10.94 o                         
 -22   3   9          1.05          1.45         1.05 o                         
 -21   3   9          0.53          0.04         1.23 o                         
 -20   3   9         64.99         60.73         2.97 o                         
 -19   3   9         25.59         25.47         2.02 o                         
 -18   3   9        932.15        933.68        11.53 o                         
 -17   3   9        538.41        546.42         7.81 o                         
 -16   3   9        326.57        323.80         5.40 o                         
 -15   3   9        695.24        717.59         9.07 o                         
 -14   3   9        121.01        127.79         3.55 o                         
 -13   3   9          5.32          4.42         1.79 o                         
 -12   3   9         19.18         13.81         1.99 o                         
 -11   3   9         22.62         20.50         2.06 o                         
 -10   3   9        389.14        373.47         5.94 o                         
  -9   3   9        867.06        832.98         9.60 o                         
  -8   3   9        223.85        213.54         4.40 o                         
  -7   3   9       2972.85       2851.11        26.85 o                         
  -6   3   9          1.05          6.84         1.77 o                         
  -5   3   9        279.30        281.65         5.21 o                         
  -4   3   9        917.69        952.98        11.41 o                         
  -3   3   9         75.00         74.02         3.14 o                         
  -2   3   9         89.50        104.90         3.58 o                         
  -1   3   9        395.95        369.22         5.92 o                         
   0   3   9         48.57         45.68         2.53 o                         
   1   3   9       1171.01       1180.19        13.22 o                         
   2   3   9        769.35        762.08         9.76 o                         
   3   3   9        378.42        402.46         6.66 o                         
   4   3   9        777.74        768.92         9.89 o                         
   5   3   9        576.32        547.58         7.90 o                         
   6   3   9        299.46        281.27         6.59 o                         
   7   3   9          5.33          3.88         1.68 o                         
   8   3   9        259.32        285.07         5.76 o                         
   9   3   9         13.08         11.73         1.77 o                         
  10   3   9         63.00         71.56         3.24 o                         
  11   3   9         76.86         63.67         2.61 o                         
  12   3   9        460.27        462.70         6.82 o                         
  13   3   9          2.59          2.15         1.46 o                         
  14   3   9         36.56         35.30         2.33 o                         
 -21   4   9          0.32          0.33         1.16 o                         
 -20   4   9         16.47         11.70         1.41 o                         
 -19   4   9         30.84         22.46         1.75 o                         
 -18   4   9        195.17        176.87         3.91 o                         
 -17   4   9         67.07         68.49         2.64 o                         
 -16   4   9         63.75         64.08         2.75 o                         
 -15   4   9        219.78        230.43         4.84 o                         
 -14   4   9         12.99          9.93         1.92 o                         
 -13   4   9        396.38        387.98         6.66 o                         
 -12   4   9        680.87        638.59         8.95 o                         
 -11   4   9        209.70        211.91         4.72 o                         
 -10   4   9        118.75        110.59         3.71 o                         
  -9   4   9        238.87        242.86         4.93 o                         
  -8   4   9         22.73         16.01         2.00 o                         
  -7   4   9        250.92        246.04         4.87 o                         
  -6   4   9          0.27          1.19         1.74 o                         
  -5   4   9        145.37        131.14         4.18 o                         
  -4   4   9         41.94         37.12         2.55 o                         
  -3   4   9        236.67        234.45         5.05 o                         
  -2   4   9       1082.16       1031.21        11.86 o                         
  -1   4   9        827.77        823.17        10.53 o                         
   0   4   9         57.79         63.73         3.02 o                         
   1   4   9        159.54        159.52         4.43 o                         
   2   4   9        211.92        197.97         4.77 o                         
   3   4   9         62.35         56.22         2.96 o                         
   4   4   9         51.23         40.91         2.59 o                         
   5   4   9        184.53        211.30         5.11 o                         
   6   4   9         64.68         52.14         2.80 o                         
   7   4   9         44.75         41.92         2.56 o                         
   8   4   9          6.45          2.82         1.46 o                         
   9   4   9         50.18         57.34         2.68 o                         
  10   4   9         18.75         19.07         1.71 o                         
  11   4   9         41.99         35.22         1.87 o                         
  12   4   9         40.70         35.40         2.02 o                         
  13   4   9         24.33         25.19         2.73 o                         
 -20   5   9        123.52        121.21         4.35 o                         
 -19   5   9         74.35         73.58         3.07 o                         
 -18   5   9          9.49         13.91         1.64 o                         
 -17   5   9          5.29          3.00         1.61 o                         
 -16   5   9         69.94         68.41         2.95 o                         
 -15   5   9        208.12        221.43         4.55 o                         
 -14   5   9         58.04         71.04         2.93 o                         
 -13   5   9        967.05        980.08        12.59 o                         
 -12   5   9        371.87        363.40         6.49 o                         
 -11   5   9        410.10        417.36         7.10 o                         
 -10   5   9        225.26        243.06         5.47 o                         
  -9   5   9        577.27        613.49         9.07 o                         
  -8   5   9          0.42          3.51         1.99 o                         
  -7   5   9         82.88         87.85         3.61 o                         
  -6   5   9         26.60         26.72         2.43 o                         
  -5   5   9        246.52        274.06         5.81 o                         
  -4   5   9        259.94        265.29         5.83 o                         
  -3   5   9       1159.28       1192.86        14.40 o                         
  -2   5   9         65.32         74.05         3.27 o                         
  -1   5   9       1093.95       1083.30        12.95 o                         
   0   5   9        638.54        606.34         8.54 o                         
   1   5   9         11.92         17.76         2.00 o                         
   2   5   9          5.88          4.80         1.96 o                         
   3   5   9        168.75        167.36         4.25 o                         
   4   5   9        114.20        144.49         4.05 o                         
   5   5   9        155.33        166.99         4.31 o                         
   6   5   9        496.00        502.85         7.60 o                         
   7   5   9        163.74        163.40         3.94 o                         
   8   5   9        127.23        123.66         3.27 o                         
   9   5   9         52.87         46.89         2.29 o                         
  10   5   9        163.94        149.48         3.43 o                         
  11   5   9          4.55          3.93         1.12 o                         
  12   5   9          2.62          1.24         1.37 o                         
 -17   6   9        109.26        114.57         5.77 o                         
 -16   6   9        169.83        175.23         4.71 o                         
 -15   6   9        652.17        652.90        11.78 o                         
 -14   6   9        242.98        238.11         6.21 o                         
 -13   6   9        144.47        165.24         4.84 o                         
 -12   6   9        191.04        201.73         5.21 o                         
 -11   6   9         97.37        109.86         6.05 o                         
 -10   6   9        173.56        186.46         5.94 o                         
  -9   6   9        286.05        301.42         6.92 o                         
  -8   6   9        904.38        906.09        13.33 o                         
  -7   6   9         34.86         41.53         2.89 o                         
  -6   6   9        578.81        590.68        10.15 o                         
  -5   6   9        182.98        160.75         4.92 o                         
  -4   6   9        122.88        143.67         4.52 o                         
  -3   6   9        152.15        157.16         4.63 o                         
  -2   6   9        936.53        947.93        12.72 o                         
  -1   6   9        276.80        283.06         5.81 o                         
   0   6   9        483.30        508.39         8.12 o                         
   1   6   9        196.95        188.68         4.46 o                         
   2   6   9        283.90        313.12         5.65 o                         
   3   6   9        169.76        174.20         4.23 o                         
   4   6   9        636.51        662.19         8.90 o                         
   5   6   9        524.66        540.17         7.94 o                         
   6   6   9          0.45          1.04         1.23 o                         
   7   6   9         89.73         88.46         3.68 o                         
   8   6   9         51.01         49.59         1.98 o                         
   9   6   9        151.28        142.74         3.24 o                         
  10   6   9         69.79         79.01         6.58 o                         
 -14   7   9          2.83          2.30         2.40 o                         
 -13   7   9        474.73        459.83        14.22 o                         
 -12   7   9        185.28        186.38         8.27 o                         
 -11   7   9        361.15        339.68        12.24 o                         
 -10   7   9          9.87         14.22         3.61 o                         
  -9   7   9        390.52        405.41         9.96 o                         
  -8   7   9         18.01          9.30         3.70 o                         
  -7   7   9        150.18        163.37         6.28 o                         
  -6   7   9          0.10         -1.76         2.10 o                         
  -5   7   9        649.82        646.93        11.40 o                         
  -4   7   9        119.23        109.80         4.06 o                         
  -3   7   9        347.18        341.85         6.41 o                         
  -2   7   9         86.04         75.87         3.13 o                         
  -1   7   9        333.29        360.13         8.94 o                         
   0   7   9         95.76         90.22         2.93 o                         
   1   7   9        186.94        196.44         4.35 o                         
   2   7   9        154.67        152.20         3.75 o                         
   3   7   9          0.44         -0.90         1.21 o                         
   4   7   9        221.49        218.75         5.40 o                         
   5   7   9         93.81         99.22         2.90 o                         
   6   7   9        552.62        518.10         7.46 o                         
  -9   8   9         21.35         13.78         5.61 o                         
  -8   8   9         72.77         44.33         8.17 o                         
  -7   8   9        104.63         93.75         6.70 o                         
  -6   8   9         12.83         14.01         4.05 o                         
  -5   8   9          0.32         -1.90         1.90 o                         
  -4   8   9          9.69          7.12         2.13 o                         
  -3   8   9        127.49        108.60         5.07 o                         
  -2   8   9        166.88        159.20         7.64 o                         
  -1   8   9         90.09         84.91         3.56 o                         
   0   8   9          2.62         -0.56         1.41 o                         
   1   8   9         32.82         25.60         2.18 o                         
 -23   0  10        192.18        156.72         7.07 o                         
 -22   0  10         48.48         48.20         2.33 o                         
 -21   0  10        195.20        202.43         4.85 o                         
 -20   0  10         65.87         61.29         3.42 o                         
 -19   0  10        329.97        327.23         6.80 o                         
 -18   0  10         49.94         42.99         2.87 o                         
 -17   0  10        397.87        407.32         9.13 o                         
 -16   0  10        213.43        212.19         7.58 o                         
 -15   0  10       1288.36       1360.26        20.07 o                         
 -14   0  10         22.34         18.78         2.62 o                         
 -13   0  10       2772.00       2800.27        33.39 o                         
 -12   0  10        357.90        404.94         8.60 o                         
 -11   0  10       1105.69       1064.50        15.27 o                         
 -10   0  10         47.08         65.48         3.75 o                         
  -9   0  10       2800.28       2634.42        31.65 o                         
  -8   0  10       1380.36       1383.92        18.65 o                         
  -7   0  10          9.99          6.73         2.45 o                         
  -6   0  10        820.45        851.00        13.89 o                         
  -5   0  10       1233.13       1205.02        17.84 o                         
  -4   0  10       1342.38       1345.39        18.37 o                         
  -3   0  10       1506.45       1425.69        19.25 o                         
  -2   0  10       4682.73       4516.93        51.34 o                         
  -1   0  10        442.09        443.20         8.84 o                         
   0   0  10          8.45         12.83         2.52 o                         
   1   0  10       1410.84       1374.14        17.98 o                         
   2   0  10       1836.26       1832.72        23.97 o                         
   3   0  10        265.73        246.08         6.74 o                         
   4   0  10       7208.47       7065.99       108.29 o                         
   5   0  10        733.81        777.29        13.01 o                         
   6   0  10        533.11        526.80         9.99 o                         
   7   0  10          0.53         -1.72         2.23 o                         
   8   0  10        882.85        936.30        16.33 o                         
   9   0  10         65.21         74.78         4.00 o                         
  10   0  10        687.97        701.21        14.13 o                         
  11   0  10        301.38        303.13         8.67 o                         
  12   0  10        115.94        121.71         5.01 o                         
  13   0  10        296.72        260.65        14.87 o                         
  14   0  10          7.62          5.93         2.22 o                         
 -23   1  10        343.65        343.06         5.90 o                         
 -22   1  10         32.71         31.73         1.67 o                         
 -21   1  10        243.20        250.65         4.22 o                         
 -20   1  10        163.86        161.68         3.16 o                         
 -19   1  10        248.62        259.00         4.15 o                         
 -18   1  10        773.96        792.79         9.43 o                         
 -17   1  10         41.70         37.28         2.13 o                         
 -16   1  10        439.43        462.68         6.83 o                         
 -15   1  10         29.31         31.14         2.11 o                         
 -14   1  10        530.90        499.32         6.75 o                         
 -13   1  10         11.46         11.73         1.76 o                         
 -12   1  10        845.21        821.18         9.19 o                         
 -11   1  10          2.83          3.91         1.57 o                         
 -10   1  10       1314.04       1284.00        13.19 o                         
  -9   1  10        344.49        371.00         5.61 o                         
  -8   1  10        485.77        427.42         6.09 o                         
  -7   1  10       1577.79       1549.21        14.86 o                         
  -6   1  10       2907.11       2852.41        24.71 o                         
  -5   1  10          6.10          6.10         1.75 o                         
  -4   1  10       2274.69       2220.78        20.04 o                         
  -3   1  10       1595.93       1581.47        15.22 o                         
  -2   1  10         86.77         91.09         3.25 o                         
  -1   1  10        656.03        640.04         8.06 o                         
   0   1  10        110.92        108.47         3.41 o                         
   1   1  10        764.64        735.28         8.54 o                         
   2   1  10         53.66         54.17         2.61 o                         
   3   1  10        176.42        197.38         4.29 o                         
   4   1  10        255.54        269.69         5.06 o                         
   5   1  10        288.15        297.48         5.46 o                         
   6   1  10         10.95          9.64         1.72 o                         
   7   1  10        854.64        875.07        10.30 o                         
   8   1  10        221.20        222.74         4.81 o                         
   9   1  10        130.37        149.85         4.13 o                         
  10   1  10         48.29         52.57         2.66 o                         
  11   1  10        127.01        130.04         3.97 o                         
  12   1  10         62.03         52.20         2.45 o                         
  13   1  10        117.08        116.42         4.57 o                         
  14   1  10         91.62        108.17         4.60 o                         
 -22   2  10        147.61        129.03         2.78 o                         
 -21   2  10          0.76         -0.79         1.06 o                         
 -20   2  10        100.14        104.69         2.70 o                         
 -19   2  10         92.51         93.47         2.92 o                         
 -18   2  10         33.47         29.88         1.76 o                         
 -17   2  10         53.81         43.72         2.29 o                         
 -16   2  10         20.52         16.98         1.69 o                         
 -15   2  10        117.77        130.91         3.67 o                         
 -14   2  10          0.65          0.16         1.59 o                         
 -13   2  10         90.99         92.63         3.15 o                         
 -12   2  10         72.55         73.28         2.78 o                         
 -11   2  10         11.33         10.91         1.73 o                         
 -10   2  10          1.50          3.97         1.55 o                         
  -9   2  10         13.84          9.06         1.90 o                         
  -8   2  10          3.46          3.48         1.86 o                         
  -7   2  10        187.41        226.36         4.49 o                         
  -6   2  10        731.93        668.62         7.79 o                         
  -5   2  10        136.83        149.80         4.97 o                         
  -4   2  10        238.41        230.98         4.58 o                         
  -3   2  10        251.31        260.95         5.19 o                         
  -2   2  10         60.89         75.59         3.11 o                         
  -1   2  10         55.65         55.75         2.80 o                         
   0   2  10         46.41         44.82         2.58 o                         
   1   2  10         24.87         24.50         2.14 o                         
   2   2  10        215.99        200.57         4.51 o                         
   3   2  10       1229.64       1165.38        12.74 o                         
   4   2  10         72.02         77.46         3.10 o                         
   5   2  10        151.66        138.30         3.91 o                         
   6   2  10        166.89        153.52         4.11 o                         
   7   2  10         17.79         11.57         1.70 o                         
   8   2  10         29.80         33.41         2.28 o                         
   9   2  10         84.22         80.20         3.25 o                         
  10   2  10         36.76         29.47         1.94 o                         
  11   2  10          4.66          3.70         1.36 o                         
  12   2  10         20.57         23.05         1.87 o                         
  13   2  10        105.38        102.62         3.34 o                         
 -21   3  10         45.77         39.74         2.50 o                         
 -20   3  10        125.94        127.32         3.87 o                         
 -19   3  10          2.35          3.83         1.70 o                         
 -18   3  10         37.75         39.45         2.18 o                         
 -17   3  10        488.87        495.93         7.36 o                         
 -16   3  10        105.76        118.43         3.48 o                         
 -15   3  10          5.18          6.90         1.60 o                         
 -14   3  10        191.57        227.99         4.51 o                         
 -13   3  10         24.47         33.93         2.28 o                         
 -12   3  10        859.21        930.18        11.29 o                         
 -11   3  10         68.91         81.97         3.20 o                         
 -10   3  10        591.68        621.56         8.12 o                         
  -9   3  10        233.93        230.36         4.58 o                         
  -8   3  10        252.71        266.58         5.36 o                         
  -7   3  10        210.83        193.56         4.38 o                         
  -6   3  10        534.85        547.11         7.30 o                         
  -5   3  10        970.21        966.47        11.23 o                         
  -4   3  10          2.61          5.08         1.72 o                         
  -3   3  10        118.07        133.82         4.08 o                         
  -2   3  10         69.48         82.29         3.57 o                         
  -1   3  10         51.42         67.39         3.06 o                         
   0   3  10        437.49        460.16         6.93 o                         
   1   3  10        689.90        723.97         8.66 o                         
   2   3  10          5.10          8.87         1.83 o                         
   3   3  10        357.77        343.27         5.79 o                         
   4   3  10         82.83         78.76         3.18 o                         
   5   3  10        772.91        759.96        10.13 o                         
   6   3  10         24.92         22.28         2.06 o                         
   7   3  10        292.72        316.82         5.81 o                         
   8   3  10         18.28         19.75         1.75 o                         
   9   3  10        141.25        148.29         3.49 o                         
  10   3  10          4.27          3.00         1.24 o                         
  11   3  10        223.14        208.13         5.23 o                         
  12   3  10         42.18         29.19         2.00 o                         
  13   3  10         57.69         50.00         6.19 o                         
 -20   4  10        104.95        114.40         3.46 o                         
 -19   4  10        296.82        298.33         6.47 o                         
 -18   4  10         69.92         69.94         2.69 o                         
 -17   4  10        246.79        248.84         5.48 o                         
 -16   4  10         17.25         17.95         1.80 o                         
 -15   4  10        395.81        420.08         7.11 o                         
 -14   4  10        152.19        138.17         3.93 o                         
 -13   4  10        673.24        672.01         9.71 o                         
 -12   4  10         86.51         74.18         3.43 o                         
 -11   4  10        714.77        749.16        11.36 o                         
 -10   4  10         86.08         76.26         3.30 o                         
  -9   4  10        812.68        873.45        10.79 o                         
  -8   4  10        409.74        429.94         6.81 o                         
  -7   4  10       2485.52       2539.77        28.21 o                         
  -6   4  10        334.65        334.95         6.23 o                         
  -5   4  10        789.70        826.42        11.01 o                         
  -4   4  10        311.09        330.44         6.23 o                         
  -3   4  10        528.15        564.21         8.51 o                         
  -2   4  10        689.46        757.07         9.98 o                         
  -1   4  10        461.27        445.89         7.23 o                         
   0   4  10       1712.41       1683.12        18.44 o                         
   1   4  10          9.34          5.49         1.84 o                         
   2   4  10        553.08        588.19         8.60 o                         
   3   4  10         22.47         20.54         2.03 o                         
   4   4  10        169.91        193.64         4.52 o                         
   5   4  10         64.27         61.63         2.79 o                         
   6   4  10        702.80        712.90        10.12 o                         
   7   4  10         77.91         68.53         2.80 o                         
   8   4  10        359.94        391.04         6.24 o                         
   9   4  10         73.23         70.85         2.75 o                         
  10   4  10        257.37        246.96         4.17 o                         
  11   4  10        196.80        195.71         6.05 o                         
 -18   5  10        415.54        379.96         7.52 o                         
 -17   5  10        119.63        124.84         4.99 o                         
 -16   5  10         56.64         52.34         2.70 o                         
 -15   5  10          3.64          5.94         1.67 o                         
 -14   5  10        780.11        764.21        11.12 o                         
 -13   5  10         17.03         13.30         1.92 o                         
 -12   5  10        607.82        608.53         9.72 o                         
 -11   5  10         66.00         59.84         2.86 o                         
 -10   5  10        411.02        407.36         7.32 o                         
  -9   5  10         57.50         54.36         2.79 o                         
  -8   5  10        907.52        898.43        12.06 o                         
  -7   5  10        632.50        618.35         9.28 o                         
  -6   5  10         83.69         85.60         3.27 o                         
  -5   5  10        342.87        328.93         6.37 o                         
  -4   5  10          3.10          7.09         1.85 o                         
  -3   5  10        207.17        227.58         5.35 o                         
  -2   5  10        185.72        179.67         4.57 o                         
  -1   5  10        839.15        821.28        10.92 o                         
   0   5  10          0.22          1.87         1.56 o                         
   1   5  10        510.82        519.07         7.52 o                         
   2   5  10         36.29         54.37         2.60 o                         
   3   5  10        338.63        356.64         6.15 o                         
   4   5  10          3.20          3.00         1.42 o                         
   5   5  10        747.29        713.10         9.31 o                         
   6   5  10         67.87         57.09         2.41 o                         
   7   5  10        200.69        190.61         3.98 o                         
   8   5  10         39.50         32.60         1.71 o                         
   9   5  10        168.35        164.77         3.59 o                         
  10   5  10        140.30        130.19         3.03 o                         
 -16   6  10         56.63         44.87         5.61 o                         
 -15   6  10          0.34         -0.47         2.04 o                         
 -14   6  10        113.18        107.43         6.29 o                         
 -13   6  10         47.00         36.23         3.09 o                         
 -12   6  10         76.78         64.42         3.94 o                         
 -11   6  10         21.41         10.39         2.56 o                         
 -10   6  10        150.21        126.58         5.54 o                         
  -9   6  10         41.38         45.26         2.72 o                         
  -8   6  10         46.49         38.94         2.84 o                         
  -7   6  10         99.62         89.02         3.55 o                         
  -6   6  10         50.87         47.21         2.97 o                         
  -5   6  10          3.86          3.89         1.81 o                         
  -4   6  10        367.35        356.89         6.90 o                         
  -3   6  10         69.13         64.31         3.12 o                         
  -2   6  10         79.03         67.65         3.17 o                         
  -1   6  10          0.65         -1.51         1.51 o                         
   0   6  10        313.57        319.21         6.97 o                         
   1   6  10        127.17        122.35         3.47 o                         
   2   6  10        103.52        110.64         3.28 o                         
   3   6  10        142.68        159.37         3.74 o                         
   4   6  10         16.50         13.21         1.48 o                         
   5   6  10         44.10         31.98         1.84 o                         
   6   6  10         55.78         45.84         2.15 o                         
   7   6  10        135.90        131.53         3.27 o                         
 -12   7  10         66.19         81.55         5.17 o                         
 -11   7  10         23.59         20.11         3.36 o                         
 -10   7  10          7.35          7.86         2.67 o                         
  -9   7  10         12.12         11.28         2.68 o                         
  -8   7  10         91.03         98.81         6.37 o                         
  -7   7  10         19.48         17.26         2.57 o                         
  -6   7  10        243.65        273.13         7.43 o                         
  -5   7  10         48.68         36.97         2.55 o                         
  -4   7  10        173.04        181.63         4.50 o                         
  -3   7  10          0.52         -0.58         1.56 o                         
  -2   7  10        130.06        133.42         3.77 o                         
  -1   7  10         42.36         31.23         2.96 o                         
   0   7  10         35.95         35.00         2.31 o                         
   1   7  10          1.30          1.62         1.64 o                         
   2   7  10          2.11          3.44         1.36 o                         
   3   7  10         65.66         59.88         3.38 o                         
 -22   1  11          3.17          3.74         1.30 o                         
 -21   1  11        112.29        117.93         2.52 o                         
 -20   1  11          1.78          2.22         0.99 o                         
 -19   1  11        118.10        129.58         2.68 o                         
 -18   1  11         14.43         14.36         1.36 o                         
 -17   1  11        544.24        573.79         7.34 o                         
 -16   1  11         13.44         14.27         1.61 o                         
 -15   1  11        603.85        636.56         7.73 o                         
 -14   1  11        460.12        485.74         6.57 o                         
 -13   1  11          8.20         11.06         1.62 o                         
 -12   1  11          4.44          9.18         1.65 o                         
 -11   1  11        406.35        412.75         6.05 o                         
 -10   1  11        136.90        149.10         3.90 o                         
  -9   1  11        692.23        675.82         8.38 o                         
  -8   1  11       1298.50       1311.86        12.73 o                         
  -7   1  11        112.23        136.37         3.83 o                         
  -6   1  11         70.63         81.98         3.04 o                         
  -5   1  11        563.97        571.05         7.16 o                         
  -4   1  11       1255.21       1306.77        12.83 o                         
  -3   1  11         32.77         32.62         2.15 o                         
  -2   1  11       1587.07       1622.14        15.25 o                         
  -1   1  11        524.02        542.47         7.27 o                         
   0   1  11          6.72          5.13         1.64 o                         
   1   1  11        173.67        162.67         4.02 o                         
   2   1  11        862.34        886.41         9.63 o                         
   3   1  11          0.66         -0.53         1.47 o                         
   4   1  11        598.03        627.27         7.96 o                         
   5   1  11        320.75        315.31         5.26 o                         
   6   1  11         61.35         67.84         2.53 o                         
   7   1  11        113.96        132.63         4.58 o                         
   8   1  11         57.80         49.28         2.42 o                         
   9   1  11        111.89        112.11         3.11 o                         
  10   1  11         11.34          7.97         1.47 o                         
  11   1  11         30.92         28.90         1.95 o                         
  12   1  11        100.22         97.96         4.46 o                         
 -21   2  11         11.69         10.69         1.18 o                         
 -20   2  11        418.98        421.25         5.83 o                         
 -19   2  11         11.27          8.68         1.23 o                         
 -18   2  11        579.91        612.26         7.55 o                         
 -17   2  11         23.28         22.35         1.60 o                         
 -16   2  11         81.10         79.07         2.50 o                         
 -15   2  11          5.25          5.45         1.49 o                         
 -14   2  11        251.31        262.11         4.68 o                         
 -13   2  11         21.26         22.65         1.92 o                         
 -12   2  11       1012.90       1004.92        11.01 o                         
 -11   2  11        722.88        731.34         8.97 o                         
 -10   2  11        594.50        608.47         7.96 o                         
  -9   2  11        606.12        645.09         8.31 o                         
  -8   2  11         49.61         53.65         2.61 o                         
  -7   2  11        839.73        837.63         9.51 o                         
  -6   2  11          2.05          6.35         1.73 o                         
  -5   2  11        528.39        541.41         7.41 o                         
  -4   2  11        116.39        116.30         3.66 o                         
  -3   2  11       1018.96       1032.41        11.30 o                         
  -2   2  11        111.23        108.79         3.53 o                         
  -1   2  11       2250.21       2293.05        22.23 o                         
   0   2  11        192.06        195.00         4.33 o                         
   1   2  11       1062.12       1087.14        12.17 o                         
   2   2  11         76.51         76.54         2.97 o                         
   3   2  11          6.32          8.18         1.65 o                         
   4   2  11         23.68         25.46         2.05 o                         
   5   2  11        306.42        313.82         5.21 o                         
   6   2  11        176.84        177.20         4.10 o                         
   7   2  11        240.85        253.42         4.92 o                         
   8   2  11        259.85        264.82         4.77 o                         
   9   2  11        103.51        117.29         3.27 o                         
  10   2  11        135.10        140.77         3.62 o                         
  11   2  11         13.24         16.01         2.27 o                         
 -20   3  11          4.53          2.78         1.20 o                         
 -19   3  11         12.42         10.37         1.28 o                         
 -18   3  11         91.55         87.72         3.66 o                         
 -17   3  11        612.07        587.72        10.71 o                         
 -16   3  11         40.49         34.60         2.19 o                         
 -15   3  11        615.96        655.19         8.25 o                         
 -14   3  11        563.02        585.78         7.49 o                         
 -13   3  11        165.26        162.60         3.89 o                         
 -12   3  11        726.00        709.45         9.69 o                         
 -11   3  11         10.93         11.52         1.74 o                         
 -10   3  11         21.86         21.46         2.00 o                         
  -9   3  11        356.79        362.83         5.75 o                         
  -8   3  11        112.84        131.10         4.03 o                         
  -7   3  11        449.39        443.36         6.64 o                         
  -6   3  11       2263.59       2216.15        22.22 o                         
  -5   3  11         25.50         24.54         2.10 o                         
  -4   3  11       1020.39       1023.57        11.91 o                         
  -3   3  11        257.63        254.55         5.17 o                         
  -2   3  11        100.84        106.22         4.05 o                         
  -1   3  11          5.22          4.57         1.62 o                         
   0   3  11        450.96        431.09         7.08 o                         
   1   3  11         19.67         29.62         2.27 o                         
   2   3  11        936.12        988.18        11.74 o                         
   3   3  11         43.72         41.69         2.32 o                         
   4   3  11        269.44        298.77         5.22 o                         
   5   3  11        245.70        259.21         4.88 o                         
   6   3  11        119.47        129.18         3.50 o                         
   7   3  11        301.90        301.75         5.85 o                         
   8   3  11          4.25          5.99         1.27 o                         
   9   3  11         52.01         45.32         2.03 o                         
  10   3  11        100.60        107.89         3.70 o                         
 -19   4  11         59.27         48.22         4.24 o                         
 -18   4  11         11.39         13.90         1.69 o                         
 -17   4  11          3.71          4.55         1.34 o                         
 -16   4  11        269.95        273.02         5.22 o                         
 -15   4  11          9.18          8.98         1.64 o                         
 -14   4  11          0.07          1.36         1.54 o                         
 -13   4  11         50.61         46.40         2.53 o                         
 -12   4  11          2.95          3.70         1.66 o                         
 -11   4  11         26.18         18.46         2.05 o                         
 -10   4  11         56.79         58.47         2.67 o                         
  -9   4  11         49.79         46.72         2.57 o                         
  -8   4  11        347.19        382.61         6.59 o                         
  -7   4  11          9.54          5.59         1.74 o                         
  -6   4  11        300.55        296.91         5.46 o                         
  -5   4  11        212.90        227.38         4.81 o                         
  -4   4  11         47.88         47.96         2.67 o                         
  -3   4  11         82.69         81.94         3.29 o                         
  -2   4  11         49.35         49.34         2.80 o                         
  -1   4  11         17.07         13.60         2.01 o                         
   0   4  11         40.94         36.68         2.52 o                         
   1   4  11          0.05          1.11         1.60 o                         
   2   4  11          0.59          0.06         1.42 o                         
   3   4  11        252.47        263.40         5.10 o                         
   4   4  11         91.56         83.92         3.19 o                         
   5   4  11        101.27         77.10         2.70 o                         
   6   4  11          6.90          3.28         1.16 o                         
   7   4  11         14.08          9.02         1.23 o                         
   8   4  11         18.09         13.63         1.60 o                         
   9   4  11         10.89          8.93         1.37 o                         
 -17   5  11         26.89         28.32         3.09 o                         
 -16   5  11         37.99         24.85         2.01 o                         
 -15   5  11         47.89         49.56         2.62 o                         
 -14   5  11         46.62         36.61         2.24 o                         
 -13   5  11        131.92        150.42         4.11 o                         
 -12   5  11          4.82          0.08         1.61 o                         
 -11   5  11        317.44        352.97         7.09 o                         
 -10   5  11        109.54        124.59         3.85 o                         
  -9   5  11         26.19         34.40         2.22 o                         
  -8   5  11        193.59        207.14         4.58 o                         
  -7   5  11          3.67          3.98         1.68 o                         
  -6   5  11         57.60         58.45         3.05 o                         
  -5   5  11        113.60        126.18         3.91 o                         
  -4   5  11        157.82        170.13         4.24 o                         
  -3   5  11        149.43        157.77         4.12 o                         
  -2   5  11        383.10        427.79         6.94 o                         
  -1   5  11          4.37          1.80         1.47 o                         
   0   5  11        417.22        424.66         7.21 o                         
   1   5  11          6.34         13.62         1.73 o                         
   2   5  11         42.67         39.54         2.24 o                         
   3   5  11          5.34          2.28         1.33 o                         
   4   5  11         23.32         22.63         1.56 o                         
   5   5  11         10.09          8.73         1.25 o                         
   6   5  11         89.30         87.92         2.44 o                         
   7   5  11          0.18          0.74         1.00 o                         
 -14   6  11        296.28        287.96        13.41 o                         
 -13   6  11         73.72         60.07         4.72 o                         
 -12   6  11        187.39        212.79         9.44 o                         
 -11   6  11        172.16        191.59         6.79 o                         
 -10   6  11         54.12         49.31         3.93 o                         
  -9   6  11        168.74        190.70         6.09 o                         
  -8   6  11        213.98        219.17         5.38 o                         
  -7   6  11        433.76        430.93         7.54 o                         
  -6   6  11        144.80        156.05         4.27 o                         
  -5   6  11        722.86        727.60        11.30 o                         
  -4   6  11          6.98          8.48         1.70 o                         
  -3   6  11        303.41        324.84         6.35 o                         
  -2   6  11          1.86         -0.20         1.40 o                         
  -1   6  11        228.00        234.65         5.17 o                         
   0   6  11         10.41         13.21         1.67 o                         
   1   6  11        624.03        642.51        10.11 o                         
   2   6  11         87.50         71.63         2.80 o                         
   3   6  11        714.49        744.28        10.94 o                         
   4   6  11         86.55         89.04         2.76 o                         
  -8   7  11         12.32          7.80         3.90 o                         
  -7   7  11        109.41        110.31         4.91 o                         
  -6   7  11        706.12        555.24        53.16 o                         
  -5   7  11          0.32          3.84         2.16 o                         
  -4   7  11        265.07        256.39         9.22 o                         
  -3   7  11         26.67         19.51         3.19 o                         
  -2   7  11         51.54         39.97         3.70 o                         
  -1   7  11          0.69          1.78         2.50 o                         
 -20   0  12        310.73        293.06         5.73 o                         
 -19   0  12          7.12         11.22         1.47 o                         
 -18   0  12         38.54         35.79         2.12 o                         
 -17   0  12        683.40        676.86        11.59 o                         
 -16   0  12        321.36        313.83         7.02 o                         
 -15   0  12        590.30        604.53        10.44 o                         
 -14   0  12       1275.70       1309.05        18.02 o                         
 -13   0  12          0.73          0.57         1.85 o                         
 -12   0  12        495.05        495.76         9.00 o                         
 -11   0  12          0.41          2.38         2.07 o                         
 -10   0  12       2527.87       2657.59        39.58 o                         
  -9   0  12       1557.53       1499.35        22.53 o                         
  -8   0  12        929.79        991.61        16.34 o                         
  -7   0  12          9.54         15.19         2.60 o                         
  -6   0  12        176.86        167.19         5.48 o                         
  -5   0  12        122.60        129.26         5.10 o                         
  -4   0  12       1676.28       1653.49        23.02 o                         
  -3   0  12        233.38        235.28         6.37 o                         
  -2   0  12       1272.34       1278.00        18.61 o                         
  -1   0  12       1176.79       1219.46        19.00 o                         
   0   0  12          7.13         13.83         2.64 o                         
   1   0  12        447.69        511.87        10.89 o                         
   2   0  12        277.73        258.68         6.36 o                         
   3   0  12        537.66        560.66         9.79 o                         
   4   0  12         22.60         23.55         2.41 o                         
   5   0  12        134.91        156.13         5.84 o                         
   6   0  12        198.58        213.99         5.16 o                         
   7   0  12        525.22        592.54        14.15 o                         
   8   0  12          7.53          5.27         1.86 o                         
   9   0  12        670.80        664.17        32.68 o                         
  10   0  12          0.94         -1.67         1.67 o                         
 -20   1  12        331.47        322.75         4.93 o                         
 -19   1  12          1.35          1.92         0.95 o                         
 -18   1  12        210.90        217.80         3.32 o                         
 -17   1  12        441.81        441.74         5.70 o                         
 -16   1  12          5.07          4.30         1.24 o                         
 -15   1  12         58.20         59.45         2.23 o                         
 -14   1  12         95.87         92.90         2.60 o                         
 -13   1  12        336.06        359.72         5.26 o                         
 -12   1  12         18.61         15.18         1.69 o                         
 -11   1  12        244.29        237.62         4.54 o                         
 -10   1  12          9.76         11.84         1.67 o                         
  -9   1  12        725.28        745.61         9.63 o                         
  -8   1  12         16.39         16.01         1.87 o                         
  -7   1  12       1653.46       1635.81        16.74 o                         
  -6   1  12       1153.07       1137.62        11.97 o                         
  -5   1  12         10.24         12.45         1.72 o                         
  -4   1  12         42.36         46.74         2.42 o                         
  -3   1  12        202.60        202.80         4.27 o                         
  -2   1  12         42.49         43.00         2.39 o                         
  -1   1  12        248.01        257.92         4.76 o                         
   0   1  12       1318.88       1285.18        13.50 o                         
   1   1  12        778.91        737.61         8.52 o                         
   2   1  12        291.86        297.22         5.71 o                         
   3   1  12        309.20        313.46         5.24 o                         
   4   1  12        449.68        475.72         6.85 o                         
   5   1  12         28.84         22.77         1.80 o                         
   6   1  12        309.04        303.56         5.04 o                         
   7   1  12          0.11         -0.20         1.10 o                         
   8   1  12        184.54        192.60         4.71 o                         
   9   1  12        101.27        106.63         3.12 o                         
  10   1  12        127.46        115.96         4.74 o                         
 -20   2  12         28.71         20.98         1.67 o                         
 -19   2  12         27.88         19.39         1.56 o                         
 -18   2  12        127.26        109.33         2.90 o                         
 -17   2  12         25.60         28.88         1.58 o                         
 -16   2  12         33.96         37.31         1.72 o                         
 -15   2  12          9.35          6.39         1.32 o                         
 -14   2  12         11.64         13.21         1.57 o                         
 -13   2  12        182.81        170.73         3.76 o                         
 -12   2  12        588.52        571.76         7.33 o                         
 -11   2  12       1087.25       1070.20        11.36 o                         
 -10   2  12          0.26          1.97         1.44 o                         
  -9   2  12        692.94        684.46         8.26 o                         
  -8   2  12        101.51        101.84         3.09 o                         
  -7   2  12        498.40        489.92         6.71 o                         
  -6   2  12        329.04        312.88         5.33 o                         
  -5   2  12        114.82        120.47         3.82 o                         
  -4   2  12          5.48          6.91         1.66 o                         
  -3   2  12          1.47         -0.16         1.43 o                         
  -2   2  12          7.11          6.14         1.62 o                         
  -1   2  12         53.42         51.34         2.49 o                         
   0   2  12         19.54         15.25         1.75 o                         
   1   2  12         11.91         10.92         1.62 o                         
   2   2  12         17.78         15.24         1.64 o                         
   3   2  12          0.03          0.04         1.24 o                         
   4   2  12          4.35          5.01         1.33 o                         
   5   2  12          4.51          3.05         1.25 o                         
   6   2  12         17.95         16.08         1.57 o                         
   7   2  12          1.91          1.03         1.24 o                         
   8   2  12          7.30          5.44         1.23 o                         
   9   2  12         13.14         11.70         1.51 o                         
 -19   3  12        103.86         97.39         4.74 o                         
 -18   3  12         42.92         37.98         1.91 o                         
 -17   3  12        129.43        123.53         4.01 o                         
 -16   3  12        165.75        166.01         3.91 o                         
 -15   3  12        309.38        308.47         5.96 o                         
 -14   3  12         37.79         46.05         2.25 o                         
 -13   3  12        245.22        282.21         4.65 o                         
 -12   3  12          3.33          4.56         1.38 o                         
 -11   3  12        217.72        248.02         4.69 o                         
 -10   3  12        286.58        294.02         5.25 o                         
  -9   3  12        149.37        163.54         4.00 o                         
  -8   3  12        313.17        330.55         5.62 o                         
  -7   3  12        392.62        457.99         6.88 o                         
  -6   3  12          0.25          2.17         1.49 o                         
  -5   3  12        383.91        414.67         6.47 o                         
  -4   3  12         75.22         85.12         3.33 o                         
  -3   3  12        120.07        131.39         4.00 o                         
  -2   3  12          3.97          4.48         1.59 o                         
  -1   3  12        380.98        390.72         6.60 o                         
   0   3  12         67.29         66.45         2.83 o                         
   1   3  12          1.72         -0.08         1.52 o                         
   2   3  12        286.09        306.07         5.39 o                         
   3   3  12         33.45         33.92         1.93 o                         
   4   3  12        134.35        151.42         3.50 o                         
   5   3  12         25.59         18.38         1.57 o                         
   6   3  12         87.95         75.97         3.65 o                         
   7   3  12         22.63         21.14         1.40 o                         
   8   3  12        110.86        104.83         2.94 o                         
 -17   4  12        103.39        115.84         3.89 o                         
 -16   4  12        105.20        107.63         3.01 o                         
 -15   4  12        287.64        294.43         5.14 o                         
 -14   4  12        351.21        347.90         6.62 o                         
 -13   4  12        184.58        185.60         4.05 o                         
 -12   4  12        715.08        706.03         9.82 o                         
 -11   4  12         78.98         73.01         3.72 o                         
 -10   4  12        573.58        620.17         9.86 o                         
  -9   4  12        237.41        220.72         4.59 o                         
  -8   4  12        258.69        286.17         5.14 o                         
  -7   4  12         18.95         14.69         2.06 o                         
  -6   4  12        456.84        458.78         6.92 o                         
  -5   4  12         35.19         30.60         2.13 o                         
  -4   4  12        699.23        718.01         9.99 o                         
  -3   4  12        280.15        275.31         5.42 o                         
  -2   4  12        288.68        334.85         6.10 o                         
  -1   4  12         40.57         43.49         2.41 o                         
   0   4  12        247.02        238.17         4.86 o                         
   1   4  12        502.19        487.68         7.36 o                         
   2   4  12        262.91        269.84         4.74 o                         
   3   4  12        296.00        290.64         4.98 o                         
   4   4  12        111.42        119.96         3.35 o                         
   5   4  12        242.14        253.43         4.40 o                         
   6   4  12         58.25         48.11         2.59 o                         
 -15   5  12        374.37        300.64        13.17 o                         
 -14   5  12         30.88         21.70         2.21 o                         
 -13   5  12         43.90         29.44         2.13 o                         
 -12   5  12         11.14         13.74         1.75 o                         
 -11   5  12        245.14        245.21         4.71 o                         
 -10   5  12        104.99        115.28         4.99 o                         
  -9   5  12        521.84        551.90         9.83 o                         
  -8   5  12         22.91         23.54         2.02 o                         
  -7   5  12        164.25        171.86         4.66 o                         
  -6   5  12         12.80         10.58         1.71 o                         
  -5   5  12        591.84        592.15         9.86 o                         
  -4   5  12        348.98        325.31         6.05 o                         
  -3   5  12        155.64        168.28         4.05 o                         
  -2   5  12        264.60        266.04         4.98 o                         
  -1   5  12          9.77         10.33         1.45 o                         
   0   5  12         44.03         40.82         1.94 o                         
   1   5  12         93.06         92.90         2.79 o                         
   2   5  12        682.54        639.79         9.21 o                         
   3   5  12          9.86         14.08         2.22 o                         
   4   5  12        299.19        296.36         6.88 o                         
 -10   6  12         27.78         17.76         6.22 o                         
  -9   6  12        165.01        152.06         6.81 o                         
  -8   6  12         14.24         15.94         3.01 o                         
  -7   6  12         34.72         24.73         5.85 o                         
  -6   6  12          7.20          5.98         2.01 o                         
  -5   6  12         11.26         11.95         1.79 o                         
  -4   6  12         32.20         20.28         1.97 o                         
  -3   6  12         29.53         20.01         1.84 o                         
  -2   6  12        121.97        119.76         4.15 o                         
  -1   6  12         14.84         11.27         1.63 o                         
   0   6  12         17.45         16.35         2.18 o                         
 -18   1  13          2.37          0.95         0.97 o                         
 -17   1  13        134.48        122.07         2.98 o                         
 -16   1  13        362.89        367.75         4.95 o                         
 -15   1  13         10.12          8.02         1.22 o                         
 -14   1  13        271.37        272.44         4.25 o                         
 -13   1  13         94.56         90.76         2.86 o                         
 -12   1  13          1.23          1.47         1.20 o                         
 -11   1  13          0.98          1.00         1.23 o                         
 -10   1  13        393.43        420.16         6.10 o                         
  -9   1  13        160.10        177.41         3.69 o                         
  -8   1  13        216.55        222.81         4.32 o                         
  -7   1  13        187.60        192.31         3.92 o                         
  -6   1  13        112.30        115.57         3.91 o                         
  -5   1  13        148.84        157.23         3.49 o                         
  -4   1  13        137.21        142.15         3.49 o                         
  -3   1  13        318.50        323.73         4.97 o                         
  -2   1  13          8.74         10.99         1.41 o                         
  -1   1  13          4.28          3.68         1.24 o                         
   0   1  13         13.05         13.47         1.49 o                         
   1   1  13        245.63        258.42         4.76 o                         
   2   1  13          3.84          5.72         1.27 o                         
   3   1  13        234.39        225.85         4.17 o                         
   4   1  13         52.90         44.24         2.27 o                         
   5   1  13         37.88         32.50         1.70 o                         
   6   1  13          0.07          0.77         1.35 o                         
   7   1  13         60.24         67.57         4.57 o                         
 -18   2  13          1.46          0.80         1.03 o                         
 -17   2  13        247.05        250.51         7.27 o                         
 -16   2  13          0.19          1.38         1.21 o                         
 -15   2  13        278.89        282.62         4.23 o                         
 -14   2  13          6.62          8.07         1.26 o                         
 -13   2  13        799.97        828.34         9.79 o                         
 -12   2  13        291.38        314.34         4.83 o                         
 -11   2  13         90.33        100.46         2.89 o                         
 -10   2  13        208.95        213.83         3.88 o                         
  -9   2  13        691.42        698.01         8.21 o                         
  -8   2  13        274.82        276.00         4.58 o                         
  -7   2  13        529.57        560.08         7.24 o                         
  -6   2  13        581.87        600.05         7.50 o                         
  -5   2  13         87.78        100.17         3.19 o                         
  -4   2  13        228.45        253.71         4.53 o                         
  -3   2  13        213.45        209.87         4.10 o                         
  -2   2  13        724.49        759.05         9.06 o                         
  -1   2  13         75.26         64.03         2.58 o                         
   0   2  13        335.14        333.74         5.55 o                         
   1   2  13          2.43          5.05         1.34 o                         
   2   2  13        480.69        503.33         7.25 o                         
   3   2  13         22.30         17.36         1.53 o                         
   4   2  13        307.37        319.17         6.28 o                         
   5   2  13         54.30         55.55         3.58 o                         
   6   2  13         99.16        101.78         6.12 o                         
 -16   3  13         29.06         23.79         1.72 o                         
 -15   3  13          0.29         -1.13         1.13 o                         
 -14   3  13        162.55        161.51         3.94 o                         
 -13   3  13          0.26          1.58         1.21 o                         
 -12   3  13        199.87        201.81         3.86 o                         
 -11   3  13        483.74        455.11         6.42 o                         
 -10   3  13         21.33         19.51         1.77 o                         
  -9   3  13         89.02         78.60         2.87 o                         
  -8   3  13        108.20        115.75         3.39 o                         
  -7   3  13        144.97        153.55         3.71 o                         
  -6   3  13        145.87        147.86         3.66 o                         
  -5   3  13        357.10        346.38         5.74 o                         
  -4   3  13         25.04         23.82         1.91 o                         
  -3   3  13        346.66        351.20         5.99 o                         
  -2   3  13          2.10          3.61         1.35 o                         
  -1   3  13          4.07          4.51         1.41 o                         
   0   3  13         92.61         78.97         4.20 o                         
   1   3  13        126.51        129.75         3.42 o                         
   2   3  13         12.52         11.37         1.46 o                         
   3   3  13        229.29        232.36         4.85 o                         
   4   3  13         48.18         41.35         2.07 o                         
   5   3  13        104.80         95.31         2.64 o                         
 -14   4  13         39.56         30.93         2.20 o                         
 -13   4  13          9.75         13.01         2.67 o                         
 -12   4  13         16.45         13.68         1.89 o                         
 -11   4  13         41.61         30.86         1.96 o                         
 -10   4  13        300.18        264.16         8.67 o                         
  -9   4  13          6.44          5.92         1.48 o                         
  -8   4  13        172.39        163.49         3.95 o                         
  -7   4  13        108.10        113.59         3.19 o                         
  -6   4  13          6.66          8.81         1.65 o                         
  -5   4  13          6.56          3.77         1.37 o                         
  -4   4  13         33.78         28.47         2.22 o                         
  -3   4  13         45.00         41.24         2.12 o                         
  -2   4  13        154.57        158.48         4.25 o                         
  -1   4  13          0.29          0.29         1.22 o                         
   0   4  13         60.51         45.28         2.09 o                         
   1   4  13         19.16         18.25         1.48 o                         
   2   4  13         65.21         65.27         3.02 o                         
   3   4  13        125.03        127.49         4.03 o                         
 -11   5  13          0.08          1.05         2.22 o                         
 -10   5  13        219.41        227.90        11.63 o                         
  -9   5  13         83.25         73.34         5.10 o                         
  -8   5  13         39.94         38.33         3.68 o                         
  -7   5  13         10.92          6.64         1.69 o                         
  -6   5  13        216.03        217.21         4.75 o                         
  -5   5  13         27.25         28.40         2.25 o                         
  -4   5  13        128.79        131.29         3.92 o                         
  -3   5  13        131.31        146.08         5.00 o                         
  -2   5  13         92.98         94.34         3.51 o                         
  -1   5  13        307.69        310.27         7.19 o                         
 -16   0  14        343.88        343.99         7.43 o                         
 -15   0  14        102.75        100.65         3.31 o                         
 -14   0  14        205.09        209.50         5.85 o                         
 -13   0  14        144.80        144.29         3.78 o                         
 -12   0  14        241.61        248.96         5.22 o                         
 -11   0  14        986.96        972.67        14.25 o                         
 -10   0  14          0.42          1.76         1.48 o                         
  -9   0  14        639.70        667.76        11.58 o                         
  -8   0  14         34.45         34.54         2.55 o                         
  -7   0  14        159.00        170.51         4.95 o                         
  -6   0  14         32.28         23.37         2.11 o                         
  -5   0  14        433.58        438.22         7.95 o                         
  -4   0  14          8.04          5.98         2.56 o                         
  -3   0  14       1037.16        994.89        14.81 o                         
  -2   0  14          3.58          2.43         1.66 o                         
  -1   0  14        385.37        418.03        10.47 o                         
   0   0  14          3.19          4.30         2.34 o                         
   1   0  14        343.37        338.43         8.41 o                         
   2   0  14         58.91         40.47         3.48 o                         
   3   0  14        265.88        254.77         8.77 o                         
   4   0  14        248.07        255.82         8.77 o                         
 -16   1  14        167.79        152.28         4.32 o                         
 -15   1  14         17.18         18.56         1.23 o                         
 -14   1  14        204.61        196.13         3.30 o                         
 -13   1  14        411.32        399.59         5.20 o                         
 -12   1  14        163.67        158.08         2.93 o                         
 -11   1  14         47.17         49.09         1.77 o                         
 -10   1  14          1.07          2.44         1.03 o                         
  -9   1  14        112.78        116.60         2.76 o                         
  -8   1  14        170.58        168.08         3.31 o                         
  -7   1  14         28.52         24.92         1.63 o                         
  -6   1  14        302.30        297.02         4.41 o                         
  -5   1  14          1.09         -1.01         1.01 o                         
  -4   1  14        347.04        377.18         5.21 o                         
  -3   1  14         16.09         16.34         1.31 o                         
  -2   1  14        258.37        273.85         4.17 o                         
  -1   1  14         64.72         61.31         2.18 o                         
   0   1  14         14.43         12.66         1.27 o                         
   1   1  14          0.44          0.14         0.96 o                         
   2   1  14        141.29        131.74         3.50 o                         
   3   1  14         44.51         30.07         3.06 o                         
 -15   2  14          0.37          0.98         1.17 o                         
 -14   2  14          0.03          0.38         1.12 o                         
 -13   2  14          8.73         10.17         1.28 o                         
 -12   2  14          0.17         -0.32         1.09 o                         
 -11   2  14        261.13        239.52         4.21 o                         
 -10   2  14         67.92         62.03         2.36 o                         
  -9   2  14         32.86         26.15         1.74 o                         
  -8   2  14         50.27         42.99         1.94 o                         
  -7   2  14          0.02          1.62         1.12 o                         
  -6   2  14         11.42          9.49         1.38 o                         
  -5   2  14          0.36          0.58         1.10 o                         
  -4   2  14          0.18          2.01         1.13 o                         
  -3   2  14         44.06         31.16         1.70 o                         
  -2   2  14         20.51         12.21         1.27 o                         
  -1   2  14          1.53          2.90         1.07 o                         
   0   2  14          0.16         -1.01         1.01 o                         
   1   2  14          0.03          1.18         1.06 o                         
   2   2  14          2.58          1.87         1.32 o                         
   3   2  14          0.47          4.63         2.93 o                         
 -13   3  14         38.79         46.85         2.63 o                         
 -12   3  14        627.12        596.60        10.49 o                         
 -11   3  14          3.83          4.15         1.21 o                         
 -10   3  14         28.01         29.82         1.67 o                         
  -9   3  14        119.75        118.87         3.01 o                         
  -8   3  14        255.31        255.21         7.23 o                         
  -7   3  14          1.61          5.03         1.21 o                         
  -6   3  14         97.74        110.57         2.97 o                         
  -5   3  14         19.70         18.39         1.45 o                         
  -4   3  14         44.76         41.06         2.78 o                         
  -3   3  14          1.40          1.81         1.07 o                         
  -2   3  14        294.21        278.86         4.62 o                         
  -1   3  14         10.70         11.12         1.27 o                         
   0   3  14         36.31         28.17         1.83 o                         
   1   3  14         31.83         23.41         1.64 o                         
  -9   4  14        245.82        254.41         6.12 o                         
  -8   4  14          1.71          2.42         1.39 o                         
  -7   4  14        146.19        145.47         4.48 o                         
  -6   4  14         19.64         17.50         2.18 o                         
  -5   4  14        156.26        157.84         3.80 o                         
  -4   4  14          2.93          3.05         1.26 o                         
  -3   4  14        471.49        430.34        18.83 o                         
 -11   1  15        161.30        156.85         3.38 o                         
 -10   1  15          2.08          3.71         1.05 o                         
  -9   1  15        152.84        154.42         3.47 o                         
  -8   1  15          0.19         -0.53         1.05 o                         
  -7   1  15        224.48        233.56         4.54 o                         
  -6   1  15         95.21        104.01         3.42 o                         
  -5   1  15         67.47         66.29         2.38 o                         
  -4   1  15         10.72          7.64         1.22 o                         
  -3   1  15         73.01         73.03         2.78 o                         
  -2   1  15         62.92         63.27         2.49 o                         
  -9   2  15          4.19          3.73         1.25 o                         
  -8   2  15        285.64        288.27         5.27 o                         
  -7   2  15        124.27        118.84         3.51 o                         
  -6   2  15         35.76         30.97         2.84 o                         
  -5   2  15         20.20         16.78         1.45 o                         
  -4   2  15         72.57         70.50         3.72 o                         
                                                                                
